# Supplementary material for: Rudhira/BCAS3 is essential for mouse development and cardiovascular patterning
Source: Sci Rep. 2018 Apr 4;8:5632. doi: 10.1038/s41598-018-24014-w (PMC5884795; doi:10.1038/s41598-018-24014-w)
Supplement: Supplementary file 2 — S2 [file 41598_2018_24014_MOESM2_ESM.xls]

## Sheet: Differentially_Expressed_Genes
Gene_ID	p_Emb	p_YS	FC_Emb	FC_YS	Regulation_Emb	Regulation_YS	Definition	Entrez_Gene_ID	Symbol	Probe_Sequence	Gene Ontology Term_ID	Pathways
2350008|24046	0.0429073	0.0199007	7.50742	2.01316	down	up	Mus musculus sodium channel, voltage-gated, type XI, alpha (Scn11a), mRNA.	24046	Scn11a	GCTTTGTTGCAGGTGTTTCTACCAGTGCTGCGGATTTGGGTGTATGGCTC	voltage-gated sodium channel complex (GO:0001518) ; ion channel activity (GO:0005216) ; voltage-gated ion channel activity (GO:0005244) ; voltage-gated sodium channel activity (GO:0005248) ; sodium channel activity (GO:0005272) ; plasma membrane (GO:0005886) ; transport (GO:0006810) ; ion transport (GO:0006811) ; sodium ion transport (GO:0006814) ; membrane (GO:0016020) ; integral to membrane (GO…	N/A
2810692	0.4281	0.0153672	1.07819	4.32431	up	up	N/A	N/A	4931408A02Rik	TGTACGCTGCTGCCTTGGTTCTAAAGTGCGTCACGGACGGGCACCAGCCG	N/A	N/A
4280202	0.4281	0.0223313	1.07819	2.01316	up	up	N/A	N/A	4931408A02Rik	CACAGTGTGGATGGAGGGAAGCAACTCCTTCAAGCTGCCCTCTGACCTTC	N/A	N/A
5090358	0.373956	0.00771919	2.08446	4.26473	down	up	N/A	N/A	4931408A02Rik	CTGGTGTGCAAGTATCTGCTTCAGTCACTAATTCTGGTTCTCCGGGGTGC	N/A	N/A
2470671	0.0342105	0.756629	3.08226	1.0349	down	up	N/A	N/A	Pdzk1	CTGTCCCCCAGACTGTCTGTTGTTGCTTGAGCACCTGGGATGATTCACTG	N/A	N/A
5050612	0.00137135	0.000297831	3.07204	1.20084	down	up	N/A	N/A	Pdzk1	GACCTCTTCCTTCTGCAGGCTTGAGCACCTGGGATGATTCACTGTCCATG	N/A	N/A
610176|59020	0.0152537	0.0403349	2.66891	1.17716	down	up	Mus musculus PDZ domain containing 1 (Pdzk1), mRNA.	59020	Pdzk1	CTTCTGCAGCTTGAGCACCTGGGATGATTCACTGTCCATGTGAGTGCTGC	scavenger receptor binding (GO:0005124) ; protein binding (GO:0005515) ; cytoplasm (GO:0005737) ; transport (GO:0006810) ; carnitine transport (GO:0015879) ; membrane (GO:0016020) ; PDZ domain binding (GO:0030165) ; brush border membrane (GO:0031526) ; positive regulation of ion transmembrane transport (GO:0034767) ; establishment of protein localization in plasma membrane (GO:0090002)	N/A
2100433	0.141368	0.00582763	1.6693	4.42857	up	down	N/A	N/A	Ptdss2	GGGAGTTATAGAAGGGAACCACAGAGCATTGGGCCCGCAAGGACAAGGCC	N/A	N/A
4260328	0.00995287	0.363871	3.42665	1.6914	down	down	N/A	N/A	Ptdss2	CAGGAAACAAGCCTCCGCTCCTGTCTGGGAGCCTCAGCAATGTGTATGGC	N/A	N/A
5390358	0.4281	0.0173167	1.07819	3.45381	up	up	N/A	N/A	Ptdss2	CCCCCACCCCCCAAAAAAAAAAAAACACGCACACACACAGGAAAAGTGGG	N/A	N/A
60209	0.00440965	0.00100763	7.41997	1.60101	up	up	N/A	N/A	Slc15a2	GGGACTCTACTCTTCCATGCACCCTTTCCACTAACCCTATCAGGCAAGCC	N/A	N/A
6270682	0.00395235	0.0137202	2.95725	6.33809	up	up	N/A	N/A	Slc15a2	GTTCACGGCCCCTGTATGAAAGACCTCATTTCTGTTCCTTTTACTACACG	N/A	N/A
4120750|57738	0.1607	0.00481229	5.61161	3.64647	up	up	Mus musculus solute carrier family 15 (H+/peptide transporter), member 2 (Slc15a2), mRNA.	57738	Slc15a2	CATGTGTTCCTAGGAGAAAACGTTCACGGCCCCTCGTATGAAAGACCTCA	membrane fraction (GO:0005624) ; integral to plasma membrane (GO:0005887) ; transport (GO:0006810) ; oligopeptide transport (GO:0006857) ; high affinity oligopeptide transporter activity (GO:0015334) ; integral to membrane (GO:0016021) ; antibiotic transport (GO:0042891) ; antibiotic transporter activity (GO:0042895) ; dipeptide transporter activity (GO:0042936) ; dipeptide transport (GO:0042938)	N/A
2630725	0.0434887	0.872087	2.29575	1.08255	down	up	N/A	N/A	Zic4	TGCGGCGGTGGTTGTGCGTGGCACAGACGTGAGCGAATGGTACGTGTGTT	N/A	N/A
3180021	0.00512724	0.00100763	2.76841	1.60101	down	up	N/A	N/A	Zic4	CGACCTACATCAGAGAAGCAAAAGTGTGCCTGGCTGGCTCTCAGGTTTGC	N/A	N/A
60482,5890528|22774	0.0339271	0.00100763	2.9502	1.60101	down	up	Mus musculus zinc finger protein of the cerebellum 4 (Zic4), mRNA.	22774	Zic4	GGTTTACATGATAGTGGGGAAAAAATGCATGCACGTGCCTCCTCCCTCCC///TGAAGAACTGTCCCCAAGTTGTAACCCATGTACTCCCTTAGAGTTGCTGC	nucleic acid binding (GO:0003676) ; DNA binding (GO:0003677) ; intracellular (GO:0005622) ; nucleus (GO:0005634) ; zinc ion binding (GO:0008270) ; metal ion binding (GO:0046872)	N/A
4290167	0.670091	0.021908	1.11889	4.94603	up	up	N/A	N/A	1700029M20Rik	CATGGGCACCATTGCCTTCGCCAGGCCGCGGTTTCTTAATGTAGTACTGG	N/A	N/A
5910070	0.855231	0.0138498	1.23208	4.49348	down	up	N/A	N/A	1700029M20Rik	GCCAGAAGCCTGATGGGAGAATTCATTAATGCCCTTGCCTGACCCTTGAG	N/A	N/A
3140538	0.0360938	0.363074	3.37474	1.68431	up	down	N/A	N/A	2210414H16Rik	TGTCAAACTTGGTAAAGAAGCTCCCAGAAACAGCTGAGGGGTCACCCACT	N/A	N/A
4890605	0.0701249	0.0360583	4.32845	2.15567	down	up	N/A	N/A	2210414H16Rik	GCCAACGCAACTGACTGCTGAGCTTTGGGGAAAGTACCATGACAGTGAGG	N/A	N/A
2140010	0.048999	0.438116	7.08661	1.25013	up	up	N/A	N/A	2310033K02Rik	GGAGAATACCAAGGGGAGGCCGGTGCGCACAGTGAGTAATTTGCTCTGTG	N/A	N/A
6250767,6040661|69553	0.0248355	0.0728864	2.72957	1.56684	up	up	Mus musculus RIKEN cDNA 2310033K02 gene (2310033K02Rik), mRNA.	69553	2310033K02Rik	TGACCTGGAGGCCGTGCGAGTTGCAGCGCGGGAAGCGACACTGTCATTTG///ACTACACTAATGCCTTAAATGACAGTGACGCCAAGGTCCAGCAGGCGGCG	binding (GO:0005488) ; cellular_component (GO:0005575) ; biological_process (GO:0008150)	N/A
940142	0.4281	0.04916	1.07819	2.12439	up	up	N/A	N/A	4930430F08Rik	GCGAGGCTACAGAGCATGCGCCTCCACATGCGTGATTCCCCTGTGTTTTG	N/A	N/A
1570129|68281	0.4281	0.00651881	1.07819	5.55229	up	up	Mus musculus RIKEN cDNA 4930430F08 gene (4930430F08Rik), mRNA.	68281	4930430F08Rik	TTACTATTTTCATAATAACTTAAATTTTCAAAAAGCATAAAGGTAAGCTT	molecular_function (GO:0003674) ; cellular_component (GO:0005575) ; biological_process (GO:0008150)	N/A
6620592	0.585631	0.0425402	1.7528	2.41482	up	down	N/A	N/A	6330419J24Rik	AGGTTCAGGTGAGAGGGTAGTTGGCAAGCAATCAAAAAACTCGATGAGAT	N/A	N/A
5910754|320237	0.0844913	0.000168597	1.60487	3.06779	up	up	PREDICTED: Mus musculus RIKEN cDNA 6330419J24 gene (6330419J24Rik), mRNA.	320237	6330419J24Rik	CCCCATTGGCCAAAAGCGGGAGAGCCCAAAAGAGAGCATGCTACTACCAC	molecular_function (GO:0003674) ; cellular_component (GO:0005575) ; biological_process (GO:0008150)	N/A
780066	0.827565	0.0371026	1.03034	2.80029	down	up	N/A	N/A	6430550H21Rik	GCTTAAAATTTGTATCACTGCCACGTTGGAAACCCAGACAGCTTTTGTGA	N/A	N/A
7160142|245386	0.266111	0.000120751	1.1261	8.99921	down	up	Mus musculus RIKEN cDNA 6430550H21 gene (6430550H21Rik), mRNA.	245386	6430550H21Rik	GGCAGCAGACCAATGCTGGTGCTCCCATCTACCTTGTAGACACCTGGTCA	molecular_function (GO:0003674) ; cellular_component (GO:0005575) ; biological_process (GO:0008150) ; membrane (GO:0016020) ; integral to membrane (GO:0016021)	N/A
7570347	0.969507	0.0464495	1.01546	2.20531	down	up	N/A	N/A	A730020E08Rik	AAGATGGGGTCATGAAAGACTTGCTCATCATTATATCTCTGAAGCGCTGT	N/A	N/A
6900768,360154|320902	0.47149	0.0115021	1.09458	3.11782	up	down	PREDICTED: Mus musculus RIKEN cDNA A730020E08 gene (A730020E08Rik), mRNA.	320902	A730020E08Rik	CCTTTACCAACAGTGAGTATTCCTTAGGTCTGGTTCACTCTTTAATGAGG///CCAAAGATGGGGTCATGAAAGACTTGCTCATCATTATATCTCTGAAGCGC	N/A	N/A
4230601	0.4281	0.0470116	1.07819	3.65625	up	up	N/A	N/A	A830006F12Rik	GGTCATGGGTTCACAAGGCCAGCCACACAACGAGACCCTAATTTACAAAA	N/A	N/A
1570064,2260609|320460	0.4281	0.0145393	1.07819	2.79009	up	up	Mus musculus RIKEN cDNA A830006F12 gene (A830006F12Rik), mRNA.	320460	A830006F12Rik	GCAGCCACAGTTACCTCTGTTACCATTTCTCCTCTGCCTTTGGCTCTCGG///GCCAGCTACAACAGGGTCACCAGCAAAACCTTCTGGGGTTGACAAAAGTG	extracellular region (GO:0005576)	N/A
6840333	0.672611	0.0315969	1.22256	2.08927	up	up	N/A	N/A	Aldoc	CTCTGTGTGGCCTGACCTTATAATCAAAGCAGCTAACTCAGCAATTTCCA	N/A	N/A
5550470|11676	0.00823804	0.26352	2.29774	2.17064	up	up	Mus musculus aldolase C, fructose-bisphosphate (Aldoc), mRNA.	11676	Aldoc	GCCTTACATTGCTGTACCCGAGACCACAGGATGGGAGGGTAGAGATGCCC	catalytic activity (GO:0003824) ; fructose-bisphosphate aldolase activity (GO:0004332) ; cytoplasm (GO:0005737) ; mitochondrion (GO:0005739) ; glycolysis (GO:0006096) ; apoptosis (GO:0006915) ; aging (GO:0007568) ; cytoskeletal protein binding (GO:0008092) ; metabolic process (GO:0008152) ; lyase activity (GO:0016829) ; fructose 1,6-bisphosphate metabolic process (GO:0030388) ; axon (GO:0030424) …	Mm_Glycolysis_and_Gluconeogenesis_WP157_69361
5390408	0.83458	0.000229047	1.17909	3.245	down	down	N/A	N/A	Alox12	GAGGTGGCTAGTGGATAAAATGCTTACTGCTCAAGCGTGGGGAACCTGAG	N/A	N/A
5820343,4180717|11684	0.00445479	0.236233	3.40173	1.49001	down	down	Mus musculus arachidonate 12-lipoxygenase (Alox12), mRNA.	11684	Alox12	GCCTACAGAGTGAGCTCCACGACAGTCAGGGATGAAGCCCTGTCTCAACA///GAGGGCCACCCACTTTCTACCACAATTACTTAGCTTTCTCACTATACCAC	arachidonate 12-lipoxygenase activity (GO:0004052) ; iron ion binding (GO:0005506) ; cytoplasm (GO:0005737) ; cytosol (GO:0005829) ; leukotriene metabolic process (GO:0006691) ; anti-apoptosis (GO:0006916) ; cellular component movement (GO:0006928) ; positive regulation of cell proliferation (GO:0008284) ; positive regulation of endothelial cell migration (GO:0010595) ; positive regulation of gen…	Mm_Eicosanoid_Synthesis_WP318_71719
6200372	0.00954219	0.034866	2.08275	1.27566	down	down	N/A	N/A	Anxa4	GACTGTTTATTTGATCCCCACTGTGCCTTTTTAATCTTATTCAGAAACTG	N/A	N/A
3370630|11746	0.0357077	0.0610885	5.82665	1.13975	down	down	Mus musculus annexin A4 (Anxa4), mRNA.	11746	Anxa4	GCTCTGCCTAGCATCGTAGTTGACAGTTGCTGAGTATGGTGGGGCTTGTT	kidney development (GO:0001822) ; calcium ion binding (GO:0005509) ; calcium-dependent phospholipid binding (GO:0005544) ; cytoplasm (GO:0005737) ; apical plasma membrane (GO:0016324)	Mm_Prostaglandin_Synthesis_and_Regulation_WP374_69204
7610673	0.0214398	0.00893499	4.04114	1.28852	down	down	N/A	N/A	Apoa4	AGAGCAAGGTGAAGGGCAACACGGAAGGGCTGCAGAAGGCTCTGGAAGAC	N/A	N/A
3460133,5560600|11808	0.00240568	0.874008	4.30158	1.00667	down	down	Mus musculus apolipoprotein A-IV (Apoa4), mRNA.	11808	Apoa4	CCTGGAGAAGAGCCTGAGGGAGAAGGTCAACTCCTTTATGAGCACCCTGG///TGAGCTGTCCCTGGTGCCCTCAGCCCATCACAGCAGCAGACACCTGTCCT	innate immune response in mucosa (GO:0002227) ; copper ion binding (GO:0005507) ; extracellular region (GO:0005576) ; extracellular space (GO:0005615) ; cytoplasm (GO:0005737) ; centrosome (GO:0005813) ; transport (GO:0006810) ; lipid transport (GO:0006869) ; response to lipid hydroperoxide (GO:0006982) ; leukocyte cell-cell adhesion (GO:0007159) ; cholesterol metabolic process (GO:0008203) ; lip…	Mm_Statin_Pathway_WP1_69109
2760187	0.00949779	0.00022538	2.36583	1.46706	down	up	N/A	N/A	Apom	CGAGTGGAGAAGCCAGCGACTCCTGCCCCCTCTCGTGGATAATAAAGATG	N/A	N/A
5910167|55938	0.000397203	0.113832	2.616	1.05541	down	up	Mus musculus apolipoprotein M (Apom), mRNA.	55938	Apom	CCCGTGTCCTAGACAGACAAGATAGGAGCCCAGCTTCGAGTGGAGAAGCC	lipid transporter activity (GO:0005319) ; binding (GO:0005488) ; extracellular region (GO:0005576) ; extracellular space (GO:0005615) ; transport (GO:0006810) ; lipid transport (GO:0006869) ; cholesterol efflux (GO:0033344) ; very-low-density lipoprotein particle (GO:0034361) ; low-density lipoprotein particle (GO:0034362) ; high-density lipoprotein particle (GO:0034364) ; discoidal high-density …	N/A
1070138	0.738223	7.3292e-05	1.42536	3.16295	down	down	N/A	N/A	BC035947	CTACCCGGAGGACTCCTTTCGCAGGATTTGTGGTACTGCTACCGACTGGG	N/A	N/A
7150576	0.4281	0.0451174	1.07819	2.22047	up	up	N/A	N/A	BC035947	TCTACCCGGAGGACTCCTTTCGCAGGATTTGTGGTACTGCTACCGACTGG	N/A	N/A
510184	0.4281	0.00888402	1.07819	2.04078	up	up	N/A	N/A	Birc6	CAGTGCCAAACAGGTAGCAAACACTAGTGGTCCCAGTCAGATAGAACAGG	N/A	N/A
6250608	0.250844	0.0489869	1.44788	2.95386	up	down	N/A	N/A	Birc6	CTCTTATCAGACCAGAGGCCATGTTACACCAACCAGAGCACTGCTGTAGC	N/A	N/A
1740605	0.409424	0.0214774	1.26452	2.38222	up	down	N/A	N/A	Braf	CCTGTGTTAATGATCGGATTAGGAACTAGCAGAGTTGCCAACTACCCACA	N/A	N/A
3990239	0.62217	0.0422338	1.20928	2.05227	down	up	N/A	N/A	Braf	AACCAACTGATGCGCTGTCTTCGGAAATACCAATCCCGGACTCCCAGCCC	N/A	N/A
60240	0.0191757	0.00329419	1.31078	2.13485	down	up	N/A	N/A	Col23a1	GGAGGGCCACACTCCCCAGACTGTACACATGCATTCCTTGCTAAGCAGAG	N/A	N/A
5890072|237759	0.0200383	0.0031579	1.27347	2.3324	down	up	Mus musculus procollagen, type XXIII, alpha 1 (Col23a1), mRNA.	237759	Col23a1	GGTACGGACACCATGAACCTGAAGGCTGATCCCCCAGCAAGCCTGAGCAA	collagen (GO:0005581) ; extracellular space (GO:0005615) ; plasma membrane (GO:0005886) ; heparin binding (GO:0008201) ; cell surface (GO:0009986) ; membrane (GO:0016020) ; integral to membrane (GO:0016021) ; protein homodimerization activity (GO:0042803) ; protein homotrimerization (GO:0070207)	N/A
1690750	0.0605885	0.00546973	2.04229	5.74119	down	up	N/A	N/A	Csmd2	CCCTGTATATGAGGCTTCCCCTAGGGTTCTGCGTTATGGGACTTTCCGGA	N/A	N/A
6580068	0.968379	0.0190317	1.05166	2.59482	down	up	N/A	N/A	Csmd2	CCTGCAACGAGGGCTATGACCTGCAAGGGTCCAAGAGAATCACCTGCATG	N/A	N/A
6940537	0.0421337	0.0216086	5.31051	2.52237	down	down	N/A	N/A	Dnajc6	TATGATCCTGGACGCCTGTCTATCTCAAAACTCTTAACACGTGCAGACCA	N/A	N/A
2070594|72685	0.0204835	0.0099044	4.10154	2.29501	down	down	Mus musculus DnaJ (Hsp40) homolog, subfamily C, member 6 (Dnajc6), mRNA.	72685	Dnajc6	CGCTCTTTCCCTGATGCATTATGATCCTGGACGCCTGTCTATCTCAAAAC	molecular_function (GO:0003674) ; phosphoprotein phosphatase activity (GO:0004721) ; protein tyrosine phosphatase activity (GO:0004725) ; cellular_component (GO:0005575) ; hydrolase activity (GO:0016787) ; SH3 domain binding (GO:0017124) ; heat shock protein binding (GO:0031072)	N/A
60204	0.00111295	0.0171579	4.97466	3.68478	up	up	N/A	N/A	E330027M22Rik	CACCCTTGCTACAAATGCAGAGTCCCCTTGGTTCCTCAAGCCGTGGAGAC	N/A	N/A
3170088	0.0849014	0.000131138	2.33254	5.2224	up	down	N/A	N/A	Elavl4	AGTGAGAAGCGACTCGTCCGGCGTCCTCGAGCCCGCCGTGCCCGCTGGGG	N/A	N/A
5860750,2320619,4610593|15572	0.0145259	0.199291	2.25695	1.34073	down	up	Mus musculus ELAV (embryonic lethal, abnormal vision, Drosophila)-like 4 (Hu antigen D) (Elavl4), transcript variant 1, mRNA.	15572	Elavl4	GGACTTTATAAGCCCGCGTTGCCTAAGTATTAAAACATTGGATTATCCTG///GTAGTGGTAGACAGATAACGAAAACCGAGGCTGCATCATAGACTACTCCT///TGTGTAGCGGTGCCTGGCGTGTTGAGTTGTTGCTTCCTTCTCTGGGCAGC	nucleotide binding (GO:0000166) ; nucleic acid binding (GO:0003676) ; RNA binding (GO:0003723) ; AU-rich element binding (GO:0017091)	Mm_mRNA_processing_WP310_71745
6550634	0.4281	0.00129996	1.07819	4.20083	up	up	N/A	N/A	Emb	GCCGGCCTGGTAAGAGCAGAGCTGTTGCAGACAAGAATGGAGAAGAATGG	N/A	N/A
270341|13723	0.000391834	0.035811	33.6857	7.54384	up	up	Mus musculus embigin (Emb), mRNA.	13723	Emb	GGAGGACTAGTGCACTATCTTTATGTTGCTGCGAATGCCTTAGACTTAAC	cell adhesion (GO:0007155) ; membrane (GO:0016020) ; integral to membrane (GO:0016021)	N/A
10446	0.761175	0.0213848	1.03594	4.58083	up	up	N/A	N/A	Enpp2	GGGCAGTGTAGTCTTAGCAACTGGTGTATATTTTTATATGGTGTTTGTAT	N/A	N/A
3360162|18606	0.676328	0.00358022	1.02995	2.50467	down	up	Mus musculus ectonucleotide pyrophosphatase/phosphodiesterase 2 (Enpp2), mRNA.	18606	Enpp2	CCGGAAGACTAGCCGTAGCTATTCGGAAATTCTGACCCTCAAGACATACC	nucleic acid binding (GO:0003676) ; catalytic activity (GO:0003824) ; phosphodiesterase I activity (GO:0004528) ; nucleotide diphosphatase activity (GO:0004551) ; lysophospholipase activity (GO:0004622) ; scavenger receptor activity (GO:0005044) ; calcium ion binding (GO:0005509) ; extracellular region (GO:0005576) ; extracellular space (GO:0005615) ; integral to plasma membrane (GO:0005887) ; ch…	N/A
6940414	0.679375	0.0199303	1.20054	3.0991	down	up	N/A	N/A	Ephb1	CGTCGGGATTTTCTGAGCGAGGCGAGCATCATGGGCCAGTTTGACCATCC	N/A	N/A
1940458|270190	0.0333079	0.0182112	1.0731	9.22484	down	up	Mus musculus Eph receptor B1 (Ephb1), mRNA.	270190	Ephb1	GGACTGGCTGAAGCCGTGTGGCATGGAGGAAAGTCTCTGTCCTATCTGTG	nucleotide binding (GO:0000166) ; angiogenesis (GO:0001525) ; protein kinase activity (GO:0004672) ; protein tyrosine kinase activity (GO:0004713) ; transmembrane receptor protein tyrosine kinase activity (GO:0004714) ; receptor activity (GO:0004872) ; ephrin receptor activity (GO:0005003) ; transmembrane-ephrin receptor activity (GO:0005005) ; protein binding (GO:0005515) ; ATP binding (GO:00055…	N/A
4480408	0.4281	0.0233005	1.07819	3.27667	up	down	N/A	N/A	F13b	CCCCTGTTTTCAATCGATCGCTGTCAGACTATATTGTTTCCTTGAGTATG	N/A	N/A
620059|14060	0.749725	0.0303892	1.34671	2.48889	down	down	Mus musculus coagulation factor XIII, beta subunit (F13b), mRNA.	14060	F13b	CTGGGTCTGTACTTCGGGTGCAGTGTGACAGGGGAAGGCTGAAATACCCT	molecular_function (GO:0003674) ; biological_process (GO:0008150)	Mm_Blood_Clotting_Cascade_WP460_71727 ; Mm_Complement_and_Coagulation_Cascades_WP449_71733 ; Mm_Steroid_Biosynthesis_WP55_71743
6590167	0.0112558	0.868476	2.46285	1.0135	down	up	N/A	N/A	Fcgrt	CCCATGGATCCCTGCTTTTGTGGCCTGCTTCAGTTTCCCTTCTTAATGTA	N/A	N/A
7050047|14132	0.00883303	0.510383	2.2155	1.06032	down	down	Mus musculus Fc receptor, IgG, alpha chain transporter (Fcgrt), mRNA.	14132	Fcgrt	ATGGCTTTCTCTCAGCGGCGATGACTCTGGTGACCTGTTGCCTGGTGGGA	receptor activity (GO:0004872) ; plasma membrane (GO:0005886) ; immune response (GO:0006955) ; membrane (GO:0016020) ; integral to membrane (GO:0016021) ; IgG binding (GO:0019864) ; antigen processing and presentation (GO:0019882) ; beta-2-microglobulin binding (GO:0030881) ; MHC class I protein complex (GO:0042612)	Mm_PodNet-_protein-protein_interactions_in_the_podocyte_WP2310_72005 ; Mm_XPodNet_-_protein-protein_interactions_in_the_podocyte_expanded_by_STRING_WP2309_72004
1440114	0.0019342	0.577084	3.90098	1.03536	down	down	N/A	N/A	Fga	CGAAGTGCTTACCAGGCACGCTGCACCCGTTTCCTAACCTCCTTTAGTGT	N/A	N/A
4250021|14161	0.00246913	0.312483	3.67942	1.05184	down	down	Mus musculus fibrinogen, alpha polypeptide (Fga), mRNA.	14161	Fga	GCGAAGTGCTTACCAGGCACGCTGCACCCGTTTCCTAACCTCCTTTAGTG	extracellular space (GO:0005615) ; cell cortex (GO:0005938) ; blood coagulation (GO:0007596) ; external side of plasma membrane (GO:0009897) ; platelet alpha granule (GO:0031091) ; eukaryotic cell surface binding (GO:0043499) ; response to calcium ion (GO:0051592)	Mm_Blood_Clotting_Cascade_WP460_71727
240437	0.0168035	0.956323	3.5292	1.00619	down	up	N/A	N/A	Fmo1	AACTCTGACTCAGCGAACTCAGCCTGAGCTGTGGACTGTCAGCAAACACC	N/A	N/A
4640446|14261	0.00130951	0.0283873	3.32553	1.10538	down	down	Mus musculus flavin containing monooxygenase 1 (Fmo1), mRNA.	14261	Fmo1	CCCCTTTCCGGTTCACCTCACTGGCAGCTTGGTATTGCTGGGTCTCTTGC	monooxygenase activity (GO:0004497) ; flavin-containing monooxygenase activity (GO:0004499) ; endoplasmic reticulum (GO:0005783) ; microsome (GO:0005792) ; organic acid metabolic process (GO:0006082) ; toxin metabolic process (GO:0009404) ; membrane (GO:0016020) ; integral to membrane (GO:0016021) ; oxidoreductase activity (GO:0016491) ; intrinsic to endoplasmic reticulum membrane (GO:0031227) ; …	N/A
6040180	0.178338	0.0254662	1.47787	2.1777	up	up	N/A	N/A	Grap2	CTGCGGCCTTGGAAGTGAGGTGAACGCCACGCTGATGCACCGGAGACACA	N/A	N/A
6130315	0.859113	0.0476305	1.12222	2.08927	up	up	N/A	N/A	Grap2	GAGGAGGGACTGGAGGGCATCTGTTACTGAGGGAGACAAAAGAACAGTCT	N/A	N/A
770152	0.4281	0.0382223	1.07819	2.14132	up	up	N/A	N/A	Grm7	CCACTCGGAATGTCAACAGAGGAGATTCTATGGTGCGATGGGAGGAGGAA	N/A	N/A
6560735	0.843059	0.0357489	1.15816	4.82755	up	up	N/A	N/A	Grm7	CAGAGTTTTCTGTGAGATCAGGAGCCACCTTGTTGCTACTCCAATTTCCC	N/A	N/A
70544	0.0297348	0.253864	4.84758	1.33859	down	down	N/A	N/A	Gsta1	CCTGCCTTTGAAAAGGTGTTGAAGAGCCATGGCCAAGACTACCTTGTGGG	N/A	N/A
460403,2940592|14857	0.4281	0.0182497	1.07819	5.13665	up	down	Mus musculus glutathione S-transferase, alpha 1 (Ya) (Gsta1), mRNA.	14857	Gsta1	CATCCACCTACTGGAAGTTCTCCTCTATGTTGAAGAGTTTGATGCCAGCC///GGCTTTCAAGATTCAGTGAAGCTGCATTGATGGAGCCACAGATACTGGCC	glutathione transferase activity (GO:0004364) ; nucleus (GO:0005634) ; nuclear outer membrane (GO:0005640) ; cytosol (GO:0005829) ; glutathione metabolic process (GO:0006749) ; drug binding (GO:0008144) ; metabolic process (GO:0008152) ; transferase activity (GO:0016740) ; xenobiotic catabolic process (GO:0042178) ; glutathione binding (GO:0043295)	Mm_Estrogen_metabolism_WP1264_69069 ; Mm_Glutathione_metabolism_WP164_71334 ; Mm_Metapathway_biotransformation_WP1251_69747
150386	0.4281	0.0319172	1.07819	2.22474	up	up	N/A	N/A	Hivep3	GTTCACCTCTGTCCCTGAGGAACAACACGTCACATTTCCTTCATGGCTGG	N/A	N/A
6590605,6450424|16656	0.0123073	0.46462	2.54339	1.40779	down	down	Mus musculus human immunodeficiency virus type I enhancer binding protein 3 (Hivep3), mRNA.	16656	Hivep3	TACACTCTCGTCAGAGCTGGAAGAGGAAAGGACCGGCAGAGGCCCAGGAA///GGCAGGAACCAATCTACCACTCCCCACCCTACCCGACCAAGGACATTATC	nucleic acid binding (GO:0003676) ; DNA binding (GO:0003677) ; intracellular (GO:0005622) ; nucleus (GO:0005634) ; cytoplasm (GO:0005737) ; transcription, DNA-dependent (GO:0006351) ; regulation of transcription, DNA-dependent (GO:0006355) ; zinc ion binding (GO:0008270) ; positive regulation of transcription, DNA-dependent (GO:0045893) ; metal ion binding (GO:0046872)	Mm_Delta-Notch_Signaling_Pathway_WP265_69189
1500328	0.0220422	0.461144	3.76804	1.43592	up	up	N/A	N/A	Hoxa9	AACATGTACCTCACACGGGACCGCAGGTACGAGGTGGCCCGGCTGCTCAA	N/A	N/A
7650017,7560543|15405	0.00820972	0.815978	2.87685	1.11743	up	down	Mus musculus homeo box A9 (Hoxa9), mRNA.	15405	Hoxa9	CCGAGCAAAAGACGAGTGAGCCTTTTAGGGGCTCATTTAAAAAGAGAGCA///TTTAACATGTACCTCACACGGGACCGCAGGTACGAGGTGGCCCGGCTGCT	DNA binding (GO:0003677) ; sequence-specific DNA binding transcription factor activity (GO:0003700) ; protein binding (GO:0005515) ; nucleus (GO:0005634) ; transcription factor complex (GO:0005667) ; cytoplasm (GO:0005737) ; transcription, DNA-dependent (GO:0006351) ; regulation of transcription, DNA-dependent (GO:0006355) ; multicellular organismal development (GO:0007275) ; anterior/posterior p…	N/A
2900528	0.4281	0.0382223	1.07819	2.14132	up	up	N/A	N/A	Itga4	CTGGTTCACTGTGCCTTCTGAGAGCACTAACAGGCCATTTCCCCATCTCC	N/A	N/A
6560014	0.587641	0.00879331	1.12222	3.15046	up	up	N/A	N/A	Itga4	CTGAGCCAGTGTTTTCAGTTTTCTCCTGTCATCTGGGAGCTCTTTGTAAA	N/A	N/A
2350241	0.4281	0.0265651	1.07819	2.07102	up	up	N/A	N/A	Lcp2	GTGCACATCAGTCAGGTGAAAGCCCTGAACTTCATCTCTGGCCCCAAAGC	N/A	N/A
2600133,5290647|16822	0.4281	0.0163374	1.07819	2.76712	up	up	Mus musculus lymphocyte cytosolic protein 2 (Lcp2), mRNA.	16822	Lcp2	GACTTTATGATGGCATGGAAGTGATGCTTGTTAAGCACGAACTGTACGTC///CTTTTGTCAGGCCGAGGCATGTTCTGTTTTTTACACAACTTAAAATGATT	cytoplasm (GO:0005737) ; mast cell activation (GO:0045576) ; cytokine secretion (GO:0050663)	Mm_XPodNet_-_protein-protein_interactions_in_the_podocyte_expanded_by_STRING_WP2309_72004
1260414	0.00910656	0.00137837	1.50661	2.05804	up	up	N/A	N/A	Lrriq2	GGCTGCGTGGAAGGCCTGAAGGACCTAGTCCATTTGGAGTGGCTGAATTT	N/A	N/A
4760682	0.00105252	0.00649025	1.90075	2.09432	up	up	N/A	N/A	Lrriq2	TGGCTGCGTGGAAGGCCTGAAGGACCTAGTCCATTTGGAGTGGCTGAATT	N/A	N/A
10195	0.0529044	0.0256118	5.07808	3.71013	down	up	N/A	N/A	Nef3	AGTGGTGGTCACCAAGAAGGTAGAAAAGATCACCAGCGAGGGAGGCGATG	N/A	N/A
5810735	0.0144721	0.0762614	3.2979	2.41082	down	down	N/A	N/A	Nef3	GTGGTGGTCACCAAGAAGGTAGAAAAGATCACCAGCGAGGGAGGCGATGG	N/A	N/A
4050347|11925	0.0463343	0.0132689	2.0102	2.45403	down	up	Mus musculus neurogenin 3 (Neurog3), mRNA.	11925	Neurog3	TCGTCTTTACTGCCCGCTACATGCAGGGTTTCTGAGCTTCTCCATTCTGC	RNA polymerase II core promoter proximal region sequence-specific DNA binding transcription factor activity involved in positive regulation of transcription (GO:0001077) ; DNA binding (GO:0003677) ; double-stranded DNA binding (GO:0003690) ; sequence-specific DNA binding transcription factor activity (GO:0003700) ; transcription coactivator activity (GO:0003713) ; nucleus (GO:0005634) ; cytoplasm…	N/A
4070220	0.0160915	0.847873	4.66807	1.09412	up	down	N/A	N/A	Nkx1-2	GAACAAAGAGGTCAAAGGCCTGTACTAAGTGGGAAAGGTACCCTCTCAGG	N/A	N/A
4880286|20231	0.053308	0.0106782	9.64553	3.72862	up	up	Mus musculus NK1 transcription factor related, locus 2 (Drosophila) (Nkx1-2), mRNA.	20231	Nkx1-2	ACGGGGCAACTCTGTTACCTCACAGGTTTTGAGAACAGCTTGGACAGACC	DNA binding (GO:0003677) ; sequence-specific DNA binding transcription factor activity (GO:0003700) ; protein binding (GO:0005515) ; cellular_component (GO:0005575) ; nucleus (GO:0005634) ; regulation of transcription, DNA-dependent (GO:0006355) ; multicellular organismal development (GO:0007275) ; sequence-specific DNA binding (GO:0043565)	N/A
6250551|258220	0.01936	0.00342459	3.78338	3.30429	down	up	Mus musculus olfactory receptor 1148 (Olfr1148), mRNA.	258220	Olfr1148	GGGACACAGAACCGAAGCATTTCACTGATGTCCTGTGCTACACAACTGTG	signal transducer activity (GO:0004871) ; receptor activity (GO:0004872) ; G-protein coupled receptor activity (GO:0004930) ; olfactory receptor activity (GO:0004984) ; signal transduction (GO:0007165) ; G-protein coupled receptor protein signaling pathway (GO:0007186) ; sensory perception of smell (GO:0007608) ; integral to membrane (GO:0016021)	N/A
6520100	0.4281	0.0439293	1.07819	2.9897	up	up	N/A	N/A	Olfr1186	TACACATGGCCACCAACCACTTTTCCAATAGACAAAATGGTATCTTTGTT	N/A	N/A
7000600|258523	0.4281	0.00800331	1.07819	2.41766	up	up	Mus musculus olfactory receptor 1186 (Olfr1186), mRNA.	258523	Olfr1186	GTAATCTTATACTCTCTGAGAAGCCACAGTGCAGAAGGAAGACGAAAGGC	signal transducer activity (GO:0004871) ; receptor activity (GO:0004872) ; G-protein coupled receptor activity (GO:0004930) ; olfactory receptor activity (GO:0004984) ; signal transduction (GO:0007165) ; G-protein coupled receptor protein signaling pathway (GO:0007186) ; sensory perception of smell (GO:0007608) ; integral to membrane (GO:0016021)	N/A
5910092	0.0284994	0.733137	2.43337	1.04031	down	down	N/A	N/A	Pla1a	CAGCCTGGAGGAACGCTTGGATGCTGGAGACGCCCTGTTTGTAGAAGCCA	N/A	N/A
4210372,6330358|85031	0.00540477	0.143704	3.03792	1.11127	down	up	Mus musculus phospholipase A1 member A (Pla1a), mRNA.	85031	Pla1a	TATGCAGGAGGCAGTGGCCGCAGTTTTCCGAGGGCAGTGTGCCAAGAGCT///CCTGGAGGAACGCTTGGATGCTGGAGACGCCCTGTTTGTAGAAGCCATCC	molecular_function (GO:0003674) ; catalytic activity (GO:0003824) ; cellular_component (GO:0005575) ; extracellular region (GO:0005576) ; lipid metabolic process (GO:0006629) ; biological_process (GO:0008150) ; lipid catabolic process (GO:0016042) ; hydrolase activity (GO:0016787)	N/A
1260750	0.0107049	0.00100763	4.13666	1.60101	up	up	N/A	N/A	Plat	AGGCTCCGCATCTAAGGGAGTCAGATCCCAGCAAAGAGGCCTGGGATACT	N/A	N/A
840600|18791	0.742411	0.0474055	1.08346	2.89388	up	down	Mus musculus plasminogen activator, tissue (Plat), mRNA.	18791	Plat	ACAGGGCCTCCACGAGAAGGAAGGGGTATCTGGCCGAATCACAGCACCAT	response to hypoxia (GO:0001666) ; catalytic activity (GO:0003824) ; serine-type endopeptidase activity (GO:0004252) ; extracellular region (GO:0005576) ; extracellular space (GO:0005615) ; cytoplasm (GO:0005737) ; proteolysis (GO:0006508) ; peptidase activity (GO:0008233) ; serine-type peptidase activity (GO:0008236) ; cell surface (GO:0009986) ; smooth muscle cell migration (GO:0014909) ; hydro…	Mm_Blood_Clotting_Cascade_WP460_71727 ; Mm_Complement_and_Coagulation_Cascades_WP449_71733 ; Mm_Endochondral_Ossification_WP1270_72216
6280750	0.00110124	0.174766	15.5791	1.10941	down	down	N/A	N/A	Ppp1r14d	CCTGACCTGGATACTGGCTGAAAAGTCTTGGATATGGACAAGGGCTGCAG	N/A	N/A
770494|72112	0.0257016	0.284279	3.40054	1.06905	down	up	Mus musculus protein phosphatase 1, regulatory (inhibitor) subunit 14D (Ppp1r14d), mRNA.	72112	Ppp1r14d	ACACAGCTGGAGGCCATTCTCCAAGACTGCCCAGGCAACAGAGAGCCTTT	protein phosphatase inhibitor activity (GO:0004864) ; cellular_component (GO:0005575) ; cytoplasm (GO:0005737) ; regulation of protein dephosphorylation (GO:0035304) ; regulation of phosphorylation (GO:0042325) ; negative regulation of catalytic activity (GO:0043086)	N/A
5390091	0.0242687	0.68236	3.49377	1.21245	down	up	N/A	N/A	Prkag3	CTGCGGCCTATGGATTTAGATAGGGGCCTGAAATGCTTGGTTTCTGGACC	N/A	N/A
5550189,6270647|241113	0.4281	0.0334305	1.07819	2.01316	up	up	Mus musculus protein kinase, AMP-activated, gamma 3 non-catatlytic subunit (Prkag3), transcript variant 2, mRNA.///Mus musculus protein kinase, AMP-activated, gamma 3 non-catatlytic subunit (Prkag3), transcript variant 1, mRNA.	241113	Prkag3	ATCCCCACAGGCCCCACTTCTCGGCCTGAGTTGGGATGACGAACTTCAGA///AGCGCCTGAGTCCTCACACCCAAGCCATCTTCTTCACCTGAAAACCAACG	nucleotide binding (GO:0000166) ; AMP-activated protein kinase activity (GO:0004679) ; ATP binding (GO:0005524) ; glycogen biosynthetic process (GO:0005978) ; fatty acid biosynthetic process (GO:0006633) ; lipid biosynthetic process (GO:0008610) ; glucose transport (GO:0015758) ; protein kinase binding (GO:0019901) ; AMP-activated protein kinase complex (GO:0031588)	N/A
730746	0.720889	0.0486246	1.48396	3.18174	down	up	N/A	N/A	Prom	ATGGTGGCAAAGGTGACCAAGAATAGCCCACCCTGGCTTCCTGGCTTCCC	N/A	N/A
2480132	0.0112001	0.0315969	1.83817	2.08927	down	up	N/A	N/A	Prom	TGGATTCAGAGGATGTATACGACGACCCGTCTCGATACTGACAACTGGAG	N/A	N/A
2100040	0.00337333	0.228979	19.0447	1.34628	down	up	N/A	N/A	Ptf1a	CTGAGACAGCTCACATCGGGTTGGCCGCGTCTTTGTGCATATTGTACGTG	N/A	N/A
7100386|19213	0.573061	0.0293151	1.65576	2.07102	down	up	Mus musculus pancreas specific transcription factor, 1a (Ptf1a), mRNA.	19213	Ptf1a	CCCTCCTCTTGCAGGGCACTCTCTTTCCTGGACTGATGAAAAACAGCTCA	DNA binding (GO:0003677) ; protein binding (GO:0005515) ; intracellular (GO:0005622) ; nucleus (GO:0005634) ; transcription factor complex (GO:0005667) ; cytoplasm (GO:0005737) ; transcription, DNA-dependent (GO:0006351) ; regulation of transcription, DNA-dependent (GO:0006355) ; multicellular organismal development (GO:0007275) ; embryo development (GO:0009790) ; tissue development (GO:0009888) …	N/A
1740008	0.015105	0.0171617	2.09515	3.93469	down	down	N/A	N/A	Ptx3	TGGTGCTTTCAGATTAATGTCTGCCTCTGTCAGATAAACCCTCAGATAAC	N/A	N/A
5390136|19288	0.00880765	0.0504186	2.11417	2.64797	down	down	Mus musculus pentraxin related gene (Ptx3), mRNA.	19288	Ptx3	GGTGCTTTCAGATTAATGTCTGCCTCTGTCAGATAAACCCTCAGATAACT	1,3-beta-D-glucan binding (GO:0001872) ; response to yeast (GO:0001878) ; extracellular region (GO:0005576) ; opsonization (GO:0008228) ; positive regulation of nitric oxide biosynthetic process (GO:0045429) ; positive regulation of phagocytosis (GO:0050766)	N/A
4390433	0.59114	0.00435605	1.09824	3.09793	down	down	N/A	N/A	Robo1	GGAGAGAATGTGAGTAATATCTGGGTTTGCCCGGACTTTCCAGAGGGTGC	N/A	N/A
6250056	0.500707	0.00512865	1.83162	2.25849	down	up	N/A	N/A	Robo1	CAGGCCACATGAACTGAATAGCTGTGGTCCGTGGTGTATAACAGAAGGGC	N/A	N/A
2650463	1.5099e-05	0.132716	3.47266	3.04817	down	down	N/A	N/A	Serpina1b	GCAGCCACAGTCTTTGAAGCCGTTCCTATGTCTATGCCCCCTATCCTGCG	N/A	N/A
1430253,2120152|20701	0.00282442	0.114774	3.15301	3.05248	down	down	Mus musculus serine (or cysteine) preptidase inhibitor, clade A, member 1b (Serpina1b), mRNA.	20701	Serpina1b	CTGGAGACTATAACTTGAAGACACTCATGAGTCCACTGGGCATCACCCGG///TCTTTGAAGCCGTTCCTATGTCTATGCCCCCTATCCTGCGCTTCGACCAC	in utero embryonic development (GO:0001701) ; serine-type endopeptidase inhibitor activity (GO:0004867) ; protein binding (GO:0005515) ; extracellular region (GO:0005576) ; protein N-linked glycosylation (GO:0006487) ; acute-phase response (GO:0006953) ; negative regulation of peptidase activity (GO:0010466) ; negative regulation of endopeptidase activity (GO:0010951) ; regulation of proteolysis …	N/A
1780433	0.0221346	0.00100763	11.6741	1.60101	down	up	N/A	N/A	Slc17a6	CTGTCAGTTTTGGGTATTTGATCTGTCTGGTGTCCTGTGCTCTTGACTGG	N/A	N/A
6840709|140919	0.00543154	0.375828	17.6427	1.69821	down	up	Mus musculus solute carrier family 17 (sodium-dependent inorganic phosphate cotransporter), member 6 (Slc17a6), mRNA.	140919	Slc17a6	TGGGTATTTGATCTGTCTGGTGTCCTGTGCTCTTGAGCTGGAGGCCCTGC	neurotransmitter uptake (GO:0001504) ; amino acid transmembrane transport (GO:0003333) ; L-glutamate transmembrane transporter activity (GO:0005313) ; early endosome (GO:0005769) ; transport (GO:0006810) ; ion transport (GO:0006811) ; sodium ion transport (GO:0006814) ; neurotransmitter transport (GO:0006836) ; synaptic vesicle (GO:0008021) ; symporter activity (GO:0015293) ; L-amino acid transpo…	N/A
1090446	0.315777	0.0446932	2.5004	3.58956	up	down	N/A	N/A	Slc22a6	CACCTCATCATTCCAGGTTCCACACAGGCTTTTAGTCCAAAGCCCTTCCT	N/A	N/A
430575|18399	0.00111956	0.0365709	14.5132	1.48707	down	down	Mus musculus solute carrier family 22 (organic anion transporter), member 6 (Slc22a6), mRNA.	18399	Slc22a6	CGGAGCCTGCCATTCAGAGAAATGCCTCCCCAAAGGTCACTTCAATAGAC	inorganic anion exchanger activity (GO:0005452) ; membrane fraction (GO:0005624) ; plasma membrane (GO:0005886) ; integral to plasma membrane (GO:0005887) ; caveola (GO:0005901) ; anion transport (GO:0006820) ; organic anion transmembrane transporter activity (GO:0008514) ; ion transmembrane transporter activity (GO:0015075) ; sodium-independent organic anion transmembrane transporter activity (G…	N/A
7330086	0.170736	0.00506436	1.15358	3.27034	up	up	N/A	N/A	Sulf1	GTCTGTTAAACCTAACCAGCCATTTCTCAGATGCGGATGCCATCTGCTGA	N/A	N/A
4290142|240725	0.146286	0.00537532	1.08752	2.91475	up	up	Mus musculus sulfatase 1 (Sulf1), mRNA.	240725	Sulf1	CTAGGAAGGACAAAGGAATAGACCCCCGGCAAGGACACACAGTATGGATC	kidney development (GO:0001822) ; negative regulation of endothelial cell proliferation (GO:0001937) ; catalytic activity (GO:0003824) ; arylsulfatase activity (GO:0004065) ; calcium ion binding (GO:0005509) ; extracellular space (GO:0005615) ; endoplasmic reticulum (GO:0005783) ; Golgi apparatus (GO:0005794) ; sulfur compound metabolic process (GO:0006790) ; apoptosis (GO:0006915) ; metabolic pr…	Mm_PodNet-_protein-protein_interactions_in_the_podocyte_WP2310_72005 ; Mm_XPodNet_-_protein-protein_interactions_in_the_podocyte_expanded_by_STRING_WP2309_72004
1240255	0.0280399	0.00842141	3.08282	1.36551	down	down	N/A	N/A	Timd2	GACCAGATGTGAAGACCAGGTCTACATTATTGAAGACACTCCTTACCCCG	N/A	N/A
2350754|171284	0.000558492	0.30868	4.15808	1.08792	down	down	Mus musculus T-cell immunoglobulin and mucin domain containing 2 (Timd2), mRNA.	171284	Timd2	TGGAGCTTCCCCCAAAAAAGTGGTCGAACGGACCAGATGTGAAGACCAGG	receptor activity (GO:0004872) ; plasma membrane (GO:0005886) ; membrane (GO:0016020) ; integral to membrane (GO:0016021)	N/A
6290338	0.211599	0.0117253	1.95377	4.59829	up	up	N/A	N/A	Tlr4	TCCTTTTCCTTCATCATTCTCATTTCTGGACATGCCTTGTGAGATGGATC	N/A	N/A
2470053,130086|21898	0.434708	0.0234986	1.68485	2.92565	down	up	Mus musculus toll-like receptor 4 (Tlr4), mRNA.	21898	Tlr4	AAGCTATAGCTTCTCCAATTTTTCAGAACTTCAGTGGCTGGATTTATCCA///CTAAGCTATAGCATGGACCTTACCGGGCAGAAGGAAGTAGCACTGACACC	activation of MAPK activity (GO:0000187) ; lipopolysaccharide binding (GO:0001530) ; lipopolysaccharide receptor activity (GO:0001875) ; activation of innate immune response (GO:0002218) ; toll-like receptor signaling pathway (GO:0002224) ; microglial cell activation involved in immune response (GO:0002282) ; nitric oxide production involved in inflammatory response (GO:0002537) ; innate immune r…	Mm_Toll_Like_Receptor_signaling_WP88_69199
3450647|208171	0.00748573	0.0216174	3.11914	2.66788	down	up	Mus musculus transmembrane serine protease 7 (Tmprss7), mRNA.	208171	Tmprss7	GTCTACACAAGGGTGTCAAGCTTTGTTCCCTGGATTCATAAGTATGTCCC	catalytic activity (GO:0003824) ; serine-type endopeptidase activity (GO:0004252) ; protein binding (GO:0005515) ; plasma membrane (GO:0005886) ; proteolysis (GO:0006508) ; peptidase activity (GO:0008233) ; serine-type peptidase activity (GO:0008236) ; membrane (GO:0016020) ; integral to membrane (GO:0016021) ; hydrolase activity (GO:0016787)	N/A
5690424,4640243|252838	0.00540755	0.0298685	2.05618	2.73838	down	down	Mus musculus thymocyte selection-associated high mobility group box (Tox), mRNA. XM_919293 XM_919306///PREDICTED: Mus musculus thymocyte selection-associated HMG box gene, transcript variant 4 (Tox), mRNA.	252838	Tox	CTGGGGTAAACGGTCCTGGGTTTTCCATTGGTTTTCATAATGGGTGTTTA///TGAGGCAGTGAAGCCCTATGGTGTGTGAGTAGGGAGTGAGGATGGGTCAG	DNA binding (GO:0003677) ; nucleus (GO:0005634)	N/A
5560477	0.999879	0.0136264	1.00002	2.82452	up	down	N/A	N/A	Tuba8	TGTTGGAGAGGGTATGGAAGAAGGAGAGTTTTCTGAGGCCAGGGAGGACC	N/A	N/A
1500301|53857	0.436603	0.00678925	1.57944	7.29484	down	down	Mus musculus tubulin, alpha 8 (Tuba8), mRNA.	53857	Tuba8	TGGAGAGGGTATGGAAGAAGGAGAGTTTTCTGAGGCCAGGGAGGACCTGG	nucleotide binding (GO:0000166) ; microtubule cytoskeleton organization (GO:0000226) ; GTPase activity (GO:0003924) ; structural molecule activity (GO:0005198) ; structural constituent of cytoskeleton (GO:0005200) ; GTP binding (GO:0005525) ; cytoplasm (GO:0005737) ; cytoskeleton (GO:0005856) ; microtubule (GO:0005874) ; GTP catabolic process (GO:0006184) ; microtubule-based process (GO:0007017) …	N/A
450563|54204	0.411829	0.0127451	1.38646	3.62521	down	up	Mus musculus septin 1 (Sept1), mRNA.	54204	41518	GTGCCACAGAGATCCCGCTGCCCATGTTGCCTCTGGCTGACACTGAAAAG	nucleotide binding (GO:0000166) ; GTP binding (GO:0005525) ; cytoplasm (GO:0005737) ; cytoskeleton (GO:0005856) ; cell cycle (GO:0007049) ; septin complex (GO:0031105) ; cell division (GO:0051301)	N/A
1850041|18951	0.036686	0.0171191	1.43249	4.26107	down	up	Mus musculus septin 5 (Sept5), mRNA.	18951	41522	TCTCGGCGTCCACCCTTCCCGGTCATTTGTATCTGCTTCCGAGTGCTCTG	nucleotide binding (GO:0000166) ; stress fiber (GO:0001725) ; protein binding (GO:0005515) ; GTP binding (GO:0005525) ; cytoplasm (GO:0005737) ; cytoskeleton (GO:0005856) ; plasma membrane (GO:0005886) ; cell cortex (GO:0005938) ; cell cycle (GO:0007049) ; synaptic vesicle (GO:0008021) ; regulation of exocytosis (GO:0017157) ; GDP binding (GO:0019003) ; synaptosome (GO:0019717) ; syntaxin binding…	N/A
5260762	0.164513	0.00885817	1.23364	3.01236	up	up	N/A	N/A	41523	CCCTTCCTATACAAAACACAATTGCTGGAACAGATAGTGTATATTCCCCC	N/A	N/A
1850730|620807	0.0536032	0.0152063	6.33911	2.25849	down	up	Mus musculus predicted gene, 620807 (620807), mRNA.	620807	620807	AATGAATGGGGAAACCTTCCAGCTGATGTCGCTCTATGGCCGAGAACCAG	molecular_function (GO:0003674) ; cellular_component (GO:0005575) ; biological_process (GO:0008150)	N/A
3190307	0.4281	0.0107393	1.07819	2.96102	up	up	N/A	N/A	0610005I04	TTCTGGATAGGAGAGGGGATATTGTATTGATTCACCCCATCTTGTGTCAC	N/A	N/A
6450369	0.652051	0.0496241	1.16144	3.35876	down	down	N/A	N/A	0610009D07Rik	GCGAATGTGAGTACCCCGCTTTTTGCGTGACAGGGAAGCGATGTTGTTGC	N/A	N/A
3390392	0.252859	0.0179695	1.78255	2.37469	up	up	N/A	N/A	0610009O04Rik	GGGAAGTGGGGTGGGGCCATCGATCAGTAGTAGAGCGTTTACCTAGCATG	N/A	N/A
5260669	0.00165494	0.384883	3.28001	1.60609	up	down	N/A	N/A	0610030P10Rik	CAAGGAGGATCGATGTTACAGAGATAAGATCCAGAGTGCCCGCTGCCTGG	N/A	N/A
3400750	0.979682	0.0055279	1.02608	2.49536	up	up	N/A	N/A	0610033M06Rik	AAGAGTTGTAATCGGCAGGGAGGCAGTGGGAAGGGCAGAAGGGACTGAGG	N/A	N/A
6200685|75404	0.892121	0.0207569	1.26864	2.72318	down	up	Mus musculus RIKEN cDNA 1100001E04 gene (1100001E04Rik), mRNA.	75404	1100001E04Rik	GAGGGATAGAAACTGTTCATACAATGGGTAACAACCACAGAGCTCGAAGA	molecular_function (GO:0003674) ; GTPase activator activity (GO:0005096) ; intracellular (GO:0005622) ; signal transduction (GO:0007165)	N/A
6580059|68001	0.822771	0.0218881	1.16337	3.04177	down	down	Mus musculus RIKEN cDNA 1110004E09 gene (1110004E09Rik), mRNA.	68001	1110004E09Rik	GACTATGTGGGGAAAAATGAGAAAACCAAAATCATCGTCAAGATCCAGCA	molecular_function (GO:0003674) ; nucleus (GO:0005634) ; cytosol (GO:0005829) ; biological_process (GO:0008150)	N/A
4920121,4670553,540274|73721	0.173085	0.0153033	1.39451	3.38154	down	up	Mus musculus RIKEN cDNA 1110017D15 gene (1110017D15Rik), transcript variant 2, mRNA. XM_896996 XM_911474 XM_921988 XM_921993 XM_921997 XM_922001 XM_922006 XM_984085 XM_984115 XM_984145 XM_984173 XM_984201 XM_984239	73721	1110017D15Rik	GGTAGCAAATGTTTCGAGTTAGAGCTTAAGGTACCACGTGTGCCACTTCC///GGTCACCGGCCAGGAATGCAATGTGCTGTTACAACTCCCCCGCCATCATT///GGTGGTTCCCAGAGAAACAACTATGTAGTCCATCCTGAGTTTGTGTCTGA	cytoplasm (GO:0005737) ; alpha-tubulin binding (GO:0043014) ; cellular protein complex assembly (GO:0043623) ; perinuclear region of cytoplasm (GO:0048471)	N/A
3780019	0.4281	0.0411152	1.07819	3.88856	up	up	N/A	N/A	1110019B22Rik	GAAAGCCTCACATAGCCCGGGATGGCCTCAAACTCTCTACATAGCTAAGG	N/A	N/A
3420279	0.824018	0.0036537	1.06021	7.73328	down	up	N/A	N/A	1110019K23Rik	GACGATAGCGCACAGATACACCCCCAGAGAACAACTGAAGGCCCACACTC	N/A	N/A
3130703|68625	0.242168	0.0187939	1.95863	8.95245	up	down	Mus musculus RIKEN cDNA 1110020C03 gene (1110020C03Rik), mRNA.	68625	1110020C03Rik	CTTGAATCGGCCCTGAAAGTATCCAAGAAGACGCGCTCACAAGAAGTTCC	N/A	N/A
3400402	0.4281	0.0178717	1.07819	3.19768	up	up	N/A	N/A	1110028C15Rik	GTCTAATAATGTTCGTTAATTGATACACTTGCCTGAATATAACTGTGACA	N/A	N/A
3870279	0.4281	0.000941316	1.07819	2.03368	up	down	N/A	N/A	1110028F11Rik	CACCGGTCCATTTGGAGACAGCACCTGCCCCTTCTGAGCTTTTCAGCTAC	N/A	N/A
650762	0.4281	0.0372452	1.07819	2.15786	up	up	N/A	N/A	1110032A03Rik	TCCGGCTTACCTGCCGGCGCTCTCCGGGGCGCACATTTCTTACGTCACTT	N/A	N/A
1300326	0.413132	0.00687569	3.04959	2.40122	up	up	N/A	N/A	1110032D16Rik	ATGGCACTGATATGTAGGGAAAATTATAATTTTACTTTTCAATAAAATGA	N/A	N/A
1660376|68659	0.0860004	1.82513e-05	1.34799	2.32597	up	up	Mus musculus RIKEN cDNA 1110032E23 gene (1110032E23Rik), mRNA.	68659	1110032E23Rik	GTCCTGAGAGAATTTGCCAGGCCATCACTTATCCTTCTTATACGGAACCT	molecular_function (GO:0003674) ; Golgi apparatus (GO:0005794) ; biological_process (GO:0008150) ; membrane (GO:0016020) ; integral to membrane (GO:0016021)	N/A
540653	0.435112	0.00308687	1.65912	2.14632	down	up	N/A	N/A	1110033O09Rik	GCTTTGGTACAAGGCCGTGAGTTGCGATGGCATGATCTGACAACTTCTCC	N/A	N/A
70491	0.430379	0.0129493	2.19481	2.04078	down	up	N/A	N/A	1110049L02Rik	ATACATATATTATGAATTTGGGAGTGTTACTAGTATAGCACTTGAAGTTT	N/A	N/A
4050286	0.026349	0.154413	5.30738	2.16351	up	up	N/A	N/A	1110064P04Rik	GTCTCAGTAAGGAACTCCCTGCTTAGCTTGGTTTGGCTGCTGTTAGCCAA	N/A	N/A
2340433	0.929472	0.00601836	1.016	2.26972	down	down	N/A	N/A	1110069O07Rik	GTGATATCCCAAACAGGGTGAGAGTTCCTCCCGCTTTCTGAGCAGGCACG	N/A	N/A
6660475|76974	0.0158732	0.017629	2.50373	1.41808	down	down	Mus musculus RIKEN cDNA 1190003J15 gene (1190003J15Rik), mRNA. XM_133915 XM_900078 XM_900080 XM_900083 XM_917938 XM_925372 XM_925374 XM_925375	76974	1190003J15Rik	CCCATGGTCCTACACCACCTACCGGGGGAGTTAAAGTGATGTGTTACCTG	mitochondrion (GO:0005739) ; peroxisome (GO:0005777) ; purine base metabolic process (GO:0006144) ; transport (GO:0006810) ; metabolic process (GO:0008152) ; hydrolase activity (GO:0016787) ; hydroxyisourate hydrolase activity (GO:0033971)	Mm_Purine_metabolism_WP2185_71316
3890379|68880	0.600357	0.0170159	1.18817	3.08938	up	down	PREDICTED: Mus musculus RIKEN cDNA 1190003K10 gene (1190003K10Rik), mRNA.	68880	1190003K10Rik	GGAGAGGCTGGAGAAGAGGCTGAGAATGCTGGATAATCCTGATGACAAGG	N/A	N/A
3450292	0.563338	0.0205681	1.36627	3.02271	down	down	N/A	N/A	1200003E11Rik	TAAGAGTCCCAACTTGTCCAAACATAGGAATTCCAGGCAGGAAATGTGGG	N/A	N/A
6580086	0.715941	0.00114433	1.26362	3.63601	down	down	N/A	N/A	1200011A11Rik	CAAGGCCTGGTATAGTACTTGGGACGCAGAGGCAGAGGCAGGCAGATCTC	N/A	N/A
4180209|67463	0.4281	0.0432114	1.07819	2.20531	up	up	Mus musculus RIKEN cDNA 1200014M14 gene (1200014M14Rik), mRNA.	67463	1200014M14Rik	TCCTTTGTAACTGTATGTATAGATTATTTTAATGTTATTTTTATTTAAAC	protein binding (GO:0005515) ; cytoplasm (GO:0005737) ; centrosome (GO:0005813) ; cytoskeleton (GO:0005856) ; cell cycle (GO:0007049) ; biological_process (GO:0008150) ; identical protein binding (GO:0042802)	N/A
2340132	0.521736	0.000258019	1.67033	4.30528	up	down	N/A	N/A	1200016G03Rik	GGGCCTTCAAAGGACTCAACCCAAGGGAGCCATTCTGTATCCACCATGGG	N/A	N/A
5910184	0.4281	0.00816443	1.07819	3.1882	up	up	N/A	N/A	1200017F15Rik	ATATTTGTACATAAAATGATATTCTGTTTTTAAATAAACAGATAAAACCC	N/A	N/A
7040707|71772	0.01414	0.227465	2.73252	2.07837	down	up	Mus musculus RIKEN cDNA 1300012G16 gene (1300012G16Rik), mRNA.	71772	1300012G16Rik	TGGTCCTCTCCCCTTTGATCCCAGCTACTGCTATCATGATTACCAGACTC	molecular_function (GO:0003674) ; lysosome (GO:0005764) ; biological_process (GO:0008150) ; lipid catabolic process (GO:0016042) ; hydrolase activity (GO:0016787)	N/A
5260246	0.4281	0.00586102	1.07819	3.61913	up	up	N/A	N/A	1300013B24Rik	GACCCTGAGGTCACTTGTGACGTAAGATGCTATCCTACTGTGTGCTCAGC	N/A	N/A
7000059	0.818589	0.0484193	1.21618	2.10705	down	up	N/A	N/A	1300013D05Rik	GCCAGGCCTACTGCAGACTCACACCTGTCATCCAAATGCTGGCACTGAAG	N/A	N/A
4480138	0.0283378	0.620357	3.07787	1.02382	down	down	N/A	N/A	1300013F15Rik	GGATCCAGACACTGGCATCTCGGACAGGAAGGAGCCTCTGGAAACACTGA	N/A	N/A
2690131	0.46039	0.0228268	1.28961	3.26382	down	down	N/A	N/A	1500002C15Rik	CTCAGAAGGGTGCTCTCAGGTTTATCACAGGGTTGGACTCAATGGCCGAG	N/A	N/A
5090349	0.333222	0.00177546	1.19187	4.19993	up	down	N/A	N/A	1500015A07Rik	GGGACTTGGATGAACGGGTATCTGAATGAGAAGATGGACTAGTGTTTGAG	N/A	N/A
6270398|76568	0.31848	0.00311808	2.367	3.84409	up	up	Mus musculus RIKEN cDNA 1500035H01 gene (1500035H01Rik), mRNA.	76568	1500035H01Rik	CCACTGCAGGGACTTTGAGCAAAGTGGTTGCTTCCTCTCACCTCCTCACC	protein binding (GO:0005515) ; cytoplasm (GO:0005737) ; cytoskeleton (GO:0005856) ; cilium (GO:0005929) ; microtubule basal body (GO:0005932) ; microtubule-based flagellum (GO:0009434) ; protein transport (GO:0015031) ; flagellar membrane (GO:0020017) ; regulation of flagellum assembly (GO:0030092) ; motile primary cilium (GO:0031512) ; regulation of protein stability (GO:0031647) ; flagellar axo…	N/A
5890209	0.0915413	0.000204515	1.17072	2.9572	down	up	N/A	N/A	1500041B16Rik	AGAACCGCACAATCAAGCTGCTCACCGGCTCCTCCTACAAGGTGGAGGTG	N/A	N/A
5050762	0.00504111	0.216366	2.69367	1.17622	down	down	N/A	N/A	1600013E24Rik	CATGGAAGTTCTTTTTCCAGAAGCCATCATCTGCTCCATCGCTGCCCTGG	N/A	N/A
7100377	0.0112955	0.252996	5.94534	2.20884	down	up	N/A	N/A	1600014E20Rik	CGCACTGTGTAGGACTCACTGTATACTAGAAGCTCATTCGGCCACTCCCT	N/A	N/A
2000711|384775	0.702758	0.0234675	1.05059	2.00607	up	down	PREDICTED: Mus musculus RIKEN cDNA 1700003H04 gene (1700003H04Rik), misc RNA.	384775	1700003H04Rik	CCTAGGGGGAGACAGCAGAATGGCCTGCAAATCCATCATTCTTTTCTGGC	N/A	N/A
6770687	0.4281	0.0104018	1.07819	2.31481	up	up	N/A	N/A	1700006A11Rik	TTTTTTCTCAGCAACTGAATACTTGAATCCCCAGGACTACATTGAATTCC	N/A	N/A
4890072	0.786802	0.049526	1.15672	3.15425	down	up	N/A	N/A	1700006H03Rik	TTATTACAGTGCCCCTATGATAAAAATCACCAGATCAGGGCCTGCAGGTT	N/A	N/A
7610022|71830	0.980712	0.016864	1.016	2.35782	down	up	PREDICTED: Mus musculus RIKEN cDNA 1700007B13 gene (1700007B13Rik), mRNA.	71830	1700007B13Rik	GCAAGGATCCCAGTTCCAGGTCCTGACATCAGTTTCTGAGTGGATCTACT	molecular_function (GO:0003674) ; cellular_component (GO:0005575) ; endoplasmic reticulum (GO:0005783) ; multicellular organismal development (GO:0007275) ; spermatogenesis (GO:0007283) ; biological_process (GO:0008150) ; isomerase activity (GO:0016853) ; cell differentiation (GO:0030154) ; cell redox homeostasis (GO:0045454)	N/A
110019|69327	0.526702	0.000230331	1.12055	2.17406	down	up	Mus musculus RIKEN cDNA 1700007K13 gene (1700007K13Rik), mRNA.	69327	1700007K13Rik	ACAGGACCAGTAACCAAACCTACGGAAGCAGAGCCCCCACGGTGCATGAG	molecular_function (GO:0003674) ; cellular_component (GO:0005575) ; biological_process (GO:0008150)	N/A
6060301	0.252681	0.00984085	4.11271	3.8414	up	up	N/A	N/A	1700007N01Rik	GGGCTCAGTGTAAACGTCCTCTGTGGCTTTGCAAGCTGGACATCATCACG	N/A	N/A
6060626	0.480317	0.0209597	1.91477	3.14838	up	up	N/A	N/A	1700009P03Rik	GTAACACTAGCCACTAGGATAAAAGGTATGGCAGGATAAGAAGGGATAGC	N/A	N/A
1740685|66322	0.4281	0.0372452	1.07819	2.15786	up	up	Mus musculus RIKEN cDNA 1700011A15 gene (1700011A15Rik), mRNA.	66322	1700011A15Rik	CCTCCCTCCGGAGAAGACTAGAAACTGGCGCTTCTGCCCAAAGACTTGGT	molecular_function (GO:0003674) ; cellular_component (GO:0005575) ; intermediate filament (GO:0005882) ; biological_process (GO:0008150)	N/A
3390017|75645	0.4281	0.00329002	1.07819	4.1289	up	up	Mus musculus RIKEN cDNA 1700011F14 gene (1700011F14Rik), mRNA.	75645	1700011F14Rik	GTGGAGCCTGTAGAGCTGATCTCTACGTGAACATGAGGATCAGGCAGTGC	molecular_function (GO:0003674) ; cellular_component (GO:0005575) ; biological_process (GO:0008150)	N/A
380546|71836	0.4281	0.0107115	1.07819	2.33957	up	up	Mus musculus RIKEN cDNA 1700012A16 gene (1700012A16Rik), mRNA.	71836	1700012A16Rik	CCAGCACCCAAACTGAAGATGACGAACAATCATATCTACAACAACAATGG	molecular_function (GO:0003674) ; cellular_component (GO:0005575) ; biological_process (GO:0008150)	N/A
1570041	0.4281	0.00925721	1.07819	2.42276	up	up	N/A	N/A	1700012B15Rik	TACCAAAAATTGTTTTAACACAGACCCTGCAATAAAAAGAGTTAATCATG	N/A	N/A
5910400|76572	0.294195	0.0305285	1.48619	2.19296	up	up	Mus musculus RIKEN cDNA 1700012H05 gene (1700012H05Rik), mRNA.	76572	1700012H05Rik	GAGCCCGCTGGCCTCAGGACTGGCATCGGAAGTCTAGAAAAAGAAGAATC	molecular_function (GO:0003674) ; nucleus (GO:0005634) ; biological_process (GO:0008150)	Mm_mRNA_processing_WP310_71745
5220307|67690	0.0142379	0.0674075	6.61135	1.52516	up	up	Mus musculus RIKEN cDNA 1700016G05 gene (1700016G05Rik), mRNA.	67690	1700016G05Rik	GGGACGTTGGCATCTATACCAACATTTACTCATATGTACCATGGATTGAG	molecular_function (GO:0003674) ; catalytic activity (GO:0003824) ; serine-type endopeptidase activity (GO:0004252) ; cellular_component (GO:0005575) ; extracellular region (GO:0005576) ; proteolysis (GO:0006508) ; biological_process (GO:0008150) ; metal ion binding (GO:0046872)	N/A
5270564|74218	0.965817	0.0331043	1.02375	2.82472	up	up	PREDICTED: Mus musculus RIKEN cDNA 1700016H13 gene, transcript variant 1 (1700016H13Rik), mRNA.	74218	1700016H13Rik	TGCCTATGGCGATGAGGCCAGTGTTTCCAGACACGGCTCGGTGGATGCTA	molecular_function (GO:0003674) ; cellular_component (GO:0005575) ; biological_process (GO:0008150)	N/A
1240204|72208	0.159702	0.0107171	1.19281	3.43349	down	down	PREDICTED: Mus musculus RIKEN cDNA 1700016L21 gene (1700016L21Rik), mRNA.	72208	1700016L21Rik	GTGGGAATGAATGGGTTCAATCTGGGGTGTCTCATAGATGCTTAAGCAGC	N/A	N/A
2600348|69439	0.4281	0.0101957	1.07819	4.55186	up	up	PREDICTED: Mus musculus RIKEN cDNA 1700016M24 gene (1700016M24Rik), mRNA.	69439	1700016M24Rik	CTACTGGAATGATGCCGTGGAGCTATCTTACTATGTTCAAGACTAGCTGC	molecular_function (GO:0003674) ; Golgi apparatus (GO:0005794) ; biological_process (GO:0008150)	N/A
2760253	0.550475	0.0203774	1.40659	4.53316	down	up	N/A	N/A	1700017G19Rik	ACGGGGAGGCTCTTGTGACAAATAACTTCACAAGTGACAGCCAAGAAAAG	N/A	N/A
7150379	0.371167	0.0207673	1.87112	2.58536	down	up	N/A	N/A	1700017N19Rik	GCCTGGAGGTTGAGAGAAGAGGAAAATGAGGAAAGAGAGAAGCTCCAGCC	N/A	N/A
1940209	0.4281	0.00257049	1.07819	2.92151	up	up	N/A	N/A	1700019B03Rik	GAGCTCAGACTATTGCCCTCCGACTACCCCCATAAAACAAAGAACCCTCA	N/A	N/A
4480446,4180040|67077	0.613017	0.000166021	1.19551	2.31466	down	up	Mus musculus RIKEN cDNA 1700019N12 gene (1700019N12Rik), mRNA.	67077	1700019N12Rik	ACTGTGCCATGGCAGGTCCTTGGAGCATGGGGAGGACCACGAAGAATCTG///GACGAGACGTCCGCTCCGTGTCCTTTCCGGTCCCTCGAACCCAAGCTCAA	molecular_function (GO:0003674) ; cytoplasm (GO:0005737) ; spermatogenesis (GO:0007283) ; biological_process (GO:0008150) ; cell differentiation (GO:0030154)	N/A
7330168	0.4281	0.0257678	1.07819	2.47379	up	up	N/A	N/A	1700020O03Rik	GTGTGGGCTCACTCATACAATGGAGTAAAGCATGCAACTCTGCCTTCACC	N/A	N/A
5960519|75521	0.10784	0.0248047	2.2896	3.1758	down	up	PREDICTED: Mus musculus RIKEN cDNA 1700021P04 gene (1700021P04Rik), mRNA.	75521	1700021P04Rik	CTGGTGTGGCAGATGAAAGAGACACTTACAGCTCTCAATGTGGCTATCAG	molecular_function (GO:0003674) ; cellular_component (GO:0005575) ; biological_process (GO:0008150)	N/A
1980435|69371	0.346965	0.0441818	1.92873	2.08927	up	up	PREDICTED: Mus musculus RIKEN cDNA 1700023A16 gene (1700023A16Rik), mRNA.	69371	1700023A16Rik	TGAAGCTGTTCGTCATAGTCTACGTGGTCACCATCACTGGACTGTCGTGC	molecular_function (GO:0003674) ; cellular_component (GO:0005575) ; biological_process (GO:0008150) ; membrane (GO:0016020) ; integral to membrane (GO:0016021)	N/A
2600482	0.516665	0.0266829	1.63299	2.05784	down	up	N/A	N/A	1700023G08Rik	TGCCCAGGGAGTGTGATCTAATCATTGGTACATGAGAGTTCTGGGTCAAG	N/A	N/A
1580192|69392	0.40454	0.00963978	1.73853	2.08746	up	up	PREDICTED: Mus musculus RIKEN cDNA 1700024P12 gene (1700024P12Rik), mRNA.	69392	1700024P12Rik	CAGCAGAGGGCGCCCTCGGCTCCCCTCACAGACGGCCCTGAGCTGTCTGC	molecular_function (GO:0003674) ; cellular_component (GO:0005575) ; biological_process (GO:0008150)	N/A
4920270	0.4281	0.0334305	1.07819	2.01316	up	up	N/A	N/A	1700025B11Rik	AGTGTCGTCATCCCACATATCCAGGACCACCACTGCCTAGCCATTCTGGC	N/A	N/A
4250301|69416	0.4281	0.00843325	1.07819	2.4792	up	up	Mus musculus RIKEN cDNA 1700025F22 gene (1700025F22Rik), mRNA.	69416	1700025F22Rik	CACCTTGGAAAGTGGTATTTTATCAAGTCTTCCTCAGCATTTCATCTCCT	molecular_function (GO:0003674) ; cellular_component (GO:0005575) ; biological_process (GO:0008150)	N/A
3440148	0.4281	0.0360541	1.07819	2.12439	up	up	N/A	N/A	1700026D08Rik	GGATTTGGGAGGGCATGTGCTCAAGTTTCAAGTTAAAGCTTGGCCTTGGG	N/A	N/A
3460711	0.340483	0.00352178	1.52929	2.99609	up	down	N/A	N/A	1700026L06Rik	CCTGGACTTTATGAAAGAGTGGATTGCTCATTCTGAGAAGCTGCCTCGCA	N/A	N/A
2630475	0.4018	0.0314632	1.59922	2.83775	up	up	N/A	N/A	1700026N04Rik	AGAAGGACGCAAGCAGAGGAGGAATGAAGCTGGTCCCACAGTCCGTCAGC	N/A	N/A
270070|76420	0.032055	0.00100763	3.88149	1.60101	up	up	Mus musculus RIKEN cDNA 1700027A23 gene (1700027A23Rik), mRNA.	76420	1700027A23Rik	CGCAGACAAGGACTTTAGAAAGCATCGTAGCCGTGTGGCCTACTTTAGCC	N/A	N/A
6580431|76573	0.797141	0.0410242	1.35879	3.88467	up	up	Mus musculus RIKEN cDNA 1700027D21 gene (1700027D21Rik), mRNA.	76573	1700027D21Rik	CCTGGGTGACTCCCTGCTACTGCTGAATTGCCTATGTGAGCTTTCCAAGG	molecular_function (GO:0003674) ; cellular_component (GO:0005575) ; biological_process (GO:0008150)	N/A
50601,1780537|76421	0.4281	0.0221066	1.07819	2.84276	up	up	Mus musculus RIKEN cDNA 1700028K03 gene (1700028K03Rik), mRNA.	76421	1700028K03Rik	CGCTCTTGACCTTATGTGCACTATAGCCAAGACTACGTCCAAACCACACA///TCCAAATGTAGATTTAAGGGCGTCTGTATTTAAAATAATATGTATACAAT	molecular_function (GO:0003674) ; cellular_component (GO:0005575) ; biological_process (GO:0008150)	N/A
2750008|67483	0.4281	0.0389323	1.07819	2.05227	up	up	Mus musculus RIKEN cDNA 1700028P14 gene (1700028P14Rik), mRNA.	67483	1700028P14Rik	GAAATCCTATTGTCCCATTTTAAAAAAGCAATGTATACAACCAGACCCTC	molecular_function (GO:0003674) ; cellular_component (GO:0005575) ; biological_process (GO:0008150) ; membrane (GO:0016020) ; integral to membrane (GO:0016021)	N/A
6220577,3400553|66501	0.4281	0.0379914	1.07819	2.02316	up	up	Mus musculus RIKEN cDNA 1700029H14 gene (1700029H14Rik), transcript variant 1, mRNA.///Mus musculus RIKEN cDNA 1700029H14 gene (1700029H14Rik), transcript variant 2, mRNA.	66501	1700029H14Rik	TGGGCCACAGTCCTCCTTAGTACCTCTACTGGAAGCCTAGTTCTCTCAGG///AGGGCCAGAGTGACAGCACCCAACGGATACCCAAGGCAAGAGACCCTCTT	molecular_function (GO:0003674) ; cellular_component (GO:0005575) ; biological_process (GO:0008150)	N/A
6450427|75667	0.4281	0.0464495	1.07819	2.20531	up	up	PREDICTED: Mus musculus RIKEN cDNA 1700030E15 gene (1700030E15Rik), mRNA.	75667	1700030E15Rik	CTTGATCATAGGTTTGCAGTTCTCCTATATGATTTCTCAAAACAAGTGTG	molecular_function (GO:0003674) ; cellular_component (GO:0005575) ; negative regulation of phosphatase activity (GO:0010923) ; membrane (GO:0016020) ; integral to membrane (GO:0016021)	N/A
7000575	0.0220714	0.418431	3.98708	1.59368	down	up	N/A	N/A	1700030J15Rik	GCTTCCTCTTTGCCGTGGTGATGCTCTGCAGCCAAATGTGCGTCATCTAC	N/A	N/A
3310707	0.768973	0.00305567	1.41352	2.48243	up	up	N/A	N/A	1700040F17Rik	GTACTGAGACAGAGCCGGACCATAGCACTGTGAAGAGCTCCAGTGTTTCG	N/A	N/A
6450008	0.0639011	0.0165651	1.43751	2.20051	down	down	N/A	N/A	1700040I03Rik	GGCTTCTGACTAGAATTTGAAACAAAAGGTGCTGAAGGCAGATGGCCCTG	N/A	N/A
3520681|73287	0.4281	0.0237686	1.07819	2.41766	up	up	Mus musculus RIKEN cDNA 1700040L02 gene (1700040L02Rik), mRNA.	73287	1700040L02Rik	ATATACGAAAATACAATTACTATTAGGATGCTGTTTTGACTAATAAATAC	molecular_function (GO:0003674) ; cellular_component (GO:0005575) ; biological_process (GO:0008150)	N/A
2490400	0.4281	0.0233996	1.07819	2.14964	up	up	N/A	N/A	1700040N02Rik	CGTGAGTGAGTATTGACATTCAAGTTCTAGCATCGGATTCTTTCGAGCTG	N/A	N/A
5270017|74264	0.0178175	0.00667788	1.21546	2.33854	up	down	Mus musculus RIKEN cDNA 1700045I19 gene (1700045I19Rik), mRNA.	74264	1700045I19Rik	CGTTTCAGTCACTTGCCCAATTTGCCTATCTCTTCCATGGGGCGACCCGC	N/A	N/A
2230291,6450035,6110632|100101807	0.754096	0.0162623	1.05476	2.88858	up	down	Mus musculus RIKEN cDNA 1700047I17 gene 2 (1700047I17Rik2), mRNA.	100101807	1700047I17Rik2	TGATCTCTGCAAAATAGACTTCTTCATAAAGATGCTTGAATGCTGCATGC///GCATGCAGCATTCAAGCATCTTTATGAAGAAGTCTATTTTGCAGAGATCA///AGACAAAATCTCATTCAATCTGATGAGTTTAATAAAACAAAATAGTTTGT	molecular_function (GO:0003674) ; cellular_component (GO:0005575) ; biological_process (GO:0008150)	N/A
3420408	0.368325	0.0223593	1.99834	3.00556	up	up	N/A	N/A	1700049J03Rik	ACGCTCCACGCAGCCCATTGGGCGCCGCCACATCCACCGGCCGCCCCTTC	N/A	N/A
3370593|73382	0.4281	0.0116252	1.07819	2.10705	up	up	Mus musculus RIKEN cDNA 1700049K14 gene (1700049K14Rik), mRNA.	73382	1700049K14Rik	GCCGGGCTATCTTGTTCCTATATTTTGTAATGTTTCTTCTAACCTGATGA	catalytic activity (GO:0003824) ; serine-type endopeptidase activity (GO:0004252) ; cellular_component (GO:0005575) ; proteolysis (GO:0006508) ; peptidase activity (GO:0008233) ; serine-type peptidase activity (GO:0008236) ; membrane (GO:0016020) ; integral to membrane (GO:0016021) ; hydrolase activity (GO:0016787)	N/A
70524	0.661418	0.048392	1.73295	2.22047	up	up	N/A	N/A	1700054O19Rik	GCGGCTTCCCACACATGAGACAAACCCATAATTGTGGAGGTGGTGCACCC	N/A	N/A
6280148|73458	0.400892	0.0372452	1.56245	2.15786	up	up	PREDICTED: Mus musculus RIKEN cDNA 1700055N04 gene, transcript variant 3 (1700055N04Rik), mRNA.	73458	1700055N04Rik	CTGTGAACACCCCATTTCTGGAATTTTTTCTGAGCTACCTGTAGCCAGGC	molecular_function (GO:0003674) ; cellular_component (GO:0005575) ; biological_process (GO:0008150)	N/A
2760278	0.4281	0.0268244	1.07819	2.98601	up	up	N/A	N/A	1700057H15Rik	GAAACCAACTTGTGTTGGCTGCTTGGACTTGAAATGAACTGAGAGCCGTC	N/A	N/A
6100546	0.00473253	0.74803	3.03811	1.28433	down	down	N/A	N/A	1700061G19Rik	CGACCTCCTAGGAACCCCATTCACCCTAATCTTCGTTCAAGCGCCGGCAC	N/A	N/A
3800161|68223	0.657812	0.0342338	1.85191	3.73465	up	down	Mus musculus RIKEN cDNA 1700063I17 gene (1700063I17Rik), mRNA.	68223	1700063I17Rik	CCACCTTGCTATTGTGTCACAAATGAGGGACTCTGACATGGCAATGGTGG	molecular_function (GO:0003674) ; cellular_component (GO:0005575) ; extracellular region (GO:0005576) ; biological_process (GO:0008150)	N/A
4810050	0.109417	0.0422686	1.89317	3.02532	down	up	N/A	N/A	1700064D17Rik	CGATAAGCACGTTGGGGACTATGGCCCACCGCCATGTGCAGTCTTATGCG	N/A	N/A
2750544|73532	0.293799	0.0416715	1.51921	2.99352	down	up	Mus musculus RIKEN cDNA 1700080E11 gene (1700080E11Rik), mRNA.	73532	1700080E11Rik	GCTTTTGGGGCCTTGGAGATGAGAGCTGACACCAGATTAAAAGGCAGAAC	molecular_function (GO:0003674) ; cellular_component (GO:0005575) ; biological_process (GO:0008150)	N/A
4640259|27660	0.470524	0.00472289	1.04804	2.64305	down	up	Mus musculus RIKEN cDNA 1700088E04 gene (1700088E04Rik), mRNA.	27660	1700088E04Rik	CTCCTGATGTCACAGCTGGCCTCAGGTGCTCTGTTTTGCCTTTCTGAACC	molecular_function (GO:0003674) ; cellular_component (GO:0005575) ; biological_process (GO:0008150)	N/A
1450035	0.00120599	0.0295439	5.2384	2.44509	down	up	N/A	N/A	1700095G12Rik	CCTATGTGTATACTGTAAATCCTCCACCTCCCAGTCCAGAGGCTTTGAGC	N/A	N/A
6520767|73624	0.603209	0.0183486	1.24434	2.59763	down	up	PREDICTED: Mus musculus RIKEN cDNA 1700123O12 gene, transcript variant 1 (1700123O12Rik), mRNA.	73624	1700123O12Rik	GCAACATAGTGGACAACTAGATATCCAACCACGTAACTTGGTGACTTGGA	N/A	N/A
4890367|68233	0.351775	0.000376959	1.91394	5.12308	up	down	Mus musculus RIKEN cDNA 1700125D06 gene (1700125D06Rik), mRNA.	68233	1700125D06Rik	ACGTCTACCTGGCCATGGGCGGGAGCCCCCGGGCCCGTGCTACCTGAGTG	molecular_function (GO:0003674) ; cellular_component (GO:0005575) ; biological_process (GO:0008150)	N/A
3310730	0.4281	0.0293151	1.07819	2.07102	up	up	N/A	N/A	1700125F08Rik	CTCTACCTGGAAACCCAGGCGGCCAAGCTCATTCACCCTTTTGCCCCTCA	N/A	N/A
620403	0.551196	8.49948e-05	1.1098	9.36559	down	down	N/A	N/A	1810018F18Rik	ATGTGGTGGGAAGCGTGTAAGGACAGAGATGAGGAAGGGTAGATTAAGGC	N/A	N/A
3060594,2450082,2370561|66272	0.0385299	0.968884	3.41166	1.01959	down	up	Mus musculus RIKEN cDNA 1810020G14 gene (1810020G14Rik), mRNA.	66272	1810020G14Rik	CCTAAGCCACAACCCTTCTTGTTTGTCCATGGTGTCATGCTAATGTCATA///ACTCAAGGCAGGGACTGATGCATTGGCCATGGAGGAACATGGCTTCCTGG///GGCCGAGGATCACTCCGGATAGCACCATCTACAATGGGCAGTTCTCCTAC	molecular_function (GO:0003674) ; mitochondrion (GO:0005739) ; biological_process (GO:0008150) ; membrane (GO:0016020) ; integral to membrane (GO:0016021) ; mitochondrial membrane (GO:0031966)	N/A
3120379|613264	0.383564	0.000390282	1.99258	3.59301	up	down	PREDICTED: Mus musculus Riken cDNA 1810020O05 gene (1810020O05Rik), mRNA.	613264	1810020O05Rik	TAAAGTAGAGTGGTGGCTTCTTATACAGGTCAAAATCCAGGTGGCGCTGG	N/A	N/A
3440349	0.388832	0.00792582	1.27573	3.92479	up	up	N/A	N/A	1810024B03Rik	GGCAAGTGTATAGAATCTCTGAGCTGAATTAACTGTGCCAATGAGGACTC	N/A	N/A
4390278	0.210002	0.00876333	2.90004	2.76423	up	up	N/A	N/A	1810037O03Rik	GGCCTGTGTATGCTTCCCAGTGCTCTACCGCCAACCTGCGTTCAGTCTGT	N/A	N/A
5360333,4880491|72301	0.0150831	0.00100763	2.37924	1.60101	down	up	PREDICTED: Mus musculus RIKEN cDNA 1810041L15 gene, transcript variant 1 (1810041L15Rik), mRNA.	72301	1810041L15Rik	GTAAGGAGAGGCTGCATCCCTGCAGGCAGTTGCTGGTGCCTGGCGTCCTT///CCCTTAGAAAAATGCAGCTTCATGCCTACCGTGTGTCAGTACCACCATGG	molecular_function (GO:0003674) ; cellular_component (GO:0005575) ; biological_process (GO:0008150) ; membrane (GO:0016020) ; integral to membrane (GO:0016021)	N/A
1070154	0.583756	0.00222047	1.29156	2.95684	up	down	N/A	N/A	1810047O18Rik	GCCAGGTACAAGCCATGATAAGGATGAGGAGTCAAGTGGGTTTAATGGAG	N/A	N/A
6180068	0.0132775	0.803547	4.22564	1.19554	up	up	N/A	N/A	1810062O14Rik	GAGGTGCAGCAAGGAGCCTGTGACACTGGGGTCCAGGGCAGAATGGCCCA	N/A	N/A
5220669|69864	0.4281	0.0432114	1.07819	2.20531	up	up	Mus musculus RIKEN cDNA 1810065E05 gene (1810065E05Rik), mRNA.	69864	1810065E05Rik	GGTTGGATCTGGCTGTGCGACAGAAAGCGCCTGTAACCTGAATATGACCG	molecular_function (GO:0003674) ; cellular_component (GO:0005575) ; biological_process (GO:0008150)	N/A
1500075	0.0020504	0.252954	4.56259	1.05947	down	down	N/A	N/A	1810073H04Rik	GCTTGTCCATACTCATTTGCTTTCATCTCAGACTCATTTTGCTGATCCCA	N/A	N/A
1820609	0.00141604	0.0856602	10.0798	2.2608	up	down	N/A	N/A	2010002A02Rik	TGGCTTCAAATTCACAGGAGTTCCCCAGTTTCTGCCTCCTTAGAGCTGGG	N/A	N/A
520025|106878	0.170998	0.0254885	1.8357	2.67415	up	up	Mus musculus RIKEN cDNA 2010002N04 gene (2010002N04Rik), mRNA.	106878	2010002N04Rik	TAGCATAGATTTTGGGATAGTATTATGTCAGACGTTGCTTACTCTGATCT	molecular_function (GO:0003674) ; cellular_component (GO:0005575) ; biological_process (GO:0008150) ; membrane (GO:0016020) ; integral to membrane (GO:0016021)	N/A
4760026	0.0063735	0.128798	2.31092	1.17333	down	up	N/A	N/A	2010003K15Rik	CCGGCCCTGTCCTGGTCCTGGGGATCTTCCTGCCTGTGACCTTGCTGCTT	N/A	N/A
6620315|76527	0.429046	0.0246738	2.55688	2.033	down	up	Mus musculus RIKEN cDNA 2010004A03 gene (2010004A03Rik), mRNA.	76527	2010004A03Rik	CCCTCACGTGGAAGCTGTGTTATCTCTTCTGAGTACTCCAGGCCTAAGCC	positive regulation of protein phosphorylation (GO:0001934) ; cytokine activity (GO:0005125) ; macrophage colony-stimulating factor receptor binding (GO:0005157) ; extracellular region (GO:0005576) ; extracellular space (GO:0005615) ; inflammatory response (GO:0006954) ; growth factor activity (GO:0008083) ; positive regulation of cell proliferation (GO:0008284) ; innate immune response (GO:00450…	N/A
6420730|544678	0.367294	0.0197409	1.40135	2.12495	down	down	Mus musculus RIKEN cDNA 2010015L04 gene (2010015L04Rik), mRNA.	544678	2010015L04Rik	TCCCCAGGAATGGGTAAAGAAGCAATCTCAGGGGCTGGAGAGGTGGCTCG	molecular_function (GO:0003674) ; cellular_component (GO:0005575) ; biological_process (GO:0008150)	N/A
2000164	0.503872	0.0436213	1.78404	4.22721	down	up	N/A	N/A	2010016I18Rik	GAGCAGCCAGGTAGATCAGCTCAGCTGTTTCCTCAATCCGGACCTTGAGT	N/A	N/A
2450136|67715	0.4281	0.0135287	1.07819	2.24989	up	up	Mus musculus RIKEN cDNA 2010106E10 gene (2010106E10Rik), mRNA.	67715	2010106E10Rik	TTATATACCAAGGAAACACTACAAATATGATTTCCATGCTCTACATACTT	molecular_function (GO:0003674) ; cellular_component (GO:0005575) ; biological_process (GO:0008150)	N/A
6220670	0.245285	0.0242342	1.578	2.87871	down	down	N/A	N/A	2010107G12Rik	TATTCTGGTGGATCAGGAGGAGGAGGCGTGCTGTGGAACAGGGGCGGGCT	N/A	N/A
3370465|72097	0.581053	0.0111249	1.19607	5.85359	up	up	PREDICTED: Mus musculus RIKEN cDNA 2010300C02 gene (2010300C02Rik), mRNA.	72097	2010300C02Rik	GCAGGGATTCCCTTTACAAGAGCAGCTACCCACTTAACAATCCAGTTTCC	molecular_function (GO:0003674) ; cellular_component (GO:0005575) ; biological_process (GO:0008150)	N/A
5870309	0.403961	0.0476305	1.70477	2.08927	up	up	N/A	N/A	21716071_6081_rc	TCGAGGTCGAGGCAGCGCTTGTTGTTGATGAACATGACCCAGTTGTGGGC	N/A	N/A
460682|69134	0.144151	0.0224276	5.17401	3.53089	up	down	Mus musculus RIKEN cDNA 2200001I15 gene (2200001I15Rik), mRNA.	69134	2200001I15Rik	AAGCCCAAGAATCAGGAGACAGGGTGGTGAAGGAGGTCACTGAGAAGGTC	molecular_function (GO:0003674) ; cellular_component (GO:0005575) ; biological_process (GO:0008150)	N/A
7560139|67373	0.4281	0.0151339	1.07819	2.83039	up	up	Mus musculus RIKEN cDNA 2210010C04 gene (2210010C04Rik), mRNA.	67373	2210010C04Rik	GTATGGAGATAATCTGGCCTATCTTTTTCTCAACCACACCTCAAACACCA	proteolysis (GO:0006508) ; peptidase activity (GO:0008233) ; serine-type peptidase activity (GO:0008236) ; hydrolase activity (GO:0016787)	N/A
6100670	0.00307089	0.883247	3.39588	1.05496	up	up	N/A	N/A	2210403N09Rik	GGGCTGAGCGGAAAGAATGTACTTATAGATATGTACATACCACAGTGCTG	N/A	N/A
2000332	0.0381906	0.0765739	2.10417	2.10259	up	down	N/A	N/A	2210409F01Rik	GAGGGAGACTCAAGGGCAGCGCGGGACTCTACAACTATGTGGGGCTCCCT	N/A	N/A
6100041	0.556787	0.0212676	1.26902	3.13198	down	up	N/A	N/A	2210418B03Rik	GCTTAGACCTGGGTGGTCTTCCTGCTTCTGTTTCTGAAAGCCAGGGAGCC	N/A	N/A
450021	0.4281	0.0135977	1.07819	2.74805	up	up	N/A	N/A	2210420J11Rik	GAGTACCTGTTCAACTTCTTGTGGGACTTCTTGTTCAGCAGGCTGTTCTT	N/A	N/A
2570739	0.169316	0.0109336	1.41706	5.01652	down	up	N/A	N/A	2300006M17Rik	GATGTGTTCAGTCAACAGAGCATTCCTGTTTTTGAAAATGCAGGAAAGCC	N/A	N/A
2260497|67859	0.4281	0.0413452	1.07819	2.24118	up	up	Mus musculus RIKEN cDNA 2310002J15 gene (2310002J15Rik), mRNA.	67859	2310002J15Rik	CCCAGGTTCCTGCTCAATGCCAAAGTGTTGCTGGACATCAGGAGCAGCCG	molecular_function (GO:0003674) ; cellular_component (GO:0005575) ; biological_process (GO:0008150)	N/A
4250292|71886	0.0150125	0.359685	6.58444	1.2863	down	up	Mus musculus RIKEN cDNA 2310002L09 gene (2310002L09Rik), mRNA.	71886	2310002L09Rik	TATGCCATAGCCAGAGTCAGTAGGACCTGCATATGTCGGACCCATCCAAG	molecular_function (GO:0003674) ; mitochondrion (GO:0005739) ; biological_process (GO:0008150)	N/A
4730202|71874	0.855695	0.00140408	1.02864	4.29043	up	up	Mus musculus RIKEN cDNA 2310007B03 gene (2310007B03Rik), mRNA.	71874	2310007B03Rik	CCCACCGATCCATCCATTTGATAGCCGAACAGGTACAGCCACGAGACAAC	molecular_function (GO:0003674) ; cellular_component (GO:0005575) ; biological_process (GO:0008150)	N/A
2650577	0.740051	0.0133167	1.36555	2.66982	down	up	N/A	N/A	2310015A05Rik	AGCAGGGAGCTGCCAGGCTGCCGTCCATATGCTGAGCACTACTTTACTCT	N/A	N/A
4920041|70100	0.00353639	0.94072	3.5433	1.04613	up	up	PREDICTED: Mus musculus RIKEN cDNA 2310015D24 gene (2310015D24Rik), mRNA.	70100	2310015D24Rik	ACTGAGAAGTATCTGGGGAGAAGTGGTCATTAATGCAGGCCTGTGTCCCA	N/A	N/A
7560707	0.4281	0.04916	1.07819	2.12439	up	up	N/A	N/A	2310016E02Rik	GTCAGCTAGCCAGTGTCTCGAGACTAATTAGAAGTTATGCTTTGAAGTGA	N/A	N/A
1450255|67135	0.4281	0.0194713	1.07819	2.83559	up	up	Mus musculus RIKEN cDNA 2310021H06 gene (2310021H06Rik), mRNA.	67135	2310021H06Rik	GCTGTGAGAGATTCTTATGGGAGGAGTCGCCTGGTCATTGGTGACTGTAT	cellular_component (GO:0005575) ; extracellular region (GO:0005576) ; biological_process (GO:0008150) ; lipid binding (GO:0008289)	N/A
5720370	0.0217948	0.0262374	2.1989	1.3644	up	up	N/A	N/A	2310036D22Rik	CCTAAGCTCTGACAGTCGATTCGGATGGTGGAATAGAGAATGTAAGGTCC	N/A	N/A
5720711	0.65806	0.0330383	1.44766	2.82253	up	up	N/A	N/A	2310040M23Rik	GAGTCGTCTTCTTGTGATGGTTGTATCTGCTGGATGAGAGAGACTGTTCT	N/A	N/A
5130593|74183	0.883793	0.0386574	1.07205	2.67224	up	down	Mus musculus RIKEN cDNA 2310042D19 gene (2310042D19Rik), mRNA.	74183	2310042D19Rik	GGTCCTTAGGATGGTGGATTACTCTGGCTGCTCAGAGGGGAACACAGCAC	molecular_function (GO:0003674) ; cellular_component (GO:0005575) ; biological_process (GO:0008150)	N/A
3140041|69698	0.0368908	0.506284	3.11345	1.09541	down	down	Mus musculus RIKEN cDNA 2310046K01 gene (2310046K01Rik), mRNA.	69698	2310046K01Rik	GACAGTGCGGACCTCAAAAGGGGTAGCTCAGGCAGGATGAGTTTCGTCTG	protein binding (GO:0005515) ; plasma membrane (GO:0005886) ; integral to plasma membrane (GO:0005887) ; transport (GO:0006810) ; membrane (GO:0016020) ; integral to membrane (GO:0016021) ; riboflavin transporter activity (GO:0032217) ; riboflavin transport (GO:0032218) ; cellular response to heat (GO:0034605) ; transmembrane transport (GO:0055085)	N/A
2650142	0.430575	0.0210559	2.15526	3.95162	down	up	N/A	N/A	2310051P22Rik	GGGGTCCCCAGAGCCTGTGAAAGAGCCAAAGGACAGCTCTGACAGTTCCA	N/A	N/A
5340091	0.016591	0.0111925	2.20735	1.62689	down	down	N/A	N/A	2310058A03Rik	CAGCCTCGGGATGGGTAACTGCGGCAGAAAAGTCCTTCGGGCTCTGAGTT	N/A	N/A
4010731	0.519488	0.04916	1.60644	2.12439	down	up	N/A	N/A	2310065F04Rik	AACCCAGGTGGTTAAAACCAAGGCAGCATCCCTAATCTGTGCTTGGTCCA	N/A	N/A
1110129	0.4281	0.0373339	1.07819	2.04063	up	up	N/A	N/A	2310076L09Rik	GGGCAAGCCCTAGCCCTACTTTCCATCCCCCAAAGACTCAGGAGCTGTGG	N/A	N/A
1190209	0.0104572	0.542816	2.28113	1.37024	up	down	N/A	N/A	2310079F23Rik	GCTAGCGGCGTGTCCGTGGTCCCCTCATTTAACAAGTGATTAACCAATGC	N/A	N/A
4540209	0.4281	0.0476305	1.07819	2.08927	up	up	N/A	N/A	2410041F14Rik	TTTATTTAAAATAAAGTTTGATGCTCCTAATAAAAGCAAATGTACAACTT	N/A	N/A
5900554	0.0127079	0.736782	2.82337	1.20346	up	up	N/A	N/A	2410051C13Rik	GCTCCTCTCATGCAGCTGTGCTGTGTGCATCCCATTGACTGTGGGTTAGG	N/A	N/A
7200730|78650	0.4281	0.00610627	1.07819	3.26423	up	up	PREDICTED: Mus musculus RIKEN cDNA 2410088K16 gene (2410088K16Rik), mRNA.	78650	2410088K16Rik	CAACATGATGGGCTGACAGATAATGTCTTTCTCGCTGGAGGTCTTGGCCA	N/A	N/A
7040093	0.4281	0.0250954	1.07819	2.99522	up	up	N/A	N/A	2410170E21Rik	TAGAGGGACATTGTCCTAGGTGAGTCCTAGTCCTCTTCCCAGCCTGGGGA	N/A	N/A
4880020	0.336993	0.00359408	2.55147	6.87728	up	up	N/A	N/A	2410187C16Rik	GGACGGGTGGATCCCTGAAGCTGGCTACGTTAGTTGGACCAGTGAAGTCC	N/A	N/A
1090634	0.0215289	0.0672052	2.32344	1.31469	up	up	N/A	N/A	2500001D14Rik	AAATGACTGCTTCTGGGGAAGGTGATGTGAGCCGTGCTCGGGCTGTGTGC	N/A	N/A
1110452|70291	0.0465483	0.25644	2.24372	1.10075	down	up	PREDICTED: Mus musculus RIKEN cDNA 2510049J12 gene, transcript variant 1 (2510049J12Rik), mRNA.	70291	2510049J12Rik	TCTTCAGGGCCATCCAAGAGAGCGGCTTCCACGTGACTGACCATCCCGAC	molecular_function (GO:0003674) ; cellular_component (GO:0005575) ; biological_process (GO:0008150)	N/A
650184	0.00578176	0.00100763	3.39948	1.60101	down	up	N/A	N/A	2600009P04Rik	TCTGCGTTTGGTGTCTGGCCACGGCCCCATTTGAGCGTCCAACTCTCTCT	N/A	N/A
3850768	0.0310692	0.18896	2.0783	1.62969	up	down	N/A	N/A	2600011C06Rik	TAATTCAGAAGATCACTAGGGGCAAAATTTATTTGAAAAGTACCAAGTTC	N/A	N/A
990619	0.0111079	0.28537	2.97373	1.51823	up	up	N/A	N/A	2610001E17Rik	TTCACTTTCAGGAAGATCCCTGTGGCAACCAAGGACCGGCACACACAGAC	N/A	N/A
1240338	0.330266	0.0330711	1.36579	2.12439	down	up	N/A	N/A	2610016D08Rik	CAGGCCAGAGGTGTGGAATATACGCCTGGCTCTCTACAACTGGGTGTTCC	N/A	N/A
2510373	0.659839	0.00951619	1.67897	3.54066	down	up	N/A	N/A	2610017G09Rik	GCTGCTGCTAGTCTCACCTGTGTCCGTTCACACACTGGCACTTTTTGTCC	N/A	N/A
6280475|66297	0.0255718	0.00100763	2.51307	1.60101	down	up	PREDICTED: Mus musculus RIKEN cDNA 2610017I09 gene (2610017I09Rik), misc RNA.	66297	2610017I09Rik	GCCTTCATCAAGTGGTATGAAGGCCCTACCCCAACAGAAAGTGCTGATGT	N/A	N/A
7650632	0.0479794	0.0176891	6.65461	1.99272	down	up	N/A	N/A	2610018I05Rik	CCCCGTGAAGACCAAAGGAAGCTATTTGGGCCTGCCTCGTCAAGAAGCCC	N/A	N/A
3420681	0.906472	0.0415903	1.07993	2.07102	down	up	N/A	N/A	2610028E06Rik	GGCCGTGGCTCATCGTGGAGATTATTCTGTGTTATGAACTGCTGCGGTGT	N/A	N/A
3370204	0.618479	0.0221636	1.85154	3.61663	up	up	N/A	N/A	2610028F08Rik	GGTGGTGCTGTGGTCCAAGACATCTAAAGCCAGGCTGCCTCAGAGTTCCT	N/A	N/A
6450544	0.106891	0.00587516	2.8657	2.7191	up	up	N/A	N/A	2610028H24Rik	GTACGCCCCAGAGATTTTAAAGATGGCTCAAGTGTGTGAGCGGCCAATCC	N/A	N/A
2850369,5290349|69239	0.205953	0.0241287	1.2891	2.84191	down	up	Mus musculus RIKEN cDNA 2610034M16 gene (2610034M16Rik), mRNA. XM_925124 XM_980421 XM_980454 XM_980485	69239	2610034M16Rik	TGGCTTCCCCTGGACCAAGCCATTCAGGAGTTCATGAGTCGACCTCTAGA///GGGATCAAATGAATCTATTCCTTATGTTTTAAAACTTGGAGCAACTCCCT	molecular_function (GO:0003674) ; cellular_component (GO:0005575) ; biological_process (GO:0008150)	N/A
2570386	0.91458	0.0191978	1.09457	5.44574	up	up	N/A	N/A	2610036L11Rik	CCTTTTAAAGATGACATTACTACCCATGCCAGATCACTAAGTCAGCAGGG	N/A	N/A
2260224	0.0416878	0.00505912	3.2765	3.48953	down	up	N/A	N/A	2610037M15Rik	GGGAACACCCAGCCTCTCAGAAAATTGACGTGCTCCCAGTTGACTTGTGG	N/A	N/A
70400	0.00172692	0.711935	5.3328	1.19842	down	up	N/A	N/A	2610104A14Rik	AGCTGGCAAAGGCTCGTGACCTGACTTCATCCCTGAGCCCTGCTTGATGG	N/A	N/A
2070088|67149	0.176914	0.00758965	1.04477	2.32054	up	up	Mus musculus RIKEN cDNA 2610200G18 gene (2610200G18Rik), mRNA.	67149	2610200G18Rik	CGGTGGCTTTGACTCCTATGGATACCAGGCGCCGCAGAAGACGTCGCATT	plasma membrane (GO:0005886) ; membrane (GO:0016020) ; integral to membrane (GO:0016021)	N/A
4730762	0.186506	0.00583961	1.99553	4.5792	up	up	N/A	N/A	2610204G22Rik	GCCAAGCCGACTCCCAGAGCCTGCAGAGGGTACATTACACTCAGGAGCTA	N/A	N/A
6100243	0.306899	0.0149154	1.46765	2.53015	up	down	N/A	N/A	2610315N17Rik	CCGGGGTTTGGCAGTTACCCTGATTGCGGGTGGAGGAGGCGTTCTGATTT	N/A	N/A
270458	0.646957	0.0193726	1.17318	2.40831	down	up	N/A	N/A	2610507B11Rik	CATGTAAGCACCTGGCAAGGAAATCGGAAATGGGGAAAGGTCAGCGTCTC	N/A	N/A
5050136|70045	0.000166019	0.706214	124.792	1.26147	up	down	PREDICTED: Mus musculus RIKEN cDNA 2610528A11 gene (2610528A11Rik), mRNA.	70045	2610528A11Rik	CACTTCAGACATCAGGGCGGATGGATTGCAGAATTCCAAGTCCTCATTCC	N/A	N/A
5220592|66451	0.00150586	0.00459404	2.72023	1.28498	down	up	Mus musculus RIKEN cDNA 2610528J11 gene (2610528J11Rik), mRNA.	66451	2610528J11Rik	ATCGCGCTGGCTGCCAAGTGCCACCTCTGCCGCCGATACCATGCCAGTTA	membrane (GO:0016020) ; integral to membrane (GO:0016021)	N/A
5130014	0.206037	7.08497e-05	1.58296	2.75011	down	up	N/A	N/A	2700008B19Rik	CTTCCTGTCTTGTTGGCCTTTCCTCGCCTGAACAGGTCCTGGCAAGAGTC	N/A	N/A
1300482	0.0165514	0.680606	2.99103	1.15985	down	down	N/A	N/A	2700077B20Rik	ACCGGTTTTCTTAGGGATGGGCATCCAGCTTTACTGCGAACGTCCAGGAC	N/A	N/A
4590544	0.4281	0.0037222	1.07819	2.84133	up	up	N/A	N/A	2700090O03Rik	CATGTGAAATGTGCACTCTTGTGTATGTATCCTCATTAAATATGCAGTCC	N/A	N/A
6900521|72650	0.621793	0.0399335	1.62275	3.62985	down	up	Mus musculus RIKEN cDNA 2810006K23 gene (2810006K23Rik), mRNA.	72650	2810006K23Rik	CACTGAGTGTGGTGAGTCGCTGTCAGTGAAGGTGTGTCCCCGTCTCAGAC	molecular_function (GO:0003674) ; translation release factor activity (GO:0003747) ; cellular_component (GO:0005575) ; mitochondrion (GO:0005739) ; translation (GO:0006412) ; translational termination (GO:0006415) ; biological_process (GO:0008150)	N/A
6480647	0.902544	0.0178182	1.01839	2.21891	down	down	N/A	N/A	2810402A17Rik	CCGTGCAGCTTTGAACCCTGCCTCTGACATGTTTACTTTGTCCTTAACCT	N/A	N/A
4900129	0.4281	0.0334305	1.07819	2.01316	up	up	N/A	N/A	2810403D23Rik	AAACACCTTAAAAGTTAAATGATAGATTGTTATGTTGTACAAAAAGGTTA	N/A	N/A
3360315	0.140176	0.001959	4.12929	2.22713	up	up	N/A	N/A	2810407C02Rik	CCTTCCGGGCGCAGCCCCCGGCCCTCGGCTCTCTCTGGAGTGCTGCCGTG	N/A	N/A
6580768|67124	0.4281	0.0309312	1.07819	2.10705	up	up	Mus musculus RIKEN cDNA 2810416G20 gene (2810416G20Rik), mRNA.	67124	2810416G20Rik	GGATCTTAGCCATGATGTAGGTGAATGATCCTTCCGTTAAACCAGCTCCC	N/A	N/A
2570500	0.47977	0.0188446	1.15916	4.84541	up	up	N/A	N/A	2810441E16Rik	CAGTTCTGTCAGGGACATTGTTTCTTCATCCGGAGGCACGTGTTCCTGGG	N/A	N/A
3180338|72805	0.0510204	3.83661e-05	2.4134	3.58176	down	down	PREDICTED: Mus musculus RIKEN cDNA 2810455K09 gene (2810455K09Rik), mRNA.	72805	2810455K09Rik	GCTGCCTGTGTTTCCAAGATTATGCCAGAACCAGTTCTTCATCCTGGGCC	molecular_function (GO:0003674) ; cellular_component (GO:0005575) ; biological_process (GO:0008150)	N/A
4860095	0.40662	0.0140965	1.32915	2.4398	up	up	N/A	N/A	2810458H16Rik	GCACCAGGACAAAGATTCCCTCTTGGAGAGTCTGCATACAAGACGTTGCT	N/A	N/A
2810553	0.4281	0.0199816	1.07819	4.34736	up	up	N/A	N/A	2900006F19Rik	AGAAATTACTTTTGATGCTATACTTTTTGTGTGTTAGGTAAGAGAAGAAA	N/A	N/A
290382	0.470328	0.0154148	2.81318	3.07295	down	up	N/A	N/A	2900006N09Rik	CAGTTCTCTGCGCCCCCTGGTAGAGAGGATAGCAAGCAACACAGCTACCC	N/A	N/A
6450040,2600544,5670246|67254	0.000337059	0.450185	5.67836	1.25286	down	up	Mus musculus RIKEN cDNA 2900011O08 gene (2900011O08Rik), mRNA.	67254	2900011O08Rik	GCTGATTTCCTGAGAATCAAGTTAAAACCTCTAGACAAAGTAACCAAGAC///GATCCACAGACTGGTACAGAAGAGAGACTTCCTGGTGGATGATGCCGAGG///GGAAGGTCACACTGCTGGCCCAACACACACTGACAGGAAGCCTGACCCAA	protein binding (GO:0005515) ; cellular_component (GO:0005575) ; biological_process (GO:0008150)	N/A
6020377	0.522588	0.00410592	1.57944	3.04244	down	up	N/A	N/A	2900041M22Rik	CCAGCTCCCAAACTGAGCCTTCGGAAGAAAGGCCTTTTGTTAGGGGAGCC	N/A	N/A
2600020	0.639108	0.0196961	1.56096	2.81823	down	up	N/A	N/A	2900052M09Rik	CATGGGGCCTGTCAGATAGCCTGGAGTCCATCTCTCAAGAGAGCTGATTC	N/A	N/A
5340689	0.00475037	0.979577	3.01607	1.00785	down	down	N/A	N/A	2900072M03Rik	CATGTAGTACTCTGTGCTGTGACAATGCCACTCTTCCCCCAAGATCACAC	N/A	N/A
2760326	0.0114431	0.954549	9.36707	1.03581	down	down	N/A	N/A	2900083I11Rik	TTCGATGAGGACGACGGCCCGGTGGATTGCGACTGCCCGGTCTCCTGCTA	N/A	N/A
7650730	0.4281	0.0115251	1.07819	2.30816	up	up	N/A	N/A	2900084M01Rik	GCCACACAGGAGGTCAGGCAGGGATCCAGAGCCCAATTCAAAAGACACCC	N/A	N/A
3370736|73090	0.4281	0.0497304	1.07819	3.20701	up	up	Mus musculus RIKEN cDNA 2900092C05 gene (2900092C05Rik), mRNA.	73090	2900092C05Rik	GTATAGCCTTTGTCATTGCCCTGCTATGTGGGCTCATGCTCTCCTACGTG	molecular_function (GO:0003674) ; cellular_component (GO:0005575) ; biological_process (GO:0008150)	N/A
4810465|75429	0.0128456	0.000629324	1.58087	2.33949	up	up	PREDICTED: Mus musculus RIKEN cDNA 3100002J23 gene, transcript variant 2 (3100002J23Rik), mRNA.	75429	3100002J23Rik	CTCTTGGTGGAGTGAACCTGCACACTGAATTCCCCAGTGTATGTGTTTCC	molecular_function (GO:0003674) ; cellular_component (GO:0005575) ; biological_process (GO:0008150)	N/A
3460059	0.4281	0.0422032	1.07819	3.32931	up	up	N/A	N/A	3110003L01Rik	CCAGAGGTGCTGCACAATCGCTACCTCCATGGGAGCCAGGGCCGCCATCT	N/A	N/A
4390195|76980	0.459874	0.00148052	1.0457	2.04324	down	down	PREDICTED: Mus musculus RIKEN cDNA 3110006E14 gene (3110006E14Rik), mRNA.	76980	3110006E14Rik	CTGTGCTGCTGTTCGAAGATAAACCTGTGCCATTTGATGAGAGGCAGGGG	nucleotide binding (GO:0000166) ; molecular_function (GO:0003674) ; ubiquitin-protein ligase activity (GO:0004842) ; ATP binding (GO:0005524) ; cellular_component (GO:0005575) ; biological_process (GO:0008150) ; ligase activity (GO:0016874) ; acid-amino acid ligase activity (GO:0016881)	N/A
7610333|73092	0.0221918	0.0190479	3.73497	2.97296	up	up	PREDICTED: Mus musculus RIKEN cDNA 3110009E22 gene (3110009E22Rik), mRNA.	73092	3110009E22Rik	TGGTTTCAAACTTTCGGTTTGCGGTCGCAACATCTCACGTCTCACGGGAG	N/A	N/A
5340768,6100347|76982	0.00367023	0.205645	7.44658	1.338	down	up	Mus musculus RIKEN cDNA 3110035E14 gene (3110035E14Rik), mRNA.	76982	3110035E14Rik	CTCCGCAGGTGTTGGCACAAGCACGAGTTTGAACTGTTTGGGTATCAGGC///GCTCTGGATAAACTGAAACATGGCGGTAAGTCAAACCCAGACTTCCAGGC	molecular_function (GO:0003674) ; cellular_component (GO:0005575) ; biological_process (GO:0008150)	N/A
3170224|73216	0.00913655	0.00100763	2.40808	1.60101	up	up	PREDICTED: Mus musculus RIKEN cDNA 3110043A19 gene (3110043A19Rik), mRNA.	73216	3110043A19Rik	TTCAAGGTGGCTTAATGCGAGCTTCTTGCCTTTAGATCCCCAGCTCGACT	N/A	N/A
2070239	0.0380853	0.385998	5.35831	1.77153	down	down	N/A	N/A	3110047P20Rik	CAGTCAGTTGTGGGGGAGCCTAATGTTTCCCAGACCCCTGCAGTATCTTA	N/A	N/A
5090594|67307	0.0106101	0.177664	2.5472	1.22625	down	down	Mus musculus RIKEN cDNA 3110049J23 gene (3110049J23Rik), mRNA.	67307	3110049J23Rik	CTAAGGGCGTGTGAGACGAAATCTTTCCCTCCTGTGTGGCTTAGAATGGC	molecular_function (GO:0003674) ; catalytic activity (GO:0003824) ; cellular_component (GO:0005575) ; biological_process (GO:0008150) ; biosynthetic process (GO:0009058) ; isomerase activity (GO:0016853)	N/A
620181	0.183293	0.00233914	1.67254	3.68705	up	down	N/A	N/A	3110050L10Rik	ATGATAGAGTTCCCTTTAGTGACCATGAAGTACTGTGTGTAATGGTGCTC	N/A	N/A
2900520|67304	0.584201	0.0151494	1.24871	3.86584	up	up	Mus musculus RIKEN cDNA 3110070M22 gene (3110070M22Rik), mRNA.	67304	3110070M22Rik	GAGGCTAACTTTAGTGAGGTAGTTGGGACGATCATAGATGGACTGGCCCA	N/A	N/A
3140170,4200431|235542	0.888284	0.00395512	1.04764	3.58393	down	down	PREDICTED: Mus musculus RIKEN cDNA 3222402P14 gene, transcript variant 13 (3222402P14Rik), mRNA.///PREDICTED: Mus musculus RIKEN cDNA 3222402P14 gene (3222402P14Rik), mRNA.	235542	3222402P14Rik	CTGACACTGTCTTCGGAAGTGAGCTGCCCGCTTGGAAAGTAAACATTCAC///GGAGGTAAACGATCCTGGAACTCTAAAACCTGTGCAGCTTCAGTCACCGT	cellular_component (GO:0005575) ; biological_process (GO:0008150)	Mm_Glycogen_Metabolism_WP317_70007 ; Mm_IL-6_signaling_Pathway_WP387_72091
3190064|69277	0.00921791	0.845562	4.84343	1.10163	down	down	Mus musculus RIKEN cDNA 3300002I08 gene (3300002I08Rik), mRNA.	69277	3300002I08Rik	GCTGTCCTGAGCTCCAATCACAGTGCTCAGAAGTTACTTCCTCTTCCTCC	molecular_function (GO:0003674) ; cellular_component (GO:0005575) ; biological_process (GO:0008150)	N/A
2450564	0.302299	0.0209136	1.52479	2.14964	up	up	N/A	N/A	3300002P13Rik	CACCACTCCCCCAATGCTGGATCAGGTTTCTGTCTCTGAAGCTGGACTGC	N/A	N/A
6660202	0.0578967	0.00101186	1.34662	2.67224	up	up	N/A	N/A	3526401B18Rik	ATAAACCGTATATCTCCTCTGATTTGTGACCAGGTGCAGGAGAAGGCCTG	N/A	N/A
650189	0.950903	0.0206544	1.02778	3.13609	down	down	N/A	N/A	3632431M01Rik	GCTTCTATCCCTATCTGGTTCAATAACCCTGTCAAGACTGTCCCACATCT	N/A	N/A
5960528|70696	0.4281	0.0372452	1.07819	2.15786	up	up	Mus musculus RIKEN cDNA 3830417A13 gene (3830417A13Rik), mRNA.	70696	3830417A13Rik	TCAGGCAGAACAGTAAAATAAGTGGTAGACCCCCAAATGAGAGGTATTGG	molecular_function (GO:0003674) ; cellular_component (GO:0005575) ; biological_process (GO:0008150)	N/A
1260240	0.0239008	0.666071	5.58493	1.21489	down	up	N/A	N/A	3830425H19Rik	CACCCACATGATGGCTCACAGTGCTTTGGGACTCCAGTTCAGGACACCTG	N/A	N/A
3370603|217682	0.0512776	0.00183614	1.64526	2.33033	down	down	PREDICTED: Mus musculus RIKEN cDNA 3830431G21 gene, transcript variant 1 (3830431G21Rik), mRNA.	217682	3830431G21Rik	GGTCCCTTCTTGGTGAGGGTGGTCTTAGGTAGGGTGTTTTGGAATCAGTG	molecular_function (GO:0003674) ; cellular_component (GO:0005575) ; biological_process (GO:0008150)	N/A
2230113	0.414915	0.0360997	3.33017	2.60311	up	down	N/A	N/A	4122402O22Rik	CCAGAGTTTAATGTTTTAGACTGACTTATTGGAGTGTGGGGGATGCAGTG	N/A	N/A
380241	0.102724	0.000147308	4.01401	4.78565	up	up	N/A	N/A	4631416M11Rik	GCCACCACTGCCCAGCTCATAAGGTTCTGATAGTTACGCAAGGTAAAGGC	N/A	N/A
1780239	0.480523	0.0390713	1.71317	2.27842	down	down	N/A	N/A	4632408O18Rik	ACCTGCTGACTGCTAAGTCTGGCCTGCTCTGTTTGGGGGTGGAGGCTGTT	N/A	N/A
6020431	0.301002	0.0264892	2.43452	2.20058	down	up	N/A	N/A	4632418H02Rik	CCCAGCACCGTGGCCACTCCTTTACTCTCGAGGTTAAAGTTTTCCATTCT	N/A	N/A
730047|100342	0.0140371	0.391364	2.3439	1.61174	up	down	Mus musculus RIKEN cDNA 4732473B16 gene (4732473B16Rik), mRNA.	100342	4732473B16Rik	GCCTGGGGATCCAACCTCGCTGATCACTAGGAAGAGATAAACTAAGGCAT	molecular_function (GO:0003674) ; cellular_component (GO:0005575) ; biological_process (GO:0008150)	N/A
3780634|70831	0.0174395	0.76647	2.795	1.14154	up	down	Mus musculus RIKEN cDNA 4733401H21 gene (4733401H21Rik), mRNA.	70831	4733401H21Rik	GGATCTTGTACCATCTTCATGTGTGACTGGCATGAAGATCTGATATCAGC	molecular_function (GO:0003674) ; cellular_component (GO:0005575) ; intermediate filament (GO:0005882) ; biological_process (GO:0008150)	N/A
2510709	0.693967	0.0149437	1.68572	3.84666	up	up	N/A	N/A	4831422N07Rik	GAGGGGAAGAGCTACATACTCCCATCACCATGATGTTCTTGCCCCAACAC	N/A	N/A
6040100	0.631075	0.00307686	1.56118	3.72271	down	up	N/A	N/A	4831426I01Rik	GCATGTTTTCCCCCACCTCAGGCTGTCATATGCTTATTTCCCAGGAGGGA	N/A	N/A
6900519	0.0116786	0.319058	5.66141	1.82039	down	down	N/A	N/A	4832424I19Rik	GTCCACAGGGAATTGCTGGGAGATACACTCATGGCCTTATCTTGAAGCAC	N/A	N/A
5670707	0.0912546	0.0373556	1.73853	3.35922	up	up	N/A	N/A	4833406G21Rik	GGTGTGCTGCTGTGCCATGTGTGCCTATACTGCGTACTCAAACCACAGGG	N/A	N/A
3460341	0.0038613	0.0951301	3.93503	2.27485	up	down	N/A	N/A	4833409A17Rik	GTCCTACATCCTGCCAAACAGTCCCATGTCTCAGAGCTTCTTCACCCCTC	N/A	N/A
4220241	0.909675	0.0275055	1.05091	3.3541	up	down	N/A	N/A	4833411B01Rik	GCAAAGCGAGGCCCCAGAAACCCACTTAAATGCTGGATGGGCATGGCAGC	N/A	N/A
4050044	0.4281	0.0199007	1.07819	2.01316	up	up	N/A	N/A	4833419K08Rik	GACTGCAGGCAAACCCCTGGTCTTTAATGGAACCACCCTACACGTGCTGT	N/A	N/A
510500	0.557667	0.0246123	1.37567	2.18197	down	up	N/A	N/A	4833424P18Rik	GTGTGAGAATGACAGCTTACTCTTCACTGACACTTGCCAACAGGGAGCCG	N/A	N/A
1580164	0.402931	0.00380727	1.20089	5.9069	down	down	N/A	N/A	4833431P16Rik	GTCATACATCATGCTACTGTTGTCAGGGTGACTTTACAGTTCCTGGTGAC	N/A	N/A
4540528	0.956977	0.0472441	1.10971	2.47466	down	down	N/A	N/A	4833440I11Rik	GATCTTGACATTTGATCTTGGGGATACTTACAGGCACTTTTACCGTAGCC	N/A	N/A
5870068	0.4281	0.0140661	1.07819	2.47053	up	up	N/A	N/A	4833441J24Rik	GAGATGGAATTTAGGCCATGGTCTGATTCTCAGGTTAGAATAAGTATCAG	N/A	N/A
520280	0.0571118	0.0155602	2.9148	4.59231	up	down	N/A	N/A	4833445A15Rik	CCACGTGTCCCTGACTCTGATGAGAACACTTTCTAGTGCAGTGTTCCAGG	N/A	N/A
2470682	0.406761	0.0378506	1.89835	2.79134	up	up	N/A	N/A	4833447I12Rik	CCGAGAGGGAGGGCGGAAATTGAAATTAGCAAGTGCCTTGGCCATCACAG	N/A	N/A
6350187	0.365508	0.0365423	2.3622	2.01316	up	up	N/A	N/A	4921506I22Rik	TGAGTATTTTCTATAAGTTTATGCCACAGGTTTACTTGGCCTGTTGATGA	N/A	N/A
6510484	0.506308	0.0331455	1.55814	3.90562	down	down	N/A	N/A	4921507L20Rik	AAAAGATGGGTCAAGAGATGGGTTGCTCCTCCTCAGAGCTGCTGGGTGCA	N/A	N/A
5560706	0.0403184	0.332965	2.50998	1.59939	up	up	N/A	N/A	4921508D12Rik	CTGTGGGGCTACAGGTTTGGGTATCTGAGGCTTGCATGTGAACTGTAGCA	N/A	N/A
3440102|223989	0.0134088	0.948832	2.03517	1.0638	up	down	Mus musculus RIKEN cDNA 4921513D23 gene (4921513D23Rik), mRNA.	223989	4921513D23Rik	GGAAGCTCTCCATGTGAAGATGTGTGTCCATGTTAGTTCATCTGGACGTC	molecular_function (GO:0003674) ; cellular_component (GO:0005575) ; biological_process (GO:0008150)	N/A
4920445	0.4281	0.0309312	1.07819	2.10705	up	up	N/A	N/A	4921517D16Rik	ACTTGAATACACTAGGCATGTTCTACCAATAACCTACATCCCTAGACCCA	N/A	N/A
1230278|70900	0.0483401	0.5007	4.6281	1.54992	down	up	Mus musculus RIKEN cDNA 4921517D22 gene (4921517D22Rik), mRNA.	70900	4921517D22Rik	CTAGATGTGGATAGCTGCACTTGGGAACCCGGAGTCGATACAAGAGGCAG	molecular_function (GO:0003674) ; cellular_component (GO:0005575) ; biological_process (GO:0008150)	N/A
7100279	0.298601	0.00240401	1.29707	5.95268	down	down	N/A	N/A	4921521J11Rik	CAGGTGAGAGGGAGGCTTGGAGCAATTAACTTTAGGGAGCCAGGAAAGAC	N/A	N/A
840524|77058	0.0188547	0.766105	5.05257	1.05359	up	down	PREDICTED: Mus musculus RIKEN cDNA 4921530D09 gene (4921530D09Rik), mRNA.	77058	4921530D09Rik	GCGGGCGGAGATAAAGAAACAGGCCCAACAGCTGATCGAGGCGAAGCTCA	molecular_function (GO:0003674) ; cellular_component (GO:0005575) ; biological_process (GO:0008150)	N/A
3140273	0.0173423	0.865375	2.87742	1.07928	down	up	N/A	N/A	4921535G17Rik	ATGGAGGTCCTTGCTGTCTGGGCTGCTTGTGATGGAGGGTGTGGCATGTG	N/A	N/A
6580184|70954	0.729118	0.0111334	1.09741	5.45923	down	up	PREDICTED: Mus musculus RIKEN cDNA 4922502B01 gene (4922502B01Rik), mRNA.	70954	4922502B01Rik	CAGGCAACCATCGAGTGCATATAGAGATGTGTGTAAGGCTCTGCGTGTAT	molecular_function (GO:0003674) ; cellular_component (GO:0005575) ; biological_process (GO:0008150)	N/A
3940113	0.480282	0.00476136	1.46002	4.54243	down	up	N/A	N/A	4930400K19Rik	CAGATGTGCAAGGCCAGCTTGATACTAGCTCTGAAGCCTTGGCTCTGACG	N/A	N/A
380626|67395	0.00209256	0.194639	3.5232	2.32763	down	up	Mus musculus RIKEN cDNA 4930403L05 gene (4930403L05Rik), mRNA.	67395	4930403L05Rik	GGAACCAGTTATCAGGGTGAGGAGCAAGAAAGCAGCGGTGCGCATAGCAG	N/A	N/A
4200300	0.100354	0.031393	1.61104	4.18095	down	up	N/A	N/A	4930403O06Rik	GCTCTCTTCCGACTATGGCGGCCAGACGGCGGGAGTGAAGCCTGTAGTTC	N/A	N/A
60280	0.00998023	0.0533318	2.32475	1.9968	down	down	N/A	N/A	4930404N11Rik	GCTCGGGATACACACAAGAATCATGAAAGGGAGGGCATTCAGGCACATGG	N/A	N/A
4010424	0.4281	0.0311193	1.07819	2.87786	up	up	N/A	N/A	4930405J17Rik	CCTGCAGGACTCCGACCTCGAAAAGCAGCAAAGGGTTTCCCTCTTTTACA	N/A	N/A
4290008	0.658201	0.00197019	1.03744	4.76458	down	up	N/A	N/A	4930406P12Rik	CTGCATGACAGCCGTTTTTGCCTTCTCTCTAGGCTGACACCCAACTTTAC	N/A	N/A
6350370|320571	0.0453415	0.0107921	7.51543	1.82813	down	up	Mus musculus RIKEN cDNA 4930417M19 gene (4930417M19Rik), mRNA.	320571	4930417M19Rik	CTAGCAGTGAGCCGTACGGCCTGACATACATTGAAACAGCAGACCTGGAC	nucleotide binding (GO:0000166) ; magnesium ion binding (GO:0000287) ; acrosomal vesicle (GO:0001669) ; phospholipid-translocating ATPase activity (GO:0004012) ; ATP binding (GO:0005524) ; phospholipid transporter activity (GO:0005548) ; transport (GO:0006810) ; cation transport (GO:0006812) ; lipid transport (GO:0006869) ; Golgi organization (GO:0007030) ; ATPase activity, coupled to transmembra…	N/A
5340682	0.4281	0.0362108	1.07819	2.033	up	up	N/A	N/A	4930419B13Rik	CGAAGCAGAGCAGAGAACACCAGGTTAAACTATTCCCCACCACAGCTGCG	N/A	N/A
360156|71640	0.261461	0.0101224	2.55426	3.21863	up	up	PREDICTED: Mus musculus RIKEN cDNA 4930422I07 gene (4930422I07Rik), mRNA.	71640	4930422I07Rik	GCACGTGGACCAGAAGACACTTTTTATTTATACTCCATGAATATTTCAAA	molecular_function (GO:0003674) ; cellular_component (GO:0005575) ; biological_process (GO:0008150) ; metal ion binding (GO:0046872)	N/A
770520|619294	0.0111294	0.00896634	2.14558	1.87967	up	up	Mus musculus RIKEN cDNA 4930428D18 gene (4930428D18Rik), mRNA.	619294	4930428D18Rik	GCCCTTTGGAATGTGTGTCAGGGGAGAGTACATAGAAAGGCCACTTACAA	molecular_function (GO:0003674) ; cellular_component (GO:0005575) ; biological_process (GO:0008150) ; integral to membrane (GO:0016021)	N/A
1090369	0.0275485	0.470776	3.6983	1.51081	down	down	N/A	N/A	4930429A22Rik	CCTTCCTGATGCAGCGACCCTTAACACAGTTCCTCATGCTGTGGTGACAC	N/A	N/A
7050037,1440494|67576	0.635129	0.0161732	1.26835	2.22793	down	up	PREDICTED: Mus musculus RIKEN cDNA 4930429B21 gene (4930429B21Rik), misc RNA.	67576	4930429B21Rik	GGCCTCTCGGGCCACTGCATGATAACAATCTCCATTCCTCACATGGGACT///CACCGATCCCGATCCCGCAGCCATTCGCACAGCCGCCTCGGCGACTCGGT	N/A	N/A
3800315,5290484|73873	0.320305	0.000906127	1.51809	3.93063	down	down	Mus musculus RIKEN cDNA 4930430E16 gene (4930430E16Rik), mRNA.	73873	4930430E16Rik	GTCACCAGCATCCTCAAGAGATGGAGCAAATCAAAGGCAGAGACCTTGGG///CGAGGGCGGGAGCAAGCCATCAGAAGGAGTGAAAAGGCCAGGATGAGAGA	molecular_function (GO:0003674) ; centrosome (GO:0005813) ; biological_process (GO:0008150)	N/A
3830148|73866	0.557667	0.00769265	1.37567	2.15786	down	up	Mus musculus RIKEN cDNA 4930432H15 gene (4930432H15Rik), mRNA.	73866	4930432H15Rik	CCAACGAGGCCATATCGGCAAGCTACTGACTGTCTCGGGCTTGATTCTAG	molecular_function (GO:0003674) ; cellular_component (GO:0005575) ; biological_process (GO:0008150)	N/A
4850672,6480280|381693	0.0887584	0.00105652	1.25604	3.90504	down	down	Mus musculus RIKEN cDNA 4930434E21 gene (4930434E21Rik), mRNA.	381693	4930434E21Rik	GACCACGGGACAGAGGAGAAGGACCCGTGTGAGGCTGAAAAGACCCCTAA///GAAGGTCTCACTGTTGAAGCAGAGGCGAAAGCAGATAAGAGCCGATGGGC	molecular_function (GO:0003674) ; cellular_component (GO:0005575) ; biological_process (GO:0008150)	N/A
6350445	0.585495	0.0263766	1.63956	2.32927	down	down	N/A	N/A	4930435M08Rik	CCTGTGGAGAGCAAAAGGGAAAAAGTTGACATCTCTAGCAGTTGGGGTAC	N/A	N/A
3830044	0.35842	0.0305844	2.15639	2.1676	up	up	N/A	N/A	4930441O14Rik	AACTCATTGCAAGAAAGGGGCTGGACTGACACCACGGAGTGATGGGACTC	N/A	N/A
5820767	0.253479	0.000673509	1.18984	2.11785	down	down	N/A	N/A	4930477M19	GCGACATCATATCCGCAAATTCCAGTAAAGGGTGTCCCACACTCCAAAGC	N/A	N/A
5550129	0.175166	0.028929	2.76445	3.07283	up	up	N/A	N/A	4930488F09Rik	GCTTCTGCTTCCTGAGTCCTGGGATCAAAGGTGTATGCCACCACTGCCCG	N/A	N/A
150450|74954	0.4281	0.0166487	1.07819	2.60788	up	up	Mus musculus RIKEN cDNA 4930503E14 gene (4930503E14Rik), mRNA.	74954	4930503E14Rik	GTACATATTGACTGCCCACTTTTAGTTACTATTGAATAAATTGGATGTAT	molecular_function (GO:0003674) ; cellular_component (GO:0005575) ; biological_process (GO:0008150)	N/A
6250253	0.113489	0.0353957	1.64939	2.05772	up	down	N/A	N/A	4930513H15Rik	GTGCAGGGGACATGAAAGTGGCAGAAAATGAGACCAGGGGTGCTGACTGC	N/A	N/A
6060047|75098	0.177051	0.00676899	4.29882	4.09301	down	up	PREDICTED: Mus musculus RIKEN cDNA 4930515G13 gene (4930515G13Rik), mRNA.	75098	4930515G13Rik	TCATAATAATATCCATTCTACCTGACTGCTTCATTGAATATATCTTTTTG	molecular_function (GO:0003674) ; cellular_component (GO:0005575) ; biological_process (GO:0008150)	N/A
2260747	0.894973	0.0166288	1.04831	2.2922	down	up	N/A	N/A	4930515K21Rik	TGGAGGTCATGGGTTGCAGGTTCTACCATGCTGCTTCCATTGCAGCCCGG	N/A	N/A
2360711|75124	0.435112	0.0382062	1.65912	3.28773	down	up	Mus musculus RIKEN cDNA 4930519N16 gene (4930519N16Rik), mRNA.	75124	4930519N16Rik	CGCGGGCTAGCTTGCTTTCAGAACTGGGTGGAAGCAGCCGATGTTTTCCA	molecular_function (GO:0003674) ; cellular_component (GO:0005575) ; biological_process (GO:0008150)	N/A
2760121|67646	0.445438	0.0421085	1.34404	3.49847	down	up	Mus musculus RIKEN cDNA 4930522H14 gene (4930522H14Rik), mRNA.	67646	4930522H14Rik	GGCCTGGGAACACAGTGAGCAACACATTTTGTAGCGAGCAAAAAACTGAC	molecular_function (GO:0003674) ; cellular_component (GO:0005575) ; biological_process (GO:0008150) ; membrane (GO:0016020) ; integral to membrane (GO:0016021)	N/A
510408	0.469782	0.0409452	1.10963	2.44808	down	up	N/A	N/A	4930523M17Rik	GCCCTGTCTTCCCAGGGTTCTAAGCCAGCCATTTGTAACTGAGTCCTGGA	N/A	N/A
6020390	0.37139	0.0107717	2.59663	2.34723	up	up	N/A	N/A	4930523O13Rik	GGAATAGTTATTTAATAGAAAGCAGAATATTTGTGACAACTGCCATTCCT	N/A	N/A
5290037|75164	0.186305	0.00570948	1.22933	2.11751	up	up	PREDICTED: Mus musculus RIKEN cDNA 4930527J03 gene (4930527J03Rik), mRNA.	75164	4930527J03Rik	CGCGCGAACCCCGGCGGCGGTTAGGTTTTGTAAATGAATTTAAGAAGTGG	molecular_function (GO:0003674) ; cellular_component (GO:0005575) ; biological_process (GO:0008150)	N/A
6220768	0.610708	0.012942	1.35296	4.74396	up	up	N/A	N/A	4930528A17Rik	CTGGCCCTAGCTTTACCCACGAATTGCCAGTCTTTGCCAACCTCCCCATA	N/A	N/A
5560053	0.00347146	0.00384709	6.03788	5.90463	up	up	N/A	N/A	4930529M08Rik	TCTCTACTATCCTGTGTACCCCCAGACCCGGGAAGGCAAGGTGAGAGGCT	N/A	N/A
5340634	0.375819	0.00415239	2.83218	2.38084	up	down	N/A	N/A	4930529M09Rik	CAGTTCAGGAGCCTGGTTCCCCTGTAAGACCTATGTTGTGTATTTTCTCC	N/A	N/A
2360441|75829	0.500707	0.00977677	1.83162	4.04555	down	up	PREDICTED: Mus musculus RIKEN cDNA 4930534P07 gene (4930534P07Rik), mRNA.	75829	4930534P07Rik	CTTTTCTCGAGCTTCAAGAATCTGATGTAAGAATTCGTACGTTATAGACG	molecular_function (GO:0003674) ; cellular_component (GO:0005575) ; biological_process (GO:0008150)	N/A
4210612|382077	0.355824	0.0233405	2.89732	3.3302	up	up	Mus musculus RIKEN cDNA 4930535E21 gene (4930535E21Rik), mRNA.	382077	4930535E21Rik	CGAAACTGGAAACCTCCCTGCCCAGCTCAGACAAGAAGCTCAACAGACCC	molecular_function (GO:0003674) ; cellular_component (GO:0005575) ; biological_process (GO:0008150)	N/A
3710762	0.4281	0.00332915	1.07819	2.14132	up	up	N/A	N/A	4930539G24Rik	CGTGCAGCATTCAGTAGACAAGGCCATCATGATGTATCACAGTGGCAGAG	N/A	N/A
6020647	0.447804	0.00884209	1.31165	2.10529	down	up	N/A	N/A	4930543C13Rik	ATCATACATTATAAATTTGCTTTTATATATCCTAGCTTTGTATCCCACAG	N/A	N/A
5090630	0.222469	0.0118944	2.1613	3.1691	up	down	N/A	N/A	4930543G11Rik	GCCCCACTGTGTGCTGAGCTGGTAGAATGGTGGGACAAGTGCTTGGTGCA	N/A	N/A
5260373	0.313421	0.00304694	1.78404	6.97907	down	up	N/A	N/A	4930543L23Rik	CGCTGCATCTTTAGCAATAGTTACAGCAGATCCTCTTCTAGGCTACCAGG	N/A	N/A
5900475	0.4281	0.0306099	1.07819	2.78223	up	up	N/A	N/A	4930547N16Rik	GCTCTTCCAAATATGTGCTCTTGGTGCTGTTACCAGATTTGCCCTCTGGG	N/A	N/A
4180161|75311	0.431249	0.00216661	3.04524	9.45138	up	up	Mus musculus RIKEN cDNA 4930550C14 gene (4930550C14Rik), mRNA.	75311	4930550C14Rik	GGATTCCCTTTTCTGAGCGATGGACCTACCTTCAAGCCCACTTTCCAGCG	molecular_function (GO:0003674) ; cellular_component (GO:0005575) ; biological_process (GO:0008150)	N/A
730470	0.566095	0.0315709	1.34404	2.90545	down	up	N/A	N/A	4930552P12Rik	GTTTGGAAAGCCGCTCCCACCTGGTCCAACTCTCTCTTAGCTCAACCAGT	N/A	N/A
730348	0.4281	0.0360541	1.07819	2.12439	up	up	N/A	N/A	4930556L07Rik	GGAGCCATAATTCCAGCACACACTTGTTACAAAGGCTGCCACTGGGAAAT	N/A	N/A
130053|75255	0.4281	0.0137479	1.07819	2.14964	up	up	PREDICTED: Mus musculus RIKEN cDNA 4930562F07 gene (4930562F07Rik), mRNA.	75255	4930562F07Rik	TATTAACACTCAATATACAAAGTGTACACAATTAATCAATAACCTTTAAC	molecular_function (GO:0003674) ; cellular_component (GO:0005575) ; biological_process (GO:0008150)	N/A
4200228	0.737586	0.0186409	1.15539	3.38002	down	down	N/A	N/A	4930563C04Rik	CCCTGAGTTCCAGGGTGGGTGTATATCAAACTTGGAGAGATGAGGCAGAG	N/A	N/A
3780687|75369	0.00545162	0.842904	4.52327	1.08735	up	up	PREDICTED: Mus musculus RIKEN cDNA 4930563F08 gene (4930563F08Rik), mRNA.	75369	4930563F08Rik	GGTTTTGAATCACCAATCATACGCTGGCAAGTGAGCCAGAAAACAGCATC	molecular_function (GO:0003674) ; cellular_component (GO:0005575) ; biological_process (GO:0008150)	N/A
5220561|75269	0.989089	0.00300144	1.016	4.99174	down	up	PREDICTED: Mus musculus RIKEN cDNA 4930564D02 gene (4930564D02Rik), mRNA.	75269	4930564D02Rik	CTGTGCGGGGAGATCAACTCTAGCCACTCCTTTGCTCTTTGTCAGAGCCC	molecular_function (GO:0003674) ; cellular_component (GO:0005575) ; biological_process (GO:0008150)	N/A
3120167	0.431285	0.0476305	2.032	2.08927	down	up	N/A	N/A	4930565A17	CCATAGTGAGAGTTTTCAAGAGACCCAGCAGACCTGAAGAAGGCGGCGGC	N/A	N/A
2690736	0.417574	0.0440156	1.12614	2.52291	up	up	N/A	N/A	4930565D16Rik	TTGGGAGCCCCCGATTTGTCCCAGCTGTCTCTTATGGGCTCAGGGATGGA	N/A	N/A
3370468	0.0380143	0.019362	4.00095	2.72561	up	up	N/A	N/A	4930568H22Rik	CTAGAGAAGCCCTAGCTCCATGCAGGACGAAGAGCCTAACTCCCCACCTC	N/A	N/A
5090369	0.27306	0.00197355	2.36423	3.7642	up	down	N/A	N/A	4930578I07Rik	GGACACTCACCTCTGTCCATATGGGACAGAGAATTGATATGTGGGACAAT	N/A	N/A
160131	0.4281	0.0209689	1.07819	2.34723	up	up	N/A	N/A	4930579N16Rik	CCTTCGAAAATGTCACCTCATTAAGCACCAGCTGACCCACATTGCTGACC	N/A	N/A
4860753|67749	0.33559	0.00330024	1.07793	3.29293	down	up	Mus musculus RIKEN cDNA 4930583H14 gene (4930583H14Rik), mRNA.	67749	4930583H14Rik	CTGAGTTATCTATGCAACCGGTGTCACTTTGATTTTCCTTTGCCTTTCTC	molecular_function (GO:0003674) ; cellular_component (GO:0005575) ; biological_process (GO:0008150) ; membrane (GO:0016020) ; integral to membrane (GO:0016021)	N/A
1820646|381798	0.4281	0.0395682	1.07819	2.05744	up	up	Mus musculus RIKEN cDNA 4930590J08 gene (4930590J08Rik), mRNA.	381798	4930590J08Rik	CCCCATCTGATGATTATGAAGGAAGTGTCTCTTCAGTGGCGCTTGTGGAC	molecular_function (GO:0003674) ; cytoplasm (GO:0005737) ; biological_process (GO:0008150) ; membrane (GO:0016020) ; integral to membrane (GO:0016021)	N/A
4010288	0.4281	0.0441818	1.07819	2.08927	up	up	N/A	N/A	4930599N23Rik	TGCCATGGACAGCATGCCCTGAATAGCTTCTTCCTCTGTGCTCGTCGAGA	N/A	N/A
2060017|70936	0.4281	0.0394234	1.07819	2.033	up	up	PREDICTED: Mus musculus RIKEN cDNA 4931400O07 gene (4931400O07Rik), mRNA.	70936	4931400O07Rik	GCATCCTCTCCCCAAAATTGAGAGCAGTAGTTATTTTGTTTTTTGTAATG	molecular_function (GO:0003674) ; cellular_component (GO:0005575) ; biological_process (GO:0008150)	N/A
7510471	0.0156388	0.911354	4.49497	1.06962	up	down	N/A	N/A	4931405B09Rik	CCAGCCCAGTCTGGCTTGTAGTGCCAACACTTAGAGCCCGGATTCCTTCT	N/A	N/A
2570458	0.4281	0.0221256	1.07819	2.033	up	up	N/A	N/A	4931406B18Rik	GCTCTTGGACTGAGCACCAGCTAGGCCCCAGCTCCTCAAAAGAGCACTCT	N/A	N/A
2600521|70977	0.4281	0.0309312	1.07819	2.10705	up	up	Mus musculus RIKEN cDNA 4931407G18 gene (4931407G18Rik), mRNA.	70977	4931407G18Rik	CTGATACAGACTTTGCAAGTGGGTCTGTTGTCGCTGGGCTGATTCTCCTC	calcium ion binding (GO:0005509) ; cytoplasm (GO:0005737) ; mitochondrion (GO:0005739) ; mitochondrial inner membrane (GO:0005743) ; biological_process (GO:0008150) ; flagellum (GO:0019861) ; cell projection (GO:0042995)	N/A
4900553	0.4281	0.00694413	1.07819	3.10208	up	up	N/A	N/A	4931413A09Rik	ACCTGGAGGCGCGAGAGAAACTGAACAGACCCTTGGTTCGCATGTATCAG	N/A	N/A
3450706|70979	0.532652	0.0158425	1.58424	2.43195	down	down	Mus musculus RIKEN cDNA 4931417G12 gene (4931417G12Rik), mRNA.	70979	4931417G12Rik	ATCTTAATGGCACAGCGAGGAAGAGCCTGGCAGCATCTCTGAGACTGGGC	molecular_function (GO:0003674) ; cellular_component (GO:0005575) ; biological_process (GO:0008150)	N/A
5290139	0.0108522	0.599675	5.61696	1.28277	up	up	N/A	N/A	4932415D10Rik	TGCGGAGGTCACTGGGTAGTTACTCAGAAAGGAGCATTCCCTCTGTCTGG	N/A	N/A
3390246|619319	0.494921	0.027793	2.01711	2.06171	up	up	Mus musculus RIKEN cDNA 4932430I15 gene (4932430I15Rik), mRNA.	619319	4932430I15Rik	GTGAGCAAGGGCCACGGGAATGATGATGTGCAGCTGAGAAAAGGCTTCGG	N/A	N/A
5820630	0.4281	0.0415903	1.07819	2.07102	up	up	N/A	N/A	4932442L08Rik	CAGCTGTCACTCTCATGAAGTAACCAGCCCTAACAGTTCCTGCTGTTGCC	N/A	N/A
2260209	0.388832	0.0235397	1.27573	2.12781	up	up	N/A	N/A	4932443D20	TTCCTTCATCCAACCCCTTTTATGTATTTTCCTCCTCAAAACTCATTGCC	N/A	N/A
3310168	0.850133	0.000566187	1.26447	4.92022	down	up	N/A	N/A	4933400A22Rik	GTGCTGGCGCAGACCGAAGGTACTTGTCACCCAGAGGGCATGTTTGTGTT	N/A	N/A
2970192	0.530698	0.00106081	1.13403	3.30048	up	down	N/A	N/A	4933401J08Rik	GCCTCTGTCGTGGGGTCCACAAAGCATTTGAACAGGGGCTTCTTCCCAGG	N/A	N/A
5260364,3130739|74437	0.000211904	0.870876	3.06448	1.01008	down	up	PREDICTED: Mus musculus RIKEN cDNA 4933402E13 gene, transcript variant 2 (4933402E13Rik), mRNA.	74437	4933402E13Rik	GCGTGGTTTGTCGAGCGCTGATCACTGGTTTCTCTTATCCAGTGTGAGGG///CTCACCATACATCTAGTGCAGCAAAATTACCTGGAGTATCGGGAGGTGCC	molecular_function (GO:0003674) ; cellular_component (GO:0005575) ; biological_process (GO:0008150)	N/A
430398	0.00158439	0.20809	4.14495	1.34628	down	up	N/A	N/A	4933402J24Rik	CATTCCACATGCCCTCAAGGAGGTTTTAGGACCTTGATGTAATGTCACCC	N/A	N/A
730711	0.0239454	0.709943	7.23274	1.14726	up	down	N/A	N/A	4933406C08Rik	CTTCTTCCACTGAGAACCCACAACGCGTCACAGGATCATGGGGAGGCAGG	N/A	N/A
1820193	0.4281	0.027005	1.07819	2.05227	up	up	N/A	N/A	4933406I18Rik	AGACTGCTCTATTAAAATCATCTAGCATATTGTATCCACTTGTCTTCTAT	N/A	N/A
5080465	0.345781	0.0268904	2.7472	3.52577	up	up	N/A	N/A	4933406L09Rik	CCTCCTACACTTAGCTCTGCATGTAGACAACGCGCACCATTCTTAGATGC	N/A	N/A
3460349	0.279856	0.0113771	2.39909	2.61709	down	up	N/A	N/A	4933407H18Rik	CTTGAGACGCCTAAGGAAGAGAGCCAGGTCCCCATGCGAGAGTCCTGGTT	N/A	N/A
2100376|330228	0.4281	0.0172095	1.07819	2.35103	up	up	Mus musculus RIKEN cDNA 4933411G11Rik gene (4933411G11Rik), mRNA.	330228	4933411G11Rik	TGTAAGTGAGAATTGTTGTTTGAAGTTTACTCTTTATTATTGAGACGTGA	molecular_function (GO:0003674) ; cellular_component (GO:0005575) ; biological_process (GO:0008150)	N/A
6760176	0.641585	0.000226954	1.40789	2.94598	down	down	N/A	N/A	4933413H15Rik	GGAGGGTCTCTGTACACCCAGGAAGTGCTGCAGGTATCTCTCTCAAAGGC	N/A	N/A
5130356	0.45495	0.0334305	1.24434	2.01316	down	up	N/A	N/A	4933413J09Rik	TGAACTTGGATGGGGCAGAGTCAGAATGTTCTTCCCACAGGACGGCCTTC	N/A	N/A
2230593	0.680698	0.0403469	1.13592	2.15786	down	up	N/A	N/A	4933414I15Rik	AATGAAGTTATTTATTTTGGGAATAACCTACATGGTCAGATTTTTTCTTA	N/A	N/A
1710273	0.463496	0.0255306	1.99296	3.28935	up	up	N/A	N/A	4933415A04Rik	CCTGCTGGGGTCTCGTGATCAACAACAGAATGTGCATCAAGGCCAGTATC	N/A	N/A
6220255	0.4281	0.00886469	1.07819	2.70094	up	up	N/A	N/A	4933415I03Rik	ACGCTTATTCTCCGAGTTTGTATACTTTATTAGACATAATTTTCTTCCTT	N/A	N/A
5700601	0.766668	0.0145937	1.21878	2.55636	up	up	N/A	N/A	4933416I08Rik	GTGTGCATGACCAGTATCCACAAGAGAAAAGGAATGTTGAATCACACAAT	N/A	N/A
6450162|66761	0.0253712	0.405815	6.62092	1.84554	down	up	Mus musculus RIKEN cDNA 4933417A18 gene (4933417A18Rik), mRNA.	66761	4933417A18Rik	GAGTGCATTTCAGTCCATGTCGGGAGGCTCAATGTTCCAGTGCTCATGGC	molecular_function (GO:0003674) ; cellular_component (GO:0005575) ; biological_process (GO:0008150)	N/A
5420403	0.0533222	0.0421361	3.19623	2.79455	up	up	N/A	N/A	4933417O13Rik	TGGCCCCACAGACAAGCTGCCATGTTACTACCCTGACTCTACTTCAGTGA	N/A	N/A
2450408	0.432459	0.0377999	1.878	3.79007	down	down	N/A	N/A	4933421P21Rik	GAGTTCCTCTTGAGGAGTATCAGCCAGCCCGTGGCGAAAAAGGATCCCTT	N/A	N/A
6200349|432613	0.595795	0.000381341	1.73515	5.6278	down	up	Mus musculus RIKEN cDNA 4933422H20 gene (4933422H20Rik), mRNA.	432613	4933422H20Rik	CATAGGTAGCGCCCGCCGGCCCAGGCTTGCTGCCAATAAAGTTAGACTCT	molecular_function (GO:0003674) ; cellular_component (GO:0005575) ; biological_process (GO:0008150) ; metal ion binding (GO:0046872)	N/A
5670091|66763	0.4281	0.0365423	1.07819	2.01316	up	up	Mus musculus RIKEN cDNA 4933425L06 gene (4933425L06Rik), mRNA.	66763	4933425L06Rik	GGTAACAGAATCTTGATTGCATGTATCATTCTAGAATTGATGATAATTCT	molecular_function (GO:0003674) ; cellular_component (GO:0005575) ; biological_process (GO:0008150)	N/A
4570369|328967	0.646957	0.0488047	1.17318	2.24989	down	up	Mus musculus RIKEN cDNA 4933429F08 gene (4933429F08Rik), mRNA.	328967	4933429F08Rik	GCGTGACACTAACAAAAAGACTGTTAGTGGCGTCGGGATGGCGCAGCCAT	molecular_function (GO:0003674) ; guanyl-nucleotide exchange factor activity (GO:0005085) ; Rho guanyl-nucleotide exchange factor activity (GO:0005089) ; cellular_component (GO:0005575) ; intracellular (GO:0005622) ; cytoplasm (GO:0005737) ; biological_process (GO:0008150) ; regulation of Rho protein signal transduction (GO:0035023)	N/A
610474	0.00156676	0.95411	5.48547	1.02295	down	up	N/A	N/A	4933430B08Rik	AACCACCCGCTACGATTCGGCGCGGTACCGCTACTGGAGCTCTCGGAGGA	N/A	N/A
1030121	0.40842	0.0182624	1.76324	2.32885	up	up	N/A	N/A	4933430H15Rik	GCTTAGGAGACGAAAGCCACGGAGACTTGGGCTAACAGGAGGAAGAGACA	N/A	N/A
6860373|214106	0.0124153	0.587617	4.99577	1.20657	down	up	Mus musculus RIKEN cDNA 4933430I17 gene (4933430I17Rik), mRNA.	214106	4933430I17Rik	GACCGTAACCTCAAGAACCTTTCTGCAATGATGGACGGCATCGGCTGGAA	molecular_function (GO:0003674) ; cellular_component (GO:0005575) ; biological_process (GO:0008150)	N/A
4920440	0.4281	0.0359276	1.07819	2.72236	up	up	N/A	N/A	4933430N04Rik	CACCTTGTATCCATGCATGAAGTGCTCAAGTAACCAAAGATTCAGTTGCT	N/A	N/A
6110259|71233	0.206894	0.0372452	3.38674	2.15786	up	up	Mus musculus RIKEN cDNA 4933434I06 gene (4933434I06Rik), mRNA.	71233	4933434I06Rik	GCCAACTGTTGCAGGACAGAAAAAAGCCACATGGCCATCACACTAAACCC	calmodulin binding (GO:0005516) ; cilium (GO:0005929) ; SH3 domain binding (GO:0017124) ; flagellum (GO:0019861) ; cell projection (GO:0042995)	Mm_XPodNet_-_protein-protein_interactions_in_the_podocyte_expanded_by_STRING_WP2309_72004
5700377	0.509525	0.0477416	1.71018	2.67324	down	up	N/A	N/A	4933439C10Rik	CCTGCAGCCTGAAGGGTTCTATTTTCCTTTAGTGACCTTCACTCAGACCA	N/A	N/A
2070187	0.659956	0.0302027	1.76006	4.26469	down	up	N/A	N/A	4933440L10Rik	GGCTGTGTGCCACCACTGCCTGGTGAAATATTTCTGTTAGATGGTGACAC	N/A	N/A
4050746,7560717|231162	0.00707096	0.0176641	4.99938	1.97163	up	up	Mus musculus cytokine-like 1 (4Cytl1), mRNA.	231162	4Cytl1	CACACACCCAGGTCTACTTTTAGTGCCACTGTTAGACCTGCCACATGTCT///AGTGCCACTGTTAGACCTGCCACATGTCTCTAGCTTCTGAAACACCAGTG	chondrocyte differentiation (GO:0002062) ; cellular_component (GO:0005575) ; positive regulation of transcription from RNA polymerase II promoter (GO:0045944) ; inner ear development (GO:0048839) ; chondroitin sulfate proteoglycan biosynthetic process (GO:0050650) ; positive regulation of sequence-specific DNA binding transcription factor activity (GO:0051091)	N/A
1690731	0.411332	0.0476305	2.52859	2.08927	up	up	N/A	N/A	5031409G22Rik	CTGAGGCCGTGCCAGAACCACCTGGACAAGATACCCCTAGATTCCTGGAC	N/A	N/A
940482	0.4281	0.0234469	1.07819	3.21421	up	up	N/A	N/A	5031412K01Rik	AAACTGATATGAGACCCCCTGCGGTGGTAATGGCCCACAGGCTGAGAACC	N/A	N/A
4730102	0.637386	4.78826e-05	1.51709	3.55069	down	up	N/A	N/A	5031425M16Rik	CCAGGGCAGCACCAACCACAGAGAGCTGGGCCTTCAAACCAACCATCCAT	N/A	N/A
3610044	0.197044	0.0131323	1.51104	3.62336	down	down	N/A	N/A	5031428M13Rik	CCAGGTACAAGGAGGGAAGGCTTTAGAGCAATGATTACGTACTGTCGAGG	N/A	N/A
110687,4120736|75973	0.00275057	0.01706	7.48856	2.4329	down	down	Mus musculus RIKEN cDNA 5033413D22 gene (5033413D22Rik), mRNA.	75973	5033413D22Rik	GTGTAAGGTTGCTGGTAATATCACATCTCCCATCAGGAAGCAGAGCGGGG///AAAACTACAGCTCCTGACAGAAGAGGCTGAGCGGGCTTCGAAACGAGGCC	molecular_function (GO:0003674) ; cellular_component (GO:0005575) ; biological_process (GO:0008150)	N/A
6200327	0.4281	0.00676219	1.07819	2.13291	up	up	N/A	N/A	5330417C22Rik	GCAAGGGAGAACGGCTTTAGTCTTTGAGCCAGGACTGTGGTAGTCTGCGC	N/A	N/A
2810408	0.0181643	0.0278003	5.35373	2.22837	down	up	N/A	N/A	5330417P21Rik	GCACTGAGCACAGCAAAGTTGTTGTAGCTGTTTTAGTATCAGAGGAACAA	N/A	N/A
50184	0.972452	0.0242907	1.00215	2.98891	down	up	N/A	N/A	5330420J21Rik	CGGTGGTCTACATTTACACTGGTTTTCCAGGGATGGCCAGTCTGCAGCCT	N/A	N/A
5670324|78285	0.836425	0.0120963	1.02802	2.37345	up	up	PREDICTED: Mus musculus RIKEN cDNA 5330426L24 gene (5330426L24Rik), misc RNA.	78285	5330426L24Rik	AGCAGGTGCAGCCGCATGGGCCTAGATGGTGCCCTGGCCCATTGCCAGGC	N/A	N/A
6590066	0.0362223	5.27683e-05	1.09665	2.35111	down	down	N/A	N/A	5330438I03Rik	TTGCAGGTGTTTGTGGTTGTGAGTGGCTAGGCCAGACGTTTGGAAGGTGG	N/A	N/A
6380681|217143	0.459266	0.0277069	2.33006	3.49225	up	down	PREDICTED: Mus musculus RIKEN cDNA 5330439C02 gene, transcript variant 3 (5330439C02Rik), mRNA.	217143	5330439C02Rik	GGCAGAGGTGCAAGGGCGGGCTTTGGTAAAGCAAGGCTAATGTACAACCT	molecular_function (GO:0003674) ; signal transducer activity (GO:0004871) ; receptor activity (GO:0004872) ; G-protein coupled receptor activity (GO:0004930) ; cellular_component (GO:0005575) ; signal transduction (GO:0007165) ; G-protein coupled receptor protein signaling pathway (GO:0007186) ; biological_process (GO:0008150) ; membrane (GO:0016020) ; integral to membrane (GO:0016021)	N/A
1190639|71331	0.023097	0.0373483	1.97442	2.39719	up	up	PREDICTED: Mus musculus RIKEN cDNA 5430411C19 gene (5430411C19Rik), mRNA.	71331	5430411C19Rik	CCACAGGAAACCATCTTCTCCCTCTTCGTTAACTGTGGCCTCCTTCAGTA	N/A	N/A
1450180	0.0364862	0.979602	3.68233	1.01301	up	down	N/A	N/A	5430417J04Rik	AGTTTGCAGCAAGACCGTTTCTTGTGGGTCTTTCAACACCAGCTGGGTCC	N/A	N/A
650392|319909	0.0114121	0.0382751	2.10882	2.95172	up	down	PREDICTED: Mus musculus RIKEN cDNA 5430433G21 gene (5430433G21Rik), mRNA.	319909	5430433G21Rik	GCATCGTGCCGTTATGAGATGATCCGTTCTGTGGGGTAGAACTTGAGGAC	extracellular region (GO:0005576)	N/A
3850243	0.4281	0.0372452	1.07819	2.15786	up	up	N/A	N/A	5430439C17Rik	TCCAGTGATTATTTTGTTAAAGGCAAAGGGGTCATGTGATGTACTAAATG	N/A	N/A
7380474	0.00505526	0.772705	2.96754	1.09377	down	down	N/A	N/A	5530400B01Rik	TCTATCACTCTCCCACCACTCTTACCTGGTCACTGCCGGCACTGGAATGG	N/A	N/A
5960154	0.538838	0.0361115	1.46647	2.63702	down	up	N/A	N/A	5530601H04Rik	GATCTGAGAAAATTGGATTTCTGGCAAAACAAGTGTACCTAGACTCAGGC	N/A	N/A
2600762	0.0219969	0.698181	5.90098	1.19836	down	down	N/A	N/A	5730405M06Rik	GGTGGCAAATATATGTGCATGGTAGTATGCATGACTATTACAATTTAGTC	N/A	N/A
4220619|70509	0.0100187	0.00196243	2.5703	1.56331	down	up	PREDICTED: Mus musculus RIKEN cDNA 5730405N03 gene (5730405N03Rik), misc RNA.	70509	5730405N03Rik	CCCGGGATCCAGCAGTAAAATGATGGATCTTCAAATCACACCAGCGAAGC	N/A	N/A
4480221	0.00168289	0.0196728	1.34522	2.78975	down	down	N/A	N/A	5730410E15Rik	TAATTGTTCCAGCATTCCAATGCTCTTGTGCATAGCAGGGGACTGTAACC	N/A	N/A
1440475	0.02536	0.791231	5.65205	1.1118	down	up	N/A	N/A	5730412N02Rik	GGAAGTAGAAGGGAGTGAGTTATACAGTGGTGCGCATGTAGCAATTGAGT	N/A	N/A
1580468	0.516909	0.0418467	1.14819	3.57091	down	down	N/A	N/A	5730481H23Rik	CAGCAGTACACACTACATCTGCCCATCCCACACATTTCCCACGGAACACA	N/A	N/A
3520307	0.0448173	0.612537	2.0381	1.38424	down	up	N/A	N/A	5730485H21Rik	CACAAGGCCTCGAGGTTTTCCCAGGAGCACGAAGAGATGAACGCCAAGTT	N/A	N/A
5810411	0.190178	0.0250138	3.63492	2.0365	up	down	N/A	N/A	5730507C01Rik	TTGCATGTCAGAGTTCTTTAGGCATACACAAGACAAACCACACTCCAGAG	N/A	N/A
4260139|70617	0.436603	0.0335023	1.57944	2.77686	down	up	Mus musculus RIKEN cDNA 5730508B09 gene (5730508B09Rik), mRNA.	70617	5730508B09Rik	GTACAGCAGTAAAACACCAGACATTTGATAGCCATGTATGTAACTGATAT	molecular_function (GO:0003674) ; cellular_component (GO:0005575) ; biological_process (GO:0008150) ; membrane (GO:0016020) ; integral to membrane (GO:0016021)	N/A
6040441	0.4281	0.0114826	1.07819	2.30816	up	up	N/A	N/A	5730531E12Rik	AGGAGTTCTGGTGGAAGACCTCAACCCCGAGAAGACCCCAAACTGGCTGC	N/A	N/A
5090494	0.431152	0.018479	2.05306	3.57595	down	up	N/A	N/A	5730533B08Rik	CCTCCAAAGGCACACCCCTAATGACCTATAACCTTTCACTATGCCCCACC	N/A	N/A
4120546	0.4281	0.0372452	1.07819	2.15786	up	up	N/A	N/A	5730591F21Rik	ACATAAAGATACGACGCTGTTTTTCCTCTCAGGCGCTGACGACTCAGTTG	N/A	N/A
1400528	0.0414895	0.04916	1.33408	2.12439	down	up	N/A	N/A	5730593N15Rik	TGTAACTACCTCCTCTACACATCCCCAGGCTCTGGTGACCAGCGAGAATG	N/A	N/A
4830609	0.00323393	0.5382	7.94704	1.45914	up	up	N/A	N/A	5830417I10Rik	TTCTCCAGAAAGGCTTGGCGACAGAAGCGGCCATTGGTCCAGAAGCCCCT	N/A	N/A
2630326	0.158069	0.0228574	1.1811	2.48028	up	up	N/A	N/A	5830431I07Rik	CTTTGCCTGACAAAACTGAAGTAGAGAGGTTGAGCCAGCCACTGCGGCTC	N/A	N/A
2350072|76030	0.4281	0.0464495	1.07819	2.20531	up	up	PREDICTED: Mus musculus RIKEN cDNA 5830433I10 gene (5830433I10Rik), mRNA.	76030	5830433I10Rik	CAAAATTCTTTCTGATTTCATTACCTGGCCTGCAAATAAAAGATTCTTTA	molecular_function (GO:0003674) ; cellular_component (GO:0005575) ; biological_process (GO:0008150)	N/A
4220273	0.0201445	0.0739083	3.47707	2.4292	up	up	N/A	N/A	5830458K16Rik	AACCAACAATGAGTATTATTGTAAATTTACTGTGGCAGACTGGGTGATGC	N/A	N/A
10482|209334	0.0267946	0.265691	2.10069	1.55629	down	up	Mus musculus RIKEN cDNA 5830483C08 gene (5830483C08Rik), mRNA.	209334	5830483C08Rik	GTGAATGACTGGATCCTGAAAGTAGAAGATCAAAGGAATCCATCAAAAAC	DNA binding (GO:0003677) ; catalytic activity (GO:0003824) ; nuclease activity (GO:0004518) ; endonuclease activity (GO:0004519) ; cellular_component (GO:0005575) ; nucleus (GO:0005634) ; DNA repair (GO:0006281) ; response to DNA damage stimulus (GO:0006974) ; hydrolase activity (GO:0016787) ; metal ion binding (GO:0046872)	N/A
2060292	0.4281	0.0292262	1.07819	3.33818	up	up	N/A	N/A	5930404K09Rik	GTGGCTTAGACACCTGTATGCATTTTGTCACATACAGAGGCAGTTGTGGG	N/A	N/A
2760215	0.0813303	0.015143	1.19891	2.38685	down	up	N/A	N/A	5930412G12Rik	CCGTCTGTGTGTGACTCATATCCAGGAACCCAGGCAGCTTCCCTCAATAG	N/A	N/A
6020133	0.538838	0.0191535	1.46647	2.68173	down	up	N/A	N/A	5-Htr2c, GPCR	GCAGTCCCAGGAGATCTGATGCTCTCTTTTGACCTCTGCAAAAGACAGAG	N/A	N/A
3520390,4590451|77717	0.48699	0.000879022	1.39477	3.1059	down	up	Mus musculus RIKEN cDNA 6030408B16 gene (6030408B16Rik), mRNA.	77717	6030408B16Rik	GTTCTGAGTGTGTGGTCTGTTTCCAGCCCTTGACCCTTGGGATTCTTGGT///CGAGAACCTGGAACTGTTTCCCATCTGGAGAGTGTGTCAGCCATCCAGCA	N/A	N/A
1440079	0.0146205	0.11534	3.37122	1.47401	up	down	N/A	N/A	6030413C11Rik	GCTCAGCGGCCTGCTTCTATTTATGTGGGGGATCCAACATGGCGGCTGCG	N/A	N/A
4760719	0.0223254	0.727844	3.52026	1.14243	up	up	N/A	N/A	6030436C20Rik	CTTGCAGAGAACCTGGGTTTGATTCCCAGCATATACAACAGTTCACAACC	N/A	N/A
3780523	0.4281	0.0167267	1.07819	2.31481	up	up	N/A	N/A	6030452M24Rik	GGCCTGGGGTAGGATGACAAGCATTCCCATCTTCTTTGTCTAGTTCCCTG	N/A	N/A
3420463,4280598|75740	0.0201248	0.0251397	4.79381	2.93212	down	up	PREDICTED: Mus musculus RIKEN cDNA 6130401L20 gene, transcript variant 2 (6130401L20Rik), mRNA.///PREDICTED: Mus musculus RIKEN cDNA 6130401L20 gene, transcript variant 5 (6130401L20Rik), mRNA.	75740	6130401L20Rik	CTGCATAGCTCAGGCACAGGACCCAAGCTGACATGGTGACATCTTTCTGC///CTATCGACTGCCTGTTCTCTTGCTTGAATCCAAGGCCCATGTAGGCAGTA	calcium ion binding (GO:0005509) ; cellular_component (GO:0005575) ; biological_process (GO:0008150)	N/A
6370102	0.636422	0.00361481	1.21262	4.6331	down	down	N/A	N/A	6230421I24Rik	GGGAAGAAAGTAGAGAGCTGGAGAAAGGGAGGAAGGGCAAGAGAGAATCG	N/A	N/A
6020670|76138	0.445438	0.0234197	1.34404	3.20122	down	up	PREDICTED: Mus musculus RIKEN cDNA 6230424H07 gene (6230424H07Rik), misc RNA.	76138	6230424H07Rik	GGTAATACTAATGTACAAGATGACTTTTCCAGAATTCAAGGCATCAGGGT	molecular_function (GO:0003674) ; cellular_component (GO:0005575) ; biological_process (GO:0008150)	N/A
4590445	0.4281	0.0422338	1.07819	2.05227	up	up	N/A	N/A	6330416L11Rik	CTTTATAATAGACATTTGAATCAGAATTTATTTCCCAGTTCATAGATATC	N/A	N/A
4250039	0.0137907	0.0100076	4.61181	5.75474	down	up	N/A	N/A	6330437I11Rik	GTGTGTTGTTGGGTAGTAGTCACGAGTACTGATTTGGTCAGCAGGCCCTC	N/A	N/A
7040437|76166	0.37959	0.0380485	1.40122	3.58711	down	up	Mus musculus RIKEN cDNA 6330545A04 gene (6330545A04Rik), mRNA.	76166	6330545A04Rik	CATGTGCTCAATGGCCTTGCAGAACAGTTGTGGCACCAGGACCAGGTGGC	nucleotide binding (GO:0000166) ; GTP binding (GO:0005525) ; cellular_component (GO:0005575) ; intracellular (GO:0005622) ; cytoplasm (GO:0005737) ; cytoskeleton (GO:0005856) ; cilium (GO:0005929) ; transport (GO:0006810) ; exocytosis (GO:0006887) ; small GTPase mediated signal transduction (GO:0007264) ; protein transport (GO:0015031) ; cell projection organization (GO:0030030) ; cell projection…	N/A
60465	0.00817996	0.365018	2.01465	1.84096	down	up	N/A	N/A	6430519P13Rik	CCAGAATGTGTGTGCACAGAAGCCAACAGAGGGCGTGAATCACATGGGGC	N/A	N/A
7650082	0.194514	0.000211847	1.85184	4.62802	up	down	N/A	N/A	6430531D06Rik	GAGTTGGGTTTGTTGAGTAGATCTGTGCCCTCAGTGAATGTTGTCTGGGC	N/A	N/A
3420634	0.0355421	0.986541	2.24444	1.00929	up	up	N/A	N/A	6430544C07Rik	TGGTCGTAGAATTTGAGGCCAGCCTGAGTTACCTGAGACACCCCCACCCC	N/A	N/A
1090324	0.0484327	0.00100763	2.1938	1.60101	up	up	N/A	N/A	6430561B16Rik	GGTGCGCCTGGCTAATGTCCCGCAAGCCTTTCAGATGCAGTTGTCTTCTG	N/A	N/A
4900255	0.4281	0.0221256	1.07819	2.033	up	up	N/A	N/A	6430571H07Rik	TGCTCAGTAGACCAGGCTGGCCATGAACCTGTCTTTTCCATCAGCTGGGA	N/A	N/A
1470114|235599	0.267771	0.00842528	1.93118	3.96205	down	up	Mus musculus RIKEN cDNA 6430571L13 gene (6430571L13Rik), mRNA.	235599	6430571L13Rik	CATGGGGAGAGGTTCTGGTTTTCTTGCTGCCTCTAGCTGCTATAAATACG	molecular_function (GO:0003674) ; cellular_component (GO:0005575) ; biological_process (GO:0008150) ; membrane (GO:0016020) ; integral to membrane (GO:0016021)	N/A
1440719	0.00185923	0.043452	38.5347	3.57423	up	up	N/A	N/A	6430578G21Rik	GGTCTGGTCAGTGAATATGACTTCCAGCATTACCTGGAAGACTGACTCGG	N/A	N/A
4180228	0.242942	0.0155203	1.11963	10.7337	up	up	N/A	N/A	6430587E11Rik	ATTGCCGAGTGGGGCTGCTGAGTTTCCTGCCGTGCAAGTCTGATGACCTC	N/A	N/A
160072|319850	0.4281	0.027207	1.07819	2.95467	up	up	PREDICTED: Mus musculus RIKEN cDNA 6430590A10 gene (6430590A10Rik), misc RNA.	319850	6430590A10Rik	CTTTATGGTTATAGCCATACACTTACCCAGTATTAGCACGTGCATGTTAA	N/A	N/A
6590608	0.4281	0.0196279	1.07819	2.72561	up	up	N/A	N/A	6446580_236	GGCATTGGATGGGTAAGTGCGGAAGCATACATGCCACAAATGTCATATAC	N/A	N/A
730681	0.440734	0.04916	1.43684	2.12439	down	up	N/A	N/A	6530401N04Rik	GTCTGACAATACTACAAATGTAGCTTTTGGGCCCAGACTTGAGGTCTGAG	N/A	N/A
6180435	0.806214	0.0417031	1.04932	3.304	up	down	N/A	N/A	6720427H10Rik	GGGAAGAGCCACTGACCCCGAGACCAATTTCCAGGCAGCTGCACAAACTA	N/A	N/A
5960110	0.0836587	4.01064e-06	1.62262	5.23275	down	up	N/A	N/A	6720431C02Rik	AGCCATTATCCCAAGGACCCCAATGTACAGTCACAACTGCTCACTCTGAC	N/A	N/A
1660452	0.4114	0.0476305	2.22793	2.08927	down	up	N/A	N/A	6720463J01Rik	CCCGTGCAGTACAATCCTTATACTGAGCCTTTATGGAAAGCTGCAGTGTC	N/A	N/A
3370475|228778	0.517887	0.0452802	1.69481	5.1731	up	up	Mus musculus RIKEN cDNA 6820408C15 gene (6820408C15Rik), mRNA.	228778	6820408C15Rik	GATGGTATCTCTGTTATGAATCTGACCCACAGCGCCCTCTTCTACCCCTC	molecular_function (GO:0003674) ; cellular_component (GO:0005575) ; biological_process (GO:0008150)	N/A
580372	0.2126	0.000119102	1.27126	2.20336	up	down	N/A	N/A	6820427D17Rik	CAGAGTGTGCATTCCACGGTTGCCTTTCTGGCTGGGTAAGGATCCGGCAG	N/A	N/A
5900328	0.663005	0.0422338	1.18316	2.05227	down	up	N/A	N/A	6820443O06Rik	CCTTCATGGTTTTGCAATAGCAGCATAAATGCTCACATCCTGTGTCACTG	N/A	N/A
2450471|434378	0.0231437	0.750192	2.72928	1.19466	down	down	PREDICTED: Mus musculus RIKEN cDNA 7030419G21 gene (7030419G21Rik), mRNA.	434378	7030419G21Rik	GTAGGCATTTGGAGTCGGGAGCGTTGCAGGTATGGCTTGGGCAGAATCCC	molecular_function (GO:0003674) ; cellular_component (GO:0005575) ; biological_process (GO:0008150)	N/A
6580091	0.320115	0.00150633	1.63516	7.69003	up	up	N/A	N/A	7530420F21Rik	CAGGGACAGATGCTGAGCTCCACTTCATCGGAATGCTAAGTGTCCACAGC	N/A	N/A
5270240	0.0031893	0.00100763	2.26806	1.60101	down	up	N/A	N/A	7530433C13Rik	TACCCCAGAGGGAGAGAGGGCAGGGAGTCAGAGACAAAGACAGGAGATGG	N/A	N/A
4040086	0.146385	0.048392	3.85897	2.22047	up	up	N/A	N/A	8030405J07Rik	CCAGATTGGTGTGGCAGACTGATAGCTTGTGGGCCAGGTGCAGAGTCCAC	N/A	N/A
4920603	0.557667	0.0452753	1.37567	2.8139	down	up	N/A	N/A	8030451F13Rik	GCGGCAGAGCATGGCTCAGAGCATTTGACGTCCATGAAAACGAATGAGTG	N/A	N/A
4560750,6220086|212163	0.535057	0.0364144	1.10913	2.4001	down	up	Mus musculus RIKEN cDNA 8030462N17 gene (8030462N17Rik), mRNA.	212163	8030462N17Rik	TTGGCGGCTGCAGTAGTTCAAGAGCACAGTAATTCAGTAGGCGGCCAGAA///GTGCTCGATGATGTTGTCTGGCGTAATCTCATTTGACCTGCCCTCTGCTC	molecular_function (GO:0003674) ; cellular_component (GO:0005575) ; biological_process (GO:0008150)	N/A
6400451	0.288911	0.0468823	4.18798	3.05505	up	down	N/A	N/A	8030478N11Rik	TGTCACCACGAAAACTTGCTAAGGGCCAGGGCCAGCTGAGGAGGGGAAGA	N/A	N/A
6590364	0.0246331	0.589018	7.32627	1.23425	up	down	N/A	N/A	8030486A12Rik	GCAGAAGGGGACTCTAGGTCAAACTTGGGTATTCTTGGGAGCCCTCTGCC	N/A	N/A
7570327	0.4281	0.048392	1.07819	2.22047	up	up	N/A	N/A	8430421H08Rik	TGAAACCTTGTGAATAAACAAATGTGACCAAGAAGGTAACAAGGTGGCTG	N/A	N/A
4280538	0.623997	0.0178952	1.02802	2.2309	up	up	N/A	N/A	8430422M09Rik	CCGAGGGTTAGGGCTGCTACAGTGCACAGAGGTTACCACCCACTTTGTGA	N/A	N/A
580053	0.0025331	0.00100763	3.70999	1.60101	up	up	N/A	N/A	9030227G01Rik	CCGAAGAGTTTTAAAGTGCATGTGCTGACGCCATGGCTAGTTCTTATTGC	N/A	N/A
1440400	0.4281	0.0121172	1.07819	4.2816	up	up	N/A	N/A	9030411M15Rik	GAGGTGCCTTTCTCATTTCCATCTGCAGGGGGCGCTGTTCATGCCTGCTG	N/A	N/A
1090537	0.173543	0.0212284	2.12916	3.21244	down	down	N/A	N/A	9030414G15Rik	CTGTTCCTGGAAACTGAGTAAGTGGGCCATTCCAGGGACTCCCCAGTTGG	N/A	N/A
5890681	0.0142065	0.455445	3.07868	1.22885	down	up	N/A	N/A	9030607L17Rik	ATCTACCAGTACGAGACCATCTCCTGCAGCAACTGCACGGACTCCCACGT	N/A	N/A
3420437	0.00606966	0.0124705	7.19871	1.82813	down	up	N/A	N/A	9030612E09Rik	GCCCGGACTCCTCCCCATCACTAAGGAATGTGATCCTTATATATGGTTAC	N/A	N/A
4730543|217830	0.4281	0.0419032	1.07819	2.35846	up	up	Mus musculus RIKEN cDNA 9030617O03 gene (9030617O03Rik), mRNA.	217830	9030617O03Rik	GCTTGGAAGCCTCACGGCCCAGGTCTCTTTGAGTTATCATTTTTGTTCAG	molecular_function (GO:0003674) ; mitochondrion (GO:0005739) ; biological_process (GO:0008150)	N/A
4050377	0.4281	0.0199256	1.07819	2.54813	up	up	N/A	N/A	9030624O13Rik	TCCCCAAGTACGGACAATATGGTCAATGTGGACTTCAACACACCCCGCCC	N/A	N/A
5290451	0.175566	0.0370019	1.22825	2.79581	up	down	N/A	N/A	9130004J05Rik	GTATTGTCACGTTGGCACTCTCACGTGAATGTTTCCTTAGACAAGTCACC	N/A	N/A
2510010	0.509525	0.0269289	1.71018	2.86746	down	up	N/A	N/A	9130022B02Rik	TGCTGAGGTGCTACCCCAGTCTCTAGCGGGGCAGGACACCTGCTTAGTGA	N/A	N/A
1070382	0.120998	0.0127784	2.88323	3.81159	down	down	N/A	N/A	9130204K15Rik	CGCATCAGAAGCCTGAAGTTCCATTTGTCATCTGTCACGGTGTTTGGAGG	N/A	N/A
3610341	0.0227923	0.0109502	1.38708	2.45003	up	down	N/A	N/A	9130215G10Rik	CGTCGTCTGCTCTAGAACATCTGTTACAATTGCCTGTGATTATGATGCCA	N/A	N/A
5670736	0.158069	0.0390156	1.1811	2.97157	up	up	N/A	N/A	9130416B15	CAAGCCTCTTAATTCTCTCTAATGCCTGGCTTTGGTGTCAGGGACTGCAG	N/A	N/A
2450259	0.894894	0.000401592	1.1636	7.80888	up	up	N/A	N/A	9130422G05Rik	AAGTGCACACCGCACCTTGTATGTCACAGCCCAGTGGTTCTTAGGTTCTG	N/A	N/A
7200707|619299	0.4281	0.0444611	1.07819	2.18983	up	up	PREDICTED: Mus musculus RIKEN cDNA 9230020A06 gene (9230020A06Rik), misc RNA.	619299	9230020A06Rik	GATCTGGTCTGACTGTGACTCACTGGGCCTGAATGAATTACCCCTTCCCC	N/A	N/A
2340019	0.4281	0.00759924	1.07819	3.07261	up	up	N/A	N/A	9330112I12Rik	CTGAGACAATCAACAAGATAGACAAGCCCTTAGCCAGAGGGCACAGAGAC	N/A	N/A
6200471	0.145111	0.0103563	4.1835	2.23238	up	up	N/A	N/A	9330112M16	CTCTGTCGTACAAATAAAGCTGATTGCCTATCTAGTTGTTCACACATCAC	N/A	N/A
5080709	0.0349899	0.325306	3.82409	1.57363	down	up	N/A	N/A	9330120H11Rik	CCCTTCAAACTGGAGTTTATCTTTTACTGAGGAGAGAGTTGAAATTATAC	N/A	N/A
3460671	0.4281	0.010434	1.07819	4.65089	up	up	N/A	N/A	9330126M15	TGTACATGGAGGAGACGGAAACTTCACTGATATCTTTATGGAAATTGGCC	N/A	N/A
6370326|442799	0.00416177	0.288342	7.17583	1.69168	down	down	PREDICTED: Mus musculus RIKEN cDNA 9330154J02 gene (9330154J02Rik), misc RNA.	442799	9330154J02Rik	GCACGTTGGTACATGCAGGGAAGTGCAGGTCTCAGGCTGGCCAGTGATTT	N/A	N/A
2060427	0.62217	0.0362108	1.20928	2.033	down	up	N/A	N/A	9330154K18Rik	GAAGTTTCACTTGGGGTTAAGATAGGATTCCCTACAGCTTCTGAAATGGC	N/A	N/A
6520209	0.596883	0.029538	1.32582	3.2867	down	down	N/A	N/A	9330154M19Rik	GTAAGCTGCTGTGGGGATGCTGGGAACCAAACTGCAAGAGCAGCAGGTGC	N/A	N/A
2900538	0.519778	0.00481614	1.35782	2.08391	up	up	N/A	N/A	9330160M08Rik	TCTGGACTCCCTTAGGTCAGGAATGGAGAGAGGTTCCTATTTCTTGCCCG	N/A	N/A
4900528	0.962778	0.0171453	1.02036	3.6373	up	down	N/A	N/A	9330174H21Rik	TGGAACAGTTACCTAGGAGGGGATCAGTGAGGTAGCTTAGAGGATGAGTC	N/A	N/A
2230280	0.00998099	0.483994	5.11742	1.60345	up	down	N/A	N/A	9330180L21Rik	CTCATGAACTTCGATGATTGCTTTGTATGAGAATGTATGTACTTGGGGAA	N/A	N/A
3130398	0.603376	0.00626527	1.20051	4.16088	up	down	N/A	N/A	9330185J12Rik	TCACTAACGGTCAAATGGGACAAGCACTACACAACTAACCCCTATTGGGG	N/A	N/A
5960370	0.0301159	0.0121804	6.21249	7.5626	up	up	N/A	N/A	9330187F13Rik	TCCCACCATTTTAATACCATCAGAGATGGGGGGCTGCCCATGACATTCAC	N/A	N/A
2760402	0.0257531	0.0241367	1.81387	3.75675	up	up	N/A	N/A	9430001M03Rik	CCCATGACTCTTTCTGGGTAGAACGACTGTAGACATGTGTGGAGCCTTAG	N/A	N/A
1340204	0.00334977	0.501511	9.10291	1.59491	up	up	N/A	N/A	9430014F16Rik	CTCCCCAATTTTCATCCGCAGACTTCAAGGATGGCTCCTGCATACAGCTG	N/A	N/A
6370246|77257	0.420293	0.0277939	1.79399	3.21396	down	up	PREDICTED: Mus musculus RIKEN cDNA 9430024E24 gene (9430024E24Rik), mRNA.	77257	9430024E24Rik	ATTAAAATATTCACCCAGCTGCTCTTCCCTTGCCAAGGGGACCCAAAGGA	N/A	N/A
5290241	0.41006	0.00295719	2.28719	3.15156	up	up	N/A	N/A	9430025M21Rik	GCACTCAGCTGGAAGAGTCCAGCCAGAATGGAGTCTATGAATCGGTCCTA	N/A	N/A
4830278	0.363996	0.000170763	2.31247	7.40905	up	up	N/A	N/A	9430045C13Rik	GACCAGCCAGTCAAGTCAAAATGGCAAGTTCCAGGTTCAGCAAGAGACCC	N/A	N/A
3440670	0.577723	0.00451792	1.0636	3.30075	down	down	N/A	N/A	9430068D24Rik	TGTGAAGCCCACACAGATGCCCTAGATATGCCTTACTTCCTGGGTGTCTC	N/A	N/A
3290273	0.403319	0.0488047	1.67033	2.24989	up	up	N/A	N/A	9430090C23Rik	CAGATGGAGTACCAGACAGCCAAGGCTGTCTCAAAAAACCAAAACAAACC	N/A	N/A
4730753	0.432432	0.0322588	2.29794	2.2684	up	up	N/A	N/A	9430095K15Rik	GTACAGCCTCAAAAGTGGGCTCTTAATCTTTCCCAGAGCAGTCTGATTAG	N/A	N/A
2630075	0.0112748	0.0207466	4.47886	4.29282	down	up	N/A	N/A	9430097D07Rik	GCCTTGGGACAGTGGGAGGAATAACCCAGAGAACTAGAAACGAGCAGAAG	N/A	N/A
4900431	0.4281	0.0108448	1.07819	2.65286	up	up	N/A	N/A	9530020I12Rik	CCCAAGCGATGCCTTCACTTGGTGAAACCTTGGAGTTGGTGCCCAAACTT	N/A	N/A
6480427	0.4281	0.0181464	1.07819	2.1867	up	up	N/A	N/A	9530028C05	AGGTATCTTAGTAATTTTCTAACTTGTCTATTATAACTGCCATATTAAAT	N/A	N/A
1470056	0.460585	0.0199255	1.7739	4.24682	down	up	N/A	N/A	9530061L16Rik	ATTCCAGTTTCAGGGGATCTGATGCGTTCTACAGGCGTCCACAAGTCCTG	N/A	N/A
4920189	0.4281	0.004145	1.07819	2.02316	up	up	N/A	N/A	9530063F13Rik	AGACCAGGTGTGGTATAGGCCTGAAGTCCCAGCACTCAAGAGGCCTTAGG	N/A	N/A
20360	0.163853	0.0497119	4.82008	2.23161	down	down	N/A	N/A	9530073A13Rik	GCAGCCGCTCCAGGAAGAACACGGCATATAGGAGCCATCTTTCCACAGAT	N/A	N/A
7510577	0.844693	4.99011e-07	1.36244	5.63378	up	up	N/A	N/A	9530077A17Rik	CGGTGGGTTCAAGGCCAACCCGAACTACAAAGTGAGCCCCTGTCTCAGGA	N/A	N/A
3360131|68283	0.0238057	0.0711327	2.01051	1.36956	down	down	Mus musculus RIKEN cDNA 9530077C05 gene (9530077C05Rik), mRNA.	68283	9530077C05Rik	CTGTGAACTTGGGCACCAAGGCCAGCTCTGGATTGGAGGTGGCCAGTCTA	molecular_function (GO:0003674) ; cellular_component (GO:0005575) ; biological_process (GO:0008150)	N/A
3780288	0.0100062	0.0144086	2.1332	1.97982	down	up	N/A	N/A	9530079E12Rik	GCAGTTGAACAGTCTCAGAACTCAGGATGCAGAGGTAGGTGGATCTCTGC	N/A	N/A
5260039	0.310467	0.0451602	1.74455	4.73767	down	up	N/A	N/A	9626100_224_rc	GGAAGCGCGCGAACAGAAGCGAGAAGCGAACTGATTGGTTAGTTCAAATA	N/A	N/A
3830270	0.4281	0.0295947	1.07819	2.28227	up	up	N/A	N/A	9626958_331_rc	TCGGACAGACACAGATAAGTTGCTGGCCAGCTTACCTCCCGGTGGTGGGT	N/A	N/A
1570307	0.441886	0.0187154	1.07735	5.14812	up	up	N/A	N/A	9626965_214_rc	GGTCGGGGACCCAGATTGGTGTTTCGGCATCCTGTGGAAAAACACAAGCA	N/A	N/A
130687	0.023595	0.470113	2.86169	1.64438	down	up	N/A	N/A	9626978_121	GGTGGGGTTTGAAGGCCACCAGTGTAGGTTCCAAAGTATCTTGTATTCTC	N/A	N/A
4730300	0.434708	0.0319261	1.68485	2.86746	down	up	N/A	N/A	9626978_151	TCTCCGTAGAGCCCTAAAAGTAAAGGGAGCATCCAGTCAGGGGCTGATCT	N/A	N/A
1510093	0.4281	0.0223313	1.07819	2.01316	up	up	N/A	N/A	9626978_151_rc	AAAGATCAGCCCCTGACTGGATGCTCCCTTTACTTTTAGGGCTCTACGGA	N/A	N/A
5310438	0.4281	0.00518185	1.07819	4.49759	up	up	N/A	N/A	9627521_4963_rc	AATTCCATTGTCTATTTTATTTCGTATATCCGAACTCAGACAAGAGATAG	N/A	N/A
1710524	0.998128	0.00233617	1.00085	2.32551	down	down	N/A	N/A	9630009A08Rik	AGAGAGGCAGAGGCAGAGGCAGGTGGATGATGTCTGTGAGTTCCAGGCCA	N/A	N/A
6860379	0.721532	0.00780526	1.15543	2.96834	down	down	N/A	N/A	9630011N22Rik	GGCTCAGGCATAAGAGTTGGGTAGACTGTGGAGGTTTAGTCTAGGTTGAA	N/A	N/A
2940364	0.0134896	0.406726	6.93915	1.38882	down	up	N/A	N/A	9630023E17Rik	AAGGGGTACAGCTGGGAAGGGTGCAGAAGGAGGGTAGTTTTCCTTTGCCC	N/A	N/A
6020048	0.00479546	0.136005	2.58199	2.79983	down	up	N/A	N/A	9630024J24Rik	GAGCTGTAACTGGCTGGACCTGAAAGGACAAGTGGGAAAGCGGCTGCCAG	N/A	N/A
1440458	0.396495	0.0476294	2.48998	3.52411	up	up	N/A	N/A	9630025C19Rik	GCCCCTGGGGAGGGGCGGAGCTGTAGATATGGCATAAGATATTTCTTCAA	N/A	N/A
5260743	0.891062	0.0116985	1.20943	2.64912	down	down	N/A	N/A	9630025G02Rik	GCAGCACCTCCCATTCTTCTTTCCACAAGGCAGGGCGCATTCAGGTTCTC	N/A	N/A
6940192	0.550475	0.0491804	1.40659	2.32402	down	up	N/A	N/A	9630025O15Rik	CACGTACACGGACCGGTGAGATGTCCTGATGTGCAAATGCCTCTGCCACC	N/A	N/A
4220458|319562	0.982198	0.0278089	1.00959	2.7205	down	up	Mus musculus RIKEN cDNA 9630028B13 gene (9630028B13Rik), mRNA.	319562	9630028B13Rik	GGGGCGGGGGAAATAAAAATAAAAACAGCTCCAGAGGCCCACTTGCCTCC	N/A	N/A
2470767	0.4281	0.0330711	1.07819	2.12439	up	up	N/A	N/A	9630028D01Rik	ATGGCCGTGGAGAAGGATGGGTCCTGGCAGATGAGCAGGCACTGGAGCTA	N/A	N/A
2600044|58227	0.254499	0.00671917	1.51753	3.04174	up	up	Mus musculus RIKEN cDNA 9630031F12 gene (9630031F12Rik), mRNA.	58227	9630031F12Rik	GTGCCTCCTGTTACACATCTCAGCTTCGATGCATTATGCTAAGTCTTTGC	molecular_function (GO:0003674) ; cellular_component (GO:0005575) ; biological_process (GO:0008150)	N/A
3610682|442798	0.0209046	0.385442	2.10381	1.73038	up	down	PREDICTED: Mus musculus RIKEN cDNA 9630041A04 gene (9630041A04Rik), misc RNA.	442798	9630041A04Rik	GGAGAAGGAGAAGGACTCTGAGCATTTGGTTGGCTGCTGGGACAGGTGAG	molecular_function (GO:0003674) ; cellular_component (GO:0005575) ; biological_process (GO:0008150)	N/A
6560072	0.35775	0.0312611	2.2189	2.65476	up	up	N/A	N/A	9630046H06Rik	GGACCACACTCCCGACCCTCACAGATAGGCTGGGTTATGCTCACTTTCCT	N/A	N/A
5820274	0.0263696	0.0764114	2.4043	1.84205	down	up	N/A	N/A	9630058C17Rik	TGTGAGCACCCGAGCCTGAGCCCACATTGGGAAGGACAGAACCAGTTCCT	N/A	N/A
3370646	0.407106	0.00909047	1.92873	2.27541	up	up	N/A	N/A	9830160N02Rik	GACTCACATCCACACTTAACCCCTACAGCTCACTGACATCACCCATGCTG	N/A	N/A
4200408	0.4281	0.0181007	1.07819	2.40595	up	up	N/A	N/A	9845300_2519	CGTTGCAGGTGACCTTGAGCGCCAGCTGCTGCTTGTCCATGAACATCCGC	N/A	N/A
3400037	0.655503	0.00456601	1.24466	3.41146	down	up	N/A	N/A	9930005O13Rik	GTTTGGTCTCCACCAAGACAGGCACGTGGGAGTTTCCTTTCCACACACTG	N/A	N/A
2750440	0.603209	0.0389323	1.24434	2.05227	down	up	N/A	N/A	9930010D11Rik	CTCTTCCTTTGTAGGTGGGACCCTGATGCTTTAAGAGCTGCAGCCATGAG	N/A	N/A
7510327	0.4281	0.0142284	1.07819	2.55439	up	up	N/A	N/A	9930013C11Rik	ATGGAAGTCCCCCAGTGAAGCACTTTAGAGGGGCTAGAGAAGAGTCTGTC	N/A	N/A
60474|80982	0.4281	0.0360541	1.07819	2.12439	up	up	Mus musculus RIKEN cDNA 9930013L23 gene (9930013L23Rik), mRNA.	80982	9930013L23Rik	GAGACTTCAGCTGGCACACTGGGACAGGGACTAGGTGGATCCTGTTTGTC	molecular_function (GO:0003674) ; cytoplasm (GO:0005737) ; biological_process (GO:0008150)	N/A
5560204	0.438437	0.0124733	1.11633	2.47262	up	down	N/A	N/A	9930031P18Rik	GGACCCAGTGCCTGATCAGGGCTTGATTAAGTGACAGCCTGAGAGTGGAG	N/A	N/A
1990241	0.285165	0.00613187	2.69032	2.01405	down	down	N/A	N/A	9930038B18Rik	GATGAACAGGTCCTTTCTCTGTAAGCAAGTGGGTACCTGATGATGAGGGA	N/A	N/A
7320386|665891	0.4281	0.0415903	1.07819	2.07102	up	up	Mus musculus RIKEN cDNA A030010K20 gene (A030010K20Rik), mRNA.	665891	A030010K20Rik	GCCCCTGTTGCTGTCTGAGACCAGTCTGTGGTCAGGTCTGCTGCCAAACC	molecular_function (GO:0003674) ; cellular_component (GO:0005575) ; intermediate filament (GO:0005882) ; biological_process (GO:0008150)	N/A
1470735	0.0412053	0.0293508	4.74312	3.81971	down	up	N/A	N/A	A030011F13Rik	TGACAGATACACTCCATTCTCAGGGTCATGGGAGAACTCTCCACAGAGGC	N/A	N/A
5550634	0.82677	0.0116199	1.26019	4.21381	down	up	N/A	N/A	A130021C14Rik	GCGGAGCTGCTGCCCCCCTTCGTTCCCAAGAACATACTCACGGCAGTGGA	N/A	N/A
4640753|101351	0.0440033	0.266605	3.92616	1.48026	up	up	Mus musculus RIKEN cDNA A130022J15 gene (A130022J15Rik), mRNA.	101351	A130022J15Rik	CTAAGTCTGTGATTCTCAGGACCAAACTATAGGACTACGTTATAGACCAG	molecular_function (GO:0003674) ; cellular_component (GO:0005575) ; extracellular region (GO:0005576) ; biological_process (GO:0008150) ; transferase activity (GO:0016740) ; transferase activity, transferring glycosyl groups (GO:0016757)	N/A
2940193	0.756334	0.0436246	1.1594	3.18903	up	down	N/A	N/A	A130023A14Rik	TGTTGGTGAGTGGGGTAAAGACAAGGCCTAAGAGCAGGGCCAGCCCCAAG	N/A	N/A
2760392	0.829333	0.0449046	1.37594	3.06982	up	down	N/A	N/A	A130029N12Rik	ACTAAGTGCCATAAAGAAAGAGACAGGGAGTGGTCTGGGAGGGGCGGGGC	N/A	N/A
3120050|277395	0.4281	0.0464495	1.07819	2.20531	up	up	Mus musculus RIKEN cDNA A130030D10 gene (A130030D10Rik), mRNA.	277395	A130030D10Rik	CTGCCTCATCAAGAGTGAGCTGCAAGGTAAGCTCCAATTATGCCACTTGC	N/A	N/A
3360097	0.0516769	0.0194459	7.41135	3.10735	up	up	N/A	N/A	A130030M01Rik	TTGCCCGCTGGGCCGCTGCCTCCAGGATAAAAGCTAAGGACTAATCCCTG	N/A	N/A
1500537	0.234965	0.00482925	1.71746	2.13173	down	down	N/A	N/A	A130062I03Rik	CATCAGAACCAGAGGGGGCTGGAAGGGGTGTGTGTTTCCCAGTTGAGTGC	N/A	N/A
6770066	0.487125	0.0225928	1.10012	2.48737	down	down	N/A	N/A	A130075K23Rik	GCTAGAAATGAGGGTTGTACATTACAGACAGCCATGCACAGGGAGGCAGG	N/A	N/A
4290669	0.4281	0.0243506	1.07819	2.05227	up	up	N/A	N/A	A130081B01	ACGGAAGAGTCCATACTGACGAGAAATCCTGTAAACGTAATCAGTGCAGT	N/A	N/A
4390142	0.0021755	0.0270111	2.32668	2.43884	up	up	N/A	N/A	A130084P08Rik	GCTTTTCCGTTCTGCTCTCACAGGCGTTGACATTTCAGGAGCTGTCCCTC	N/A	N/A
4290240	0.317629	0.0285336	1.10977	3.03258	up	up	N/A	N/A	A130093I21Rik	TCAGTGAGTGGGACAGCTTGGTACAGACAGCAGAAGGCAGAGGCTCCCAG	N/A	N/A
4610553	0.246756	0.0492799	1.23061	2.38752	up	up	N/A	N/A	A230013K13Rik	GCGGAGTCTGAGCTGAGCATGGTTCCCTCCTGTAGATCTCCTGTTGTATC	N/A	N/A
430241	0.789725	4.57186e-05	1.52476	6.38354	down	down	N/A	N/A	A230024N07Rik	GAATCCAGAAAACAGTGAAGCAGAGCCTGTGAGAGGCAGTCCTGAGGGGG	N/A	N/A
6510433	0.62264	0.0331069	1.98966	3.23667	down	down	N/A	N/A	A230033A17Rik	CTGGTGTTCCAGAGGTAGTTGGCCTTTCTGAGGGTGGCTGCCTTTAGCTA	N/A	N/A
5340309	0.409732	0.00407006	2.23579	3.725	up	up	N/A	N/A	A230052G17Rik	CATGTATGTGACAGATTAAGAATGGAAAATGGATGGTTTCTTAAGTTGAG	N/A	N/A
3460521	0.4281	0.0488047	1.07819	2.24989	up	up	N/A	N/A	A230057H21Rik	CCAAGCCTTACTCGCAGCAGGACAGGAGTGAGAACTTTCCCTTTGTTAGC	N/A	N/A
2970327	0.0462205	0.0172191	1.15844	2.89028	down	down	N/A	N/A	A230057M07Rik	GGCAAGAGGTACTTAGGGAAACCTCCAGTCTTTTCCATGGGTAGGGTCCG	N/A	N/A
360040	0.492652	0.0439011	1.49213	2.02842	down	down	N/A	N/A	A230069H10Rik	GGAGTGGGAAGAAAAGCTTCTAATGTTCCTGCGAGACACCCTGGCCGTAG	N/A	N/A
4220164	0.761444	0.0248449	1.14886	3.20318	up	down	N/A	N/A	A230078D05Rik	GAAGTAGTGGATGATTGTGAGCCATCATTTGGGTGCTGATGGTGGACACC	N/A	N/A
110482	0.4281	0.04916	1.07819	2.12439	up	up	N/A	N/A	A230078I01Rik	GCACTATAACAACTACTCCTTATGTATTTCTCTAACAACCACAGAGAGCT	N/A	N/A
6840661	0.917586	0.0283642	1.06736	2.97395	up	up	N/A	N/A	A230080D12Rik	CCACCAGCATATTTCTTGCCAATATTTTGGTTCATCTGCATTCCAGCAAG	N/A	N/A
2810356	0.711868	0.0326917	1.50398	2.72561	up	up	N/A	N/A	A230081P14Rik	GAACTGACACATGTCCCTGAGTGACGTGAGGAAAGACCCTGCACGGCTCG	N/A	N/A
4390168	0.684316	0.02627	1.16206	2.23431	up	down	N/A	N/A	A230088G02Rik	TCCCTGAACCTTGAAAGGGAGGGTGTGATATCCCGTTTGGGGTCCCGGTG	N/A	N/A
2070497	0.0476215	0.510382	2.00309	1.05356	down	up	N/A	N/A	A230106J09Rik	TGGCTGTCCAGGCGGTGACATCTGTTGCTCCAGGGATTTTAAGGTGAGGC	N/A	N/A
4250551|210094	0.112023	0.0389323	2.41574	2.05227	down	up	PREDICTED: Mus musculus RIKEN cDNA A230106M20 gene (A230106M20Rik), mRNA.	210094	A230106M20Rik	AGCTCCTGGCTTCACCTGCCCCAGAGTCTGTAACTAGCAGCAGTTTCCCC	molecular_function (GO:0003674) ; cellular_component (GO:0005575) ; extracellular region (GO:0005576) ; biological_process (GO:0008150)	N/A
4780431	0.302882	0.0454282	2.56385	3.39458	down	up	N/A	N/A	A330029H11Rik	GAGGGTATGTATGCTCAGGCAAAGGCAGCAAGGGAACAAGGGCGGCTCAT	N/A	N/A
20711	0.318093	0.0199007	1.63871	2.01316	up	up	N/A	N/A	A330041J22Rik	GGCTGCAGGCAGTAAACCCAGGCACATAAAGTTAGCCTAAGATGGACTGG	N/A	N/A
5700047	0.262962	0.0172094	1.90134	4.32392	up	up	N/A	N/A	A330045B10Rik	CCTAGTGCTGCTCTCTGAATACTAGCCTTTATAGGGGTGAGCTGGCATAC	N/A	N/A
2360736	0.158069	0.0394234	1.1811	2.033	up	up	N/A	N/A	A330068P14Rik	TGATCCATCTTGTCATCCCCTGTCACAGTTTAACCACTTACTGGCTCTGG	N/A	N/A
1570519	0.0238259	0.0649047	2.10529	3.31782	down	down	N/A	N/A	A330078I11Rik	GCTCTTGCAGAAGACCAGGGTTCAGTTCCAGGCATTCACAGGGCGACACA	N/A	N/A
1570224	0.801449	0.0385742	1.28092	2.28268	up	up	N/A	N/A	A330089M16Rik	GGTCCTGGGGGAATTGTTGAGACAGGCTTAACCAGGAGTTTTGGGGAGGA	N/A	N/A
1850187	0.96478	0.000761139	1.02596	4.71458	down	down	N/A	N/A	A330094N15Rik	ACGGGCAATTTAGGAAAGCTGAGAGCAGGAGAAATAGTCTTTCCCATGGC	N/A	N/A
150209	0.354982	0.00163694	2.15639	2.90018	up	up	N/A	N/A	A430006M23Rik	AGGATCTGATACCCTCATCTGGCCTCCACGAACACCAGGCACTCACGTGG	N/A	N/A
6330424	0.366887	0.000312742	2.41091	5.22519	up	up	N/A	N/A	A430046P16Rik	CTCCAGGCAACCTGTCAAGAGAATAGTGCTGCCCACAGTGGACTAGACCT	N/A	N/A
2120131	0.834363	4.35749e-05	1.338	4.81935	up	down	N/A	N/A	A430059D01Rik	ATCTACCCCAAGGTGAGTTGAGGACCAGCAGTGGTTAAAATGGGGCTAAG	N/A	N/A
2750608|217122	0.4281	0.015439	1.07819	2.35481	up	up	Mus musculus RIKEN cDNA A430060F13 gene (A430060F13Rik), mRNA.	217122	A430060F13Rik	GCACTTCTGTCCCAAGTGCAGAGAACTGCAGCATGAATTCAGGACAGTGG	N/A	N/A
5270162	0.284472	0.00851416	1.44655	3.63113	up	up	N/A	N/A	A430063E22Rik	CATCAAAAGCAGTGAGAGCAAGAACTCAGGCAGGGGCTGGAAGCTGGAGC	N/A	N/A
4250286	0.749993	0.000183306	1.32929	5.08647	up	up	N/A	N/A	A430077H15Rik	GGCTTTAACCCCAGCAGTCGGGAAGGAGGCACAGATAGATAGACCTCTGT	N/A	N/A
4150093	0.0952334	0.0194831	1.15429	2.69031	down	down	N/A	N/A	A430079D01Rik	GGGCAGGTTTCTGGTTTGGCCAGAGGGTGCTTTGCAGGGTGATACTCAGA	N/A	N/A
2680114	0.0395535	0.422193	2.70977	1.48701	down	down	N/A	N/A	A430087M16Rik	GCTCAGCATTTAGGCAGCAACAAGTAGGGGAGGAGGTGGGGCCTGTTAGC	N/A	N/A
1820040|403202	0.399858	0.0321791	1.52479	3.21049	up	up	PREDICTED: Mus musculus RIKEN cDNA A430093F15 gene (A430093F15Rik), misc RNA.	403202	A430093F15Rik	CCGGCATACGTTCAGAGCATGAAACTTGACCCTGATTGCATCCTGTTACT	N/A	N/A
3170554	0.347744	0.000879371	2.89938	3.53572	down	down	N/A	N/A	A430096B05Rik	CTATCATTTCTGAGGAGTGAGTCGGGGACAGCAGGAAAGCAGCTAGCCAC	N/A	N/A
6960470	0.37266	0.0238302	1.60105	2.53155	up	down	N/A	N/A	A430106P18Rik	GGGGAGATGTGGGAACACGGTCCAAGAATGGAGTGTGTAGATTTTCTGAG	N/A	N/A
4010156|381384	0.318399	0.0434763	1.43382	2.60103	up	down	PREDICTED: Mus musculus RIKEN cDNA A530006G24 gene (A530006G24Rik), misc RNA.	381384	A530006G24Rik	GGCCCTGGTGGTAATGGCTTGGGGTGTATGAAGAACTTTGGAGGCACACC	N/A	N/A
5490010	0.662668	0.0073491	1.69971	4.47402	up	up	N/A	N/A	A530021N07Rik	TGCTGACATCATCTTCTGACCTCTCTGGGCACCAGCACACATGGAGTGTT	N/A	N/A
2260706	0.0046887	0.0025478	1.98922	3.8166	down	up	N/A	N/A	A530026M20Rik	CGTTCCCAGCAGGAAGAAAATGGGAGGACAGAATAAAGAGGCATACCAGC	N/A	N/A
5910669	0.4281	0.03164	1.07819	2.74249	up	up	N/A	N/A	A530038O16Rik	CACGTCAGTCACTTCACAGCCCTGAGCTGATGATCTCTCAGCCTAGCTCC	N/A	N/A
730672	0.543156	4.78251e-05	1.25724	6.72794	down	up	N/A	N/A	A530050N04Rik	GCTTCTCCTGAACCAACAAGAGGGCTTTGTGGGAAAAGGTGCTTGCGGCC	N/A	N/A
5260021	0.409079	0.0328249	1.50414	2.04167	down	up	N/A	N/A	A530058H06Rik	TGAGGCCCCTCCTCCAGCCGCAGGGAAAAAAAGAAAGTCTCAGCGGGGGT	N/A	N/A
4760634	0.0171532	0.732107	3.90538	1.1118	up	up	N/A	N/A	A530088I07Rik	GATGCAGGAAGATGACAGGGAAGGTCACACTTTATAGGCAGCGATAGGGA	N/A	N/A
6290167	0.62217	0.00587593	1.20928	3.84597	down	up	N/A	N/A	A530098M07Rik	TGTGGCATACTGTGGCTGCTAAGGATGTCTCTCTTCTGAGCACTGCAGGC	N/A	N/A
3370445|319997	0.4281	0.0291688	1.07819	2.47812	up	up	PREDICTED: Mus musculus RIKEN cDNA A630001G21 gene, transcript variant 7 (A630001G21Rik), mRNA.	319997	A630001G21Rik	TACAAGGGAGCATTGGACCCGGAGCAAGCGTGTCTTCCACAACATCTGAC	molecular_function (GO:0003674) ; cellular_component (GO:0005575) ; biological_process (GO:0008150)	N/A
6220075	0.4281	0.0140314	1.07819	2.48028	up	up	N/A	N/A	A630004A15Rik	ACTCCCAGGATGAGTACCTGCCATTGGGCTGAATGAACAGAACGCTACAC	N/A	N/A
2600156	0.00135286	0.031427	3.6124	3.04005	down	up	N/A	N/A	A630004K05Rik	ATGGTGTACATCGCTGTGACCCTTGCTTGCACTTGGGTGATTGGTGCAGG	N/A	N/A
3610626	0.636585	0.0430738	1.8024	3.60582	up	up	N/A	N/A	A630024K09Rik	CTCAGTTATCAGGACCTTCTTGTAGATGGGTAGGTTGGTTCTGAGGATTG	N/A	N/A
2570482	0.928759	0.0491275	1.10971	2.64759	down	up	N/A	N/A	A630032G22Rik	GGGAGCTACTGGATAGTTACTGGAGGGTTTAATGCTTCCTCCCTGGTCCG	N/A	N/A
50255	0.930996	0.000837512	1.06615	2.6747	up	down	N/A	N/A	A630038E17Rik	GGAACTAGTGTCGTCCCTATAAAGGATGAACTGGAAGGATCTGTCTGGCC	N/A	N/A
270563	0.4281	0.00497953	1.07819	3.79831	up	up	N/A	N/A	A630040K04Rik	CAGGTGCGCTGAGCCCTCTCATATACCACCAAGCCATCTTCCTGGACTCA	N/A	N/A
1190739	0.360864	0.0256802	1.08389	2.92107	down	down	N/A	N/A	A630055A13Rik	GTTCATTTCTGAGTTTGACAGCACCGAGTAGGATGTGTGATATAGTCCTC	N/A	N/A
3360273	0.845094	0.0159902	1.33968	4.76344	up	up	N/A	N/A	A630059M09Rik	ACAAGGAGAGGAGTGGTGAGCTGGAAAACTGTGTCCTCTTGCTCTGCAGG	N/A	N/A
4850132	0.0357435	0.000650337	1.84399	2.62002	up	down	N/A	N/A	A630063F18Rik	GTGTATCTGTGAGGTATATGATGGGGAGTTTGATTGTCATGGAGTTGGAG	N/A	N/A
3780162	0.739013	0.0223313	1.39528	2.01316	down	up	N/A	N/A	A630072I12Rik	GTCATGCCCAGAGGCCCATCTTCCAGGCGATTCTAACGTCTACCTGTTGG	N/A	N/A
650414|319929	0.4281	0.0199007	1.07819	2.01316	up	up	PREDICTED: Mus musculus RIKEN cDNA A630076J17 gene (A630076J17Rik), mRNA.	319929	A630076J17Rik	GCTAGTGGGCCCTGGATTAAGGACTGAGCAAAGACCGGTAGAGGGCAGGA	N/A	N/A
5050180	0.4281	0.0181323	1.07819	2.70094	up	up	N/A	N/A	A630077M18Rik	CACGGGGCACGCACCTGTGCCACCATCACCTACAGCAATAAAAACAGGTC	N/A	N/A
2320494	0.534057	0.0476305	1.49551	2.08927	down	up	N/A	N/A	A630078J04Rik	CCCCAGGAGGAACCAGGATGTCAAAACTCTCTCAAGCTTCCCAGGCTGTC	N/A	N/A
4260193	0.0016324	0.00100763	3.14796	1.60101	down	up	N/A	N/A	A630084C02Rik	CATGTGCCACCATGCCAAGCGCCTAGCCTGCATTAGAGCTATTGCTCCTG	N/A	N/A
4260356	0.386476	0.0322937	1.13082	2.37099	up	up	N/A	N/A	A630085E16Rik	GAGCCAGCTGACACTGCTACCTTATCCTCAACATGGCCCCCAGACAGCAG	N/A	N/A
2750014	0.956166	0.0426855	1.10299	2.98929	down	down	N/A	N/A	A630098A13Rik	AGTCAGTAACACAGTGGAGATAAATGAGGCTTCTCAGGGAATTGGGGGGT	N/A	N/A
4730129	0.4281	0.0476305	1.07819	2.08927	up	up	N/A	N/A	A730001L02Rik	CACGGAGGCTGCTGTGTGGGCTGGAATCAGACGGAAATCTCCAAACAACC	N/A	N/A
380349	0.4281	0.0338447	1.07819	2.10705	up	up	N/A	N/A	A730010D03Rik	GCCTGGGCTACAGCGAGACGCCTCCTAAAACAAAAACAAGCCAGGTGGTG	N/A	N/A
1440255	0.0223752	0.0050794	5.1406	4.05744	down	up	N/A	N/A	A730015C16Rik	GCGGCATGATCTCCAGGGGCATCCATGTGCGGATGTTTGGCGTCAACTTC	N/A	N/A
7040433	0.275255	0.0306172	2.53601	2.9823	down	up	N/A	N/A	A730020L03Rik	CCAGTGTCATCGCACATGTCACAGCCTGCCGGAAATACAAACGGCCAATG	N/A	N/A
6520019	0.4281	0.043902	1.07819	3.99372	up	up	N/A	N/A	A730020M07Rik	GATCACCATCTTCACAGTCGAATATACACATCATGATTTCTGTCTCGGTT	N/A	N/A
6580326	0.356816	0.0104231	3.50217	3.49723	up	up	N/A	N/A	A730028C12Rik	TAGAGCTGAGGCAGGAGGACTGCCAACAGCAGCAGGGATAGAGCTCACCT	N/A	N/A
1470095	0.4281	0.000769699	1.07819	5.00455	up	up	N/A	N/A	A730030D03Rik	GTATAATGTCTTCATGACGGCAAGACTAACCCTAGAGGTAGGGAGTGTGC	N/A	N/A
650435	0.00195847	0.00147698	1.35667	2.29001	up	up	N/A	N/A	A730054J21Rik	CCCTGGTGTGAAGATATTGTTCACTGGCTACAGTCTCTGACTTTGTGGCA	N/A	N/A
450241	0.669232	0.021574	1.17493	2.80781	up	up	N/A	N/A	A730085E03Rik	GCCAACGCGCCTCCATTCCGGGAGAAGTCTGGGAACGCGGGAAGGTCCTT	N/A	N/A
5310546	0.932936	0.0491012	1.04187	2.45138	down	down	N/A	N/A	A730094C16Rik	CCAACATGGGTTCAGGCCTCTGGGGGAGAGGCAGCCGTTAGGATAGCTTT	N/A	N/A
6760634	0.404438	0.0141045	2.51944	3.58154	down	down	N/A	N/A	A830007F11Rik	CAGCTCTCTTATAACTTCTTACAGGGCGTAGAAGTCCTGGGGCCAGACAG	N/A	N/A
1070338	0.426734	0.0092522	1.31201	2.34722	up	down	N/A	N/A	A830015G10Rik	GGTATCAGCTAACCTGCTCTACTATACTGGCTTAGTGGTCAGATTTCAGG	N/A	N/A
4810133	0.381492	0.020955	3.2525	2.7388	up	up	N/A	N/A	A830018L16Rik	GTGTAGTCTCACATATCTTTGCCCAGGTGGCTGAAAGAGACGCTGCTCTC	N/A	N/A
6940059	0.00419297	0.00100763	5.19056	1.60101	down	up	N/A	N/A	A830019P03Rik	TGCAGCAGCGCCGAGGCCGAGACCCAGACTAGCTACACCAGCGTCAAGCA	N/A	N/A
5220717	0.4281	0.00640386	1.07819	3.7383	up	up	N/A	N/A	A830038O22Rik	CATGACGCACAGGCGGTGACATTAAGTGAGTGACCTCACACCACACCGTG	N/A	N/A
1990162	0.0337559	0.198067	2.50549	2.05116	up	up	N/A	N/A	A830048E23Rik	TCGGGATGCAAAAATGGCTGGTGGATAGACAAAGCGGGGAGTACCCCAGG	N/A	N/A
3360537|320522	0.0205736	0.84699	2.04717	1.10191	up	down	Mus musculus RIKEN cDNA A830053O21 gene (A830053O21Rik), mRNA.	320522	A830053O21Rik	GGAGATTTTAGGTTTGGACTTGGTCAACCCCTTGTTCCTGGAAAGTGGCC	DNA binding (GO:0003677) ; nucleus (GO:0005634) ; transcription, DNA-dependent (GO:0006351) ; regulation of transcription, DNA-dependent (GO:0006355)	N/A
5900731	0.154383	0.0389969	1.1898	2.71881	up	up	N/A	N/A	A830059I20Rik	GACTGCGAGGAACTCGTTCCTTTCATTATGACTACTGTGGGCTGCGTGCC	N/A	N/A
4780201	0.28956	0.0129807	1.5592	2.24118	down	up	N/A	N/A	A830087P12Rik	TAACCTGCACCTGGAAATATGCCACTACCCTTGGAGGACAGCCCCCACTG	N/A	N/A
4040242|207921	0.596738	0.00523895	1.6906	3.38631	down	down	Mus musculus RIKEN cDNA A830093I24 gene (A830093I24Rik), mRNA.	207921	A830093I24Rik	GTTGGTTTGTTTTTCAGTAGGGATGTTGTGTGAGGGTCTCAGGATAATGG	molecular_function (GO:0003674) ; cellular_component (GO:0005575) ; biological_process (GO:0008150)	N/A
4180154	0.049222	0.00100763	5.92425	1.60101	down	up	N/A	N/A	A830096K14Rik	CCAGCTGCCGTTTGCCTGCTCGGAGAGCGCTTAGGAGGACTACATTAGTT	N/A	N/A
7320333	0.781533	0.0231126	1.04673	3.77246	down	down	N/A	N/A	A930006B21Rik	TCTGTAGAGGATTCAGTGGGTTATAGGGGAGTCTGTGCAAGCCCCTGCTC	N/A	N/A
6980270	0.0767303	0.0185919	1.82434	2.7401	down	up	N/A	N/A	A930010C08Rik	GGCTGTTTCGTCGCTCGTCGCTTTGCGGGCCCCTGGCGCTCACTCTCTAA	N/A	N/A
2480626	0.0282297	0.378382	2.4218	1.29995	down	up	N/A	N/A	A930011E24Rik	GCCTGCATGCTTGCCTTGGCCACCTGTGTACCTGCACCAAGTGAACTTTA	N/A	N/A
3360446	0.4281	0.00527561	1.07819	4.09719	up	up	N/A	N/A	A930011G24	TCTGGAGTGAGGGGCTGGGCGCGGGGTGGCATGGATGTGGGCTCTGTTTT	N/A	N/A
6220148	0.186305	0.0441818	1.22933	2.08927	up	up	N/A	N/A	A930013B10Rik	GCTGCTCAGGTCCCCCGTCACTGTAGACTCGGTTTGAACACAAGCATGCG	N/A	N/A
2850500	0.204328	0.017959	1.92603	2.35103	down	up	N/A	N/A	A930014B11Rik	CCCACCCAGCTGCTCATGGAGAACGAATTGTGAGACCCCTTGTTCTGACG	N/A	N/A
6860575	0.65298	0.00251177	1.09379	3.64817	up	down	N/A	N/A	A930017G19Rik	CTTGGCTTTGTGAGCTGTGGCAGGGAGGGACCTAGCATGGGAGCAAAGGT	N/A	N/A
7570048	0.356101	0.0354411	2.10179	3.22547	up	up	N/A	N/A	A930018M19Rik	GACAGCTTGGCTGTAGGAAACTCAGGCAGTTCTGCAAGAGGAGTTACTCT	N/A	N/A
4010093|109202	0.0287895	0.0165644	1.26042	5.8117	up	up	PREDICTED: Mus musculus RIKEN cDNA A930024E05 gene (A930024E05Rik), misc RNA.	109202	A930024E05Rik	GGTGTTGGGTGTGATAGGTAATCACTTAGCTACATCACCCACATCCCTGC	molecular_function (GO:0003674) ; cellular_component (GO:0005575) ; biological_process (GO:0008150)	N/A
3990634	0.02937	0.475115	9.55392	1.55168	down	down	N/A	N/A	A930026L03Rik	GCGTTTTTATACCACTTTCTGCACACAGTAAGCGAGTTGGGGCCTTTGTT	N/A	N/A
3420167	0.4281	0.011773	1.07819	2.19296	up	up	N/A	N/A	A930034J01Rik	CACTCAAGGCTAGGGACTGTATGGAAAGGACCAGCGTCCCACAATCCACT	N/A	N/A
6770180	0.4281	0.0221256	1.07819	2.033	up	up	N/A	N/A	A930034L24Rik	TGTGACAGCCCTGTGTCATTCATCTCCAAAGGCTTACGGCCCACAGGTCC	N/A	N/A
830241	0.587045	0.0133396	1.66072	3.15759	down	down	N/A	N/A	A930035G08Rik	GTGCTGTTGGCAGGCAGGGGAAGCCAGTGTCAGGCCTTTAATTCTAGGAC	N/A	N/A
7610762	0.215495	0.00315575	1.07082	2.28093	up	down	N/A	N/A	A930038D06Rik	GAGGCACACAGGGAACATTGAGTGGATAGGACCAGAAAAGGGACTGCCTG	N/A	N/A
3440113,270307|320271	0.434836	0.0013732	1.28013	2.92732	up	down	Mus musculus RIKEN cDNA A930041I02 gene (A930041I02Rik), mRNA.	320271	A930041I02Rik	GCGACTCGGTTAAGATCCTATTCCTGTTTGTGATTCTACAGTTTGGAACA///CAAGGCATGGATGTTAGAGAGACTCTGTGTGAGTTGAGGATAACTGGGTG	transcription corepressor activity (GO:0003714) ; protein binding (GO:0005515) ; nucleus (GO:0005634) ; cytoplasm (GO:0005737) ; transcription, DNA-dependent (GO:0006351) ; regulation of transcription, DNA-dependent (GO:0006355) ; negative regulation of signal transduction (GO:0009968) ; membrane (GO:0016020) ; integral to membrane (GO:0016021) ; negative regulation of cell migration (GO:0030336)…	N/A
7160047|433470	0.70481	0.011402	1.35164	7.03932	down	up	Mus musculus expressed sequence AA467197 (AA467197), mRNA.	433470	AA467197	CGGAAAAGAAACCCAGAGCCTTGGGAAATGGTGGATCCTACTCAACCCCA	molecular_function (GO:0003674) ; nucleus (GO:0005634) ; mitochondrion (GO:0005739) ; biological_process (GO:0008150)	N/A
770132|23923	0.913303	0.00982352	1.06304	2.02949	down	down	Mus musculus aminoadipate aminotransferase (Aadat), mRNA.	23923	Aadat	CCCTGAACCACTTTAAAGTCCCCTTAAATCCATCACATTGCCAAATAGCT	catalytic activity (GO:0003824) ; mitochondrion (GO:0005739) ; 2-oxoglutarate metabolic process (GO:0006103) ; glutamate metabolic process (GO:0006536) ; transaminase activity (GO:0008483) ; biosynthetic process (GO:0009058) ; kynurenine-oxoglutarate transaminase activity (GO:0016212) ; transferase activity (GO:0016740) ; transferase activity, transferring nitrogenous groups (GO:0016769) ; trypto…	Mm_Tryptophan_metabolism_WP79_72319
620553|67618	0.0204512	0.41533	7.34525	1.64728	down	down	Mus musculus aminoadipate-semialdehyde dehydrogenase-phosphopantetheinyl transferase (Aasdhppt), mRNA.	67618	Aasdhppt	GGCATTGTTACTGGTAATTTGCATTTTCTTTTTATGAACCTATTGCTAAT	magnesium ion binding (GO:0000287) ; cytoplasm (GO:0005737) ; holo-[acyl-carrier-protein] synthase activity (GO:0008897) ; macromolecule biosynthetic process (GO:0009059) ; transferase activity (GO:0016740) ; metal ion binding (GO:0046872)	N/A
5340255|58229	0.906143	0.0103724	1.08733	4.76858	up	down	Mus musculus hypothetical protein, MNCb-4779 (AB041550), mRNA.	58229	AB041550	GGAGCTTAAAAGCTGAGAAAATAGGAACAGTATGGGCAAAGCCTTCAGGG	molecular_function (GO:0003674) ; cellular_component (GO:0005575) ; biological_process (GO:0008150)	N/A
3370189|232685	0.4281	0.0243184	1.07819	3.2811	up	up	PREDICTED: Mus musculus cDNA sequence AB041803 (AB041803), misc RNA.	232685	AB041803	GGTTAAAGCAGTTACGGACCCTGGAAGATGGGAGATACTTACAAAAAGCA	molecular_function (GO:0003674) ; cellular_component (GO:0005575) ; biological_process (GO:0008150)	N/A
6650044,1740630|192950	0.0284613	0.0485237	2.23992	2.12043	down	down	Mus musculus cDNA sequence AB182283 (AB182283), mRNA.	192950	AB182283	ATCATGGAACTGACAATGTAGCTGCTGACTGGAAGCAGGGGCGTCCTGCC///CCCGTGTGAGGCCAGAGTGTGAGGAGCAAGAGGAGGAAGATGAGGAGGTA	molecular_function (GO:0003674) ; cellular_component (GO:0005575) ; nucleus (GO:0005634) ; cytoplasm (GO:0005737) ; transport (GO:0006810) ; biological_process (GO:0008150) ; protein transport (GO:0015031)	N/A
520653	0.4281	0.0275459	1.07819	3.02295	up	up	N/A	N/A	Abca13	CTATGCCTATTAATAACCAACAAACTAAAAGGTTACTCTCCAGTGTAGAC	N/A	N/A
5260484|233810	0.354829	0.000560953	2.07395	6.304	up	up	Mus musculus ATP-binding cassette, sub-family A (ABC1), member 16 (Abca16), mRNA.	233810	Abca16	GAGGTTTGGTCATGTATACACTCTAACAGTAAGAATCAATATTGCTAAGG	nucleotide binding (GO:0000166) ; molecular_function (GO:0003674) ; ATP binding (GO:0005524) ; cellular_component (GO:0005575) ; biological_process (GO:0008150)	N/A
5360553,2140398|27404	0.0498056	0.859598	2.84259	1.0973	down	up	Mus musculus ATP-binding cassette, sub-family A (ABC1), member 8b (Abca8b), mRNA.	27404	Abca8b	CACCTGGAGATATTTGCTGCAGTGAGGGGCTTGCGCAAAAGTCACGCTGC///CCAAGGAGCAGGAGCTGGATGGCCTTGAATTAGAAGAATTAGACTCCTCC	nucleotide binding (GO:0000166) ; ATP binding (GO:0005524) ; mitochondrial inner membrane (GO:0005743) ; plasma membrane (GO:0005886) ; ATP catabolic process (GO:0006200) ; transport (GO:0006810) ; membrane (GO:0016020) ; integral to membrane (GO:0016021) ; ATPase activity (GO:0016887) ; nucleoside-triphosphatase activity (GO:0017111) ; ATPase activity, coupled to transmembrane movement of substa…	N/A
3190670,1450753,6040332|217262	0.125133	0.00913414	1.30893	3.36112	down	up	Mus musculus ATP-binding cassette transporter sub-family A member 9 (Abca9), mRNA.///Mus musculus ATP-binding cassette, sub-family A (ABC1), member 9 (Abca9), mRNA.	217262	Abca9	CATCCTGGGGAACCCTCCTGTGGTACTTCTGGATGAGCCATCGACTGGGA///GTCTGTGAATGCTACAACCTCTCTACTGCAACATCAGTACAGTTACCTGG///TCCTGGGGAACCCTCCTGTGGTACTTCTGGATGAGCCATCGACTGGGATG	nucleotide binding (GO:0000166) ; ATP binding (GO:0005524) ; mitochondrion (GO:0005739) ; ATP catabolic process (GO:0006200) ; transport (GO:0006810) ; metabolic process (GO:0008152) ; membrane (GO:0016020) ; integral to membrane (GO:0016021) ; ATPase activity (GO:0016887) ; nucleoside-triphosphatase activity (GO:0017111)	N/A
6200240|66082	0.447206	0.0114951	1.47466	2.43162	down	down	Mus musculus abhydrolase domain containing 6 (Abhd6), mRNA.	66082	Abhd6	CCACCTCGGTCAGCCCTAAGAATTGACCAAGAGGGAGAACATACAGACTG	catalytic activity (GO:0003824) ; mitochondrion (GO:0005739) ; membrane (GO:0016020) ; integral to membrane (GO:0016021) ; hydrolase activity (GO:0016787) ; negative regulation of cell migration (GO:0030336) ; acylglycerol lipase activity (GO:0047372) ; long term synaptic depression (GO:0060292) ; regulation of endocannabinoid signaling pathway (GO:2000124)	N/A
6520408,3120296|231148	0.4281	0.0233827	1.07819	2.77956	up	up	Mus musculus actin-binding LIM protein 2 (Ablim2), mRNA.	231148	Ablim2	AAAGTGGCCGTAGCACCCCGAGTCTCTCAGTGCACTCCGACAGCAGACCT///CCCAAGTCGCTAAGAGAAGAGCGCCCCCTGATGGCCAAATCCCTAGAATA	molecular_function (GO:0003674) ; actin binding (GO:0003779) ; nucleus (GO:0005634) ; cytoplasm (GO:0005737) ; cytoskeleton organization (GO:0007010) ; zinc ion binding (GO:0008270) ; actin cytoskeleton (GO:0015629) ; myofibril (GO:0030016) ; intermediate filament cytoskeleton (GO:0045111) ; positive regulation of transcription from RNA polymerase II promoter (GO:0045944) ; metal ion binding (GO:…	N/A
7550066|223513	0.000535805	0.0243506	1.60919	2.05227	up	up	Mus musculus actin-binding Rho activating protein (Abra), mRNA.	223513	Abra	ACTTCAAACCGTTATGTCAGCTCATCCTCTGTAGTGCTGGGACAGCAGGC	protein import into nucleus, translocation (GO:0000060) ; transcription coactivator activity (GO:0003713) ; actin binding (GO:0003779) ; cytoplasm (GO:0005737) ; cytoskeleton (GO:0005856) ; plasma membrane (GO:0005886) ; transcription, DNA-dependent (GO:0006351) ; regulation of transcription, DNA-dependent (GO:0006355) ; transport (GO:0006810) ; protein transport (GO:0015031) ; actin cytoskeleton…	N/A
4780528|235674	0.037331	0.034611	2.14736	1.34977	down	up	Mus musculus acetyl-Coenzyme A acyltransferase 1B (Acaa1b), mRNA.	235674	Acaa1b	GTGGGCACTGGGGCATCCAATCCGGTTCTCTCGGTCGAACCAAAGACAGT	catalytic activity (GO:0003824) ; acetyl-CoA C-acyltransferase activity (GO:0003988) ; mitochondrion (GO:0005739) ; peroxisome (GO:0005777) ; lipid metabolic process (GO:0006629) ; fatty acid metabolic process (GO:0006631) ; metabolic process (GO:0008152) ; transferase activity (GO:0016740) ; transferase activity, transferring acyl groups (GO:0016746) ; transferase activity, transferring acyl gro…	Mm_PPAR_signaling_pathway_WP2316_69143
7610541,2650477,4640438|171209	0.4281	0.0321708	1.07819	2.26314	up	up	Mus musculus amiloride-sensitive cation channel 3 (Accn3), mRNA.	171209	Accn3	AGTGCTGTCACCAAGACACTCGCTGCCTCCCACCGTACCTGTTACCTCGT///GGGGTACTTCTGGAACAGAAGGAGCTCTCAAAGGCGCTCTGGCAACACTC///ATTCCCAGCCGCGCTTCAGCTCGCTACCTGGCCCGGAAATACAACCGTAG	response to acid (GO:0001101) ; ion channel activity (GO:0005216) ; cation channel activity (GO:0005261) ; sodium channel activity (GO:0005272) ; cytoplasm (GO:0005737) ; plasma membrane (GO:0005886) ; integral to plasma membrane (GO:0005887) ; transport (GO:0006810) ; ion transport (GO:0006811) ; cation transport (GO:0006812) ; sodium ion transport (GO:0006814) ; response to heat (GO:0009408) ; …	N/A
1940605	0.4281	0.0325097	1.07819	3.01639	up	up	N/A	N/A	Ace	GTCCTAGGCTGGCCAGAGAATCAGTGGCGTCCACCGTTACCCGACAACTA	N/A	N/A
2760403,6770692|11434	0.4281	0.0310481	1.07819	2.94956	up	up	Mus musculus acrosin prepropeptide (Acr), mRNA.	11434	Acr	AGGCACCGCACAACGCTGTCTTTTGCTCGGCGTCTCCAGCGCCTCATAGA///TAACAGCCGCAGGTACCACGCCTGTGGAGGCAGCCTCCTGAACTCCCACT	acrosomal vesicle (GO:0001669) ; acrosome matrix dispersal (GO:0002077) ; catalytic activity (GO:0003824) ; serine-type endopeptidase activity (GO:0004252) ; protein binding (GO:0005515) ; mannose binding (GO:0005537) ; Golgi-associated vesicle (GO:0005798) ; proteolysis (GO:0006508) ; activation of adenylate cyclase activity (GO:0007190) ; single fertilization (GO:0007338) ; binding of sperm to …	N/A
7610168|233801	0.0394627	0.175224	2.79889	2.52093	down	up	Mus musculus acyl-CoA synthetase medium-chain family member 4 (Acsm4), mRNA.	233801	Acsm4	GGAATGGGGAAGAGCATAGCTGGATGAGAACCTTGCTAGAAGTGATGCGG	nucleotide binding (GO:0000166) ; catalytic activity (GO:0003824) ; fatty-acyl-CoA synthase activity (GO:0004321) ; ATP binding (GO:0005524) ; mitochondrion (GO:0005739) ; lipid metabolic process (GO:0006629) ; fatty acid metabolic process (GO:0006631) ; acyl-CoA metabolic process (GO:0006637) ; metabolic process (GO:0008152) ; ligase activity (GO:0016874) ; metal ion binding (GO:0046872) ; butyr…	N/A
2030450|11459	0.125788	0.0370731	1.28545	3.83193	up	down	Mus musculus actin, alpha 1, skeletal muscle (Acta1), mRNA.	11459	Acta1	CCGCCACTGCAGCCGGCGCCTGTTTTTGACGTGTACATAGATTGACTCGT	nucleotide binding (GO:0000166) ; stress fiber (GO:0001725) ; ATP binding (GO:0005524) ; cytoplasm (GO:0005737) ; cytoskeleton (GO:0005856) ; striated muscle thin filament (GO:0005865) ; actin filament (GO:0005884) ; actin cytoskeleton (GO:0015629) ; sarcomere (GO:0030017) ; skeletal muscle thin filament assembly (GO:0030240) ; skeletal muscle fiber development (GO:0048741)	Mm_Hypothetical_Network_for_Drug_Addiction_WP1246_69102 ; Mm_Myometrial_Relaxation_and_Contraction_Pathways_WP385_72108 ; Mm_Striated_Muscle_Contraction_WP216_72052
4900706	0.576907	0.02301	1.08394	2.90937	up	up	N/A	N/A	Actn2	CGGGGAAAGCGACCTCTAATGCTCTTTCTGTAATCCCTACCCTATCAGAA	N/A	N/A
2350441|11480	0.511578	0.0412348	1.02791	2.86019	up	down	Mus musculus activin receptor IIA (Acvr2a), mRNA.	11480	Acvr2a	TTTGCAGGGCATTTTAGTGTTTGGTTTACAGTAAGTGCAGAATGGGCAGA	nucleotide binding (GO:0000166) ; gastrulation with mouth forming second (GO:0001702) ; positive regulation of protein phosphorylation (GO:0001934) ; protein kinase activity (GO:0004672) ; protein serine/threonine kinase activity (GO:0004674) ; transmembrane receptor protein serine/threonine kinase activity (GO:0004675) ; receptor signaling protein serine/threonine kinase activity (GO:0004702) ; …	N/A
510482,2630408|11486	0.831994	0.0477238	1.06007	2.10931	up	up	Mus musculus adenosine deaminase (Ada), mRNA.	11486	Ada	GAGAAGAAGGAACTTCTGGAACGGCTCTACAGAGAATACCAATAGCCACC///AGTAAAGAATGGCATTCATCGGACCGTCCACGCTGGCGAGGTGGGCTCTC	response to hypoxia (GO:0001666) ; in utero embryonic development (GO:0001701) ; histamine secretion (GO:0001821) ; trophectodermal cell differentiation (GO:0001829) ; purine nucleoside binding (GO:0001883) ; liver development (GO:0001889) ; placenta development (GO:0001890) ; germinal center B cell differentiation (GO:0002314) ; positive regulation of germinal center formation (GO:0002636) ; neg…	Mm_Purine_metabolism_WP2185_71316
6400239	0.110402	0.00177141	2.03714	3.90001	down	down	N/A	N/A	Adam11	GGAGGCAGGGCCCGGGGCCCACATTAAAGATTAAAGATCACATTCTGGGC	N/A	N/A
4590403|13526	0.961453	0.0228323	1.06835	4.0522	up	up	Mus musculus a disintegrin and metallopeptidase domain 24 (testase 1) (Adam24), mRNA.	13526	Adam24	CCACACAGCATCCTGGTGTGAGAGATCCTAATGTGTATTATAAACCACTG	metalloendopeptidase activity (GO:0004222) ; integrin binding (GO:0005178) ; cellular_component (GO:0005575) ; proteolysis (GO:0006508) ; multicellular organismal development (GO:0007275) ; spermatogenesis (GO:0007283) ; metabolic process (GO:0008152) ; peptidase activity (GO:0008233) ; metallopeptidase activity (GO:0008237) ; zinc ion binding (GO:0008270) ; membrane (GO:0016020) ; integral to me…	N/A
2140653|353188	0.0076019	0.507743	2.24321	1.13487	down	up	Mus musculus a disintegrin and metallopeptidase domain 32 (Adam32), mRNA.	353188	Adam32	GAAGAGTCCACGTTCTTCCCTTGGTCACAGCTAAAAGGAGCCAATAAACC	metalloendopeptidase activity (GO:0004222) ; cellular_component (GO:0005575) ; proteolysis (GO:0006508) ; zinc ion binding (GO:0008270) ; membrane (GO:0016020) ; integral to membrane (GO:0016021)	N/A
6220593|11500	0.4281	0.000595706	1.07819	6.47004	up	up	Mus musculus a disintegrin and metallopeptidase domain 7 (Adam7), mRNA.	11500	Adam7	GAAGCTCCTACAAGCTCTGGGTTCCTAGGTCTATCTACCTTTCTAGAGGT	endopeptidase activity (GO:0004175) ; metalloendopeptidase activity (GO:0004222) ; plasma membrane (GO:0005886) ; proteolysis (GO:0006508) ; zinc ion binding (GO:0008270) ; membrane (GO:0016020) ; integral to membrane (GO:0016021)	N/A
7570176|239337	0.0145197	0.486696	4.24112	1.17903	down	up	Mus musculus a disintegrin-like and metallopeptidase (reprolysin type) with thrombospondin type 1 motif, 12 (Adamts12), mRNA.	239337	Adamts12	CCTCTGTGACCATCAAGTCAAACCCCCAGAATTCCAAACATGCAACCAGC	metalloendopeptidase activity (GO:0004222) ; cellular_component (GO:0005575) ; extracellular region (GO:0005576) ; proteinaceous extracellular matrix (GO:0005578) ; proteolysis (GO:0006508) ; peptidase activity (GO:0008233) ; metallopeptidase activity (GO:0008237) ; zinc ion binding (GO:0008270) ; hydrolase activity (GO:0016787) ; extracellular matrix (GO:0031012) ; metal ion binding (GO:0046872)	N/A
6200044|66548	0.0289694	0.34464	4.87696	1.13445	up	up	Mus musculus ADAMTS-like 5 (Adamtsl5), transcript variant 2, mRNA.	66548	Adamtsl5	GGAGCCAAGGCTCTTGTTGATTGGGCTTCCCCTGATTGGCCTCTGACAGA	molecular_function (GO:0003674) ; cellular_component (GO:0005575) ; biological_process (GO:0008150)	N/A
1990753	0.4281	0.0473522	1.07819	2.94109	up	up	N/A	N/A	Adcy1	TGCTGTTCTCATGCACGCTGGCCCTGCACGCCAGGCAAGTGGATGTCAGA	N/A	N/A
5090736|11516	0.0364233	0.639975	2.56728	1.32906	down	up	Mus musculus adenylate cyclase activating polypeptide 1 (Adcyap1), mRNA.	11516	Adcyap1	CCTCCTTCCTACCCTTGCCCTCATGCATTGTTTTAGAGTCATTTGCCATT	ovarian follicle development (GO:0001541) ; behavioral fear response (GO:0001662) ; histamine secretion (GO:0001821) ; negative regulation of acute inflammatory response to antigenic stimulus (GO:0002865) ; negative regulation of acute inflammatory response to non-antigenic stimulus (GO:0002878) ; receptor signaling protein activity (GO:0005057) ; receptor binding (GO:0005102) ; hormone activity …	Mm_SIDS_Susceptibility_Pathways_WP1266_69139
4540546|229871	0.506024	0.00797394	1.03233	7.44056	down	up	PREDICTED: Mus musculus alcohol dehydrogenase 6B (class V) (Adh6b), mRNA.	229871	Adh6b	GGGAAAATGCATCCGTTGTGTCCTCTCTATGAGACCCTGATGGTGACCGG	N/A	N/A
2060010,2570156|76187	0.4281	0.00980521	1.07819	2.11794	up	up	Mus musculus alcohol dehydrogenase, iron containing, 1 (Adhfe1), mRNA.	76187	Adhfe1	GTCTTTCCTGTACTGCTCCACGGTGTTATTTAGAGCCCCTGGGGTACCGG///CCCCTGGGGTACCGGATTTCTGTTCCTGTCACCTGAACCTTTATTTAACC	mitochondrion (GO:0005739) ; molecular hydrogen transport (GO:0015993) ; oxidoreductase activity (GO:0016491) ; metal ion binding (GO:0046872) ; hydroxyacid-oxoacid transhydrogenase activity (GO:0047988) ; oxidation-reduction process (GO:0055114)	N/A
3360386|11540	0.4281	0.0363733	1.07819	3.43419	up	up	Mus musculus adenosine A2a receptor (Adora2a), mRNA.	11540	Adora2a	TAGAGCTTCTTACCCAGGAGCACCAGGAAGGGCAAGAGCACCCTGGCCTA	adenosine receptor activity, G-protein coupled (GO:0001609) ; synaptic transmission, dopaminergic (GO:0001963) ; adenosine receptor signaling pathway (GO:0001973) ; response to amphetamine (GO:0001975) ; signal transducer activity (GO:0004871) ; receptor activity (GO:0004872) ; G-protein coupled receptor activity (GO:0004930) ; membrane fraction (GO:0005624) ; intermediate filament (GO:0005882) ;…	Mm_GPCRs,_Class_A_Rhodopsin-like_WP189_71758 ; Mm_Nucleotide_GPCRs_WP207_69172
4540091	0.0112136	0.960843	8.28176	1.03627	up	down	N/A	N/A	Adora3	GGCTGGACGTACAGAACCTGCGTTGAAGGATCCCTAGGAATGTTGGGAAC	N/A	N/A
1770468,3190689,6220019|11565	0.376713	0.00322609	1.08457	2.75912	down	up	Mus musculus adenylosuccinate synthetase like 1 (Adssl1), mRNA.	11565	Adssl1	CAGAGGCCTTCACTGACTGATTGTCACATGGTATGTGTTCAGTTGGAGCC///CGAGACCCTCGGCAGTGCCACCAACACCTTCAACGAAACAGTCTGAAGCT///AGCAGAGGAGCTAAGCCAGCATGTCCGGGACCCGAGCCTCCAACGACCGG	nucleotide binding (GO:0000166) ; magnesium ion binding (GO:0000287) ; adenylosuccinate synthase activity (GO:0004019) ; protein binding (GO:0005515) ; GTP binding (GO:0005525) ; cytoplasm (GO:0005737) ; purine nucleotide metabolic process (GO:0006163) ; purine nucleotide biosynthetic process (GO:0006164) ; AMP biosynthetic process (GO:0006167) ; membrane (GO:0016020) ; ligase activity (GO:001687…	Mm_Purine_metabolism_WP2185_71316
2190435	0.4281	0.0260771	1.07819	2.12781	up	up	N/A	N/A	Aebp1	GCAGCCAAGAGTTGCTGCTGTTCACTCTGGATGTACAGATAGGATGCCTG	N/A	N/A
1400564|236546	0.502237	0.0331811	1.80799	2.30414	down	up	Mus musculus cDNA sequence AF067061 (AF067061), mRNA.	236546	AF067061	GAGTCAGAGGAAGCCACAAGTGTCCCCAGGAGATGTGGAAAGCTACAAAG	N/A	N/A
4670202|209743	0.4281	0.0231733	1.07819	2.55044	up	up	Mus musculus cDNA sequence AF529169 (AF529169), mRNA.	209743	AF529169	AAAGGTACCAAGGTCTTTTCAATTACAACATTTACTCCAGTTTTAAATAT	molecular_function (GO:0003674) ; cellular_component (GO:0005575) ; biological_process (GO:0008150) ; membrane (GO:0016020) ; integral to membrane (GO:0016021)	N/A
6650091|226250	0.4281	0.00635076	1.07819	4.33802	up	up	Mus musculus actin filament associated protein 1-like 2 (Afap1l2), mRNA.	226250	Afap1l2	AAGATTTCATCCATCACTCAACTGTTTTACCAAGATTTTTCAGGTGTGAA	nucleus (GO:0005634) ; cytoplasm (GO:0005737) ; plasma membrane (GO:0005886) ; inflammatory response (GO:0006954) ; regulation of mitotic cell cycle (GO:0007346) ; aggresome (GO:0016235) ; SH3 domain binding (GO:0017124) ; protein tyrosine kinase activator activity (GO:0030296) ; regulation of interleukin-6 production (GO:0032675) ; positive regulation of interleukin-8 production (GO:0032757) ; S…	N/A
5820315|11576	0.00388704	0.202923	3.09146	1.15011	down	down	Mus musculus alpha fetoprotein (Afp), mRNA.	11576	Afp	GGCTTAACTGTAACTGCTAGTACTTTAACCACATGGTGAAGATGTCCATG	ovulation from ovarian follicle (GO:0001542) ; beta-glucuronidase activity (GO:0004566) ; extracellular region (GO:0005576) ; extracellular space (GO:0005615) ; cytoplasm (GO:0005737) ; transport (GO:0006810) ; sexual reproduction (GO:0019953) ; progesterone metabolic process (GO:0042448) ; metal ion binding (GO:0046872) ; SMAD protein signal transduction (GO:0060395)	N/A
4480097|271813	0.506232	0.0365661	1.88607	4.28303	up	up	Mus musculus ATP/GTP binding protein-like 2 (Agbl2), mRNA.	271813	Agbl2	CGACCAGCAGCAAGACGACACCTATTCATGTCTGAGGGTTGTTTTTAGGC	carboxypeptidase activity (GO:0004180) ; metallocarboxypeptidase activity (GO:0004181) ; cytoplasm (GO:0005737) ; cytosol (GO:0005829) ; proteolysis (GO:0006508) ; peptidase activity (GO:0008233) ; metallopeptidase activity (GO:0008237) ; zinc ion binding (GO:0008270) ; hydrolase activity (GO:0016787) ; metal ion binding (GO:0046872)	N/A
1820014,730605|231510	0.110936	0.00466121	2.21368	2.70365	up	up	Mus musculus 1-acylglycerol-3-phosphate O-acyltransferase 9 (Agpat9), transcript variant 1, mRNA.	231510	Agpat9	CTTTCAGTACATCAGTCCAAGGCTCACCATGGTGTGGGTGCTGGGTGTCC///GGGCAACGGATCTCCCAACCTGGCGAGGGACTGAAGCATCGTGGATAAAC	glycerol-3-phosphate O-acyltransferase activity (GO:0004366) ; endoplasmic reticulum (GO:0005783) ; endoplasmic reticulum membrane (GO:0005789) ; metabolic process (GO:0008152) ; phospholipid biosynthetic process (GO:0008654) ; membrane (GO:0016020) ; integral to membrane (GO:0016021) ; transferase activity (GO:0016740) ; transferase activity, transferring acyl groups (GO:0016746) ; triglyceride …	N/A
3870209	0.383486	0.0126299	1.1811	3.04315	up	down	N/A	N/A	AI326477	CTGTAAGACTAAGGAGAATCAGCCTATAGAGCCAAAGCTAGAACCAGGGA	N/A	N/A
6480470	0.4281	0.0449701	1.07819	2.07102	up	up	N/A	N/A	AI413582	CCTCGAAGGCCAAATTCCCTATAGTGAGTCGTATTAAATTCGTAATCATG	N/A	N/A
1030653|329828	0.014639	0.201251	2.13803	1.14224	down	up	Mus musculus expressed sequence AI464131 (AI464131), mRNA.	329828	AI464131	GGTGGAGAATGAAGTAGAACTCAGCTTCCCTCTCAGAGCCTGTGCCCGAA	catalytic activity (GO:0003824) ; hydrolase activity, hydrolyzing O-glycosyl compounds (GO:0004553) ; protein binding (GO:0005515) ; carbohydrate metabolic process (GO:0005975) ; metabolic process (GO:0008152) ; membrane (GO:0016020) ; integral to membrane (GO:0016021) ; hydrolase activity (GO:0016787) ; hydrolase activity, acting on glycosyl bonds (GO:0016798) ; nuclear membrane (GO:0031965) ; p…	N/A
380670|101602	0.0139064	0.839388	10.5242	1.02458	down	up	Mus musculus expressed sequence AI467606 (AI467606), mRNA.	101602	AI467606	AGAAACGGAGTCCCGAATACCCGTGTGCCCACCAGCTGACAACTTCTTTA	molecular_function (GO:0003674) ; cellular_component (GO:0005575) ; biological_process (GO:0008150) ; membrane (GO:0016020) ; integral to membrane (GO:0016021)	N/A
6250026,6100600,4230768|330941	0.294691	0.0167165	2.31905	2.23007	down	up	Mus musculus expressed sequence AI593442 (AI593442), transcript variant 1, mRNA.	330941	AI593442	CCCCTTCCAAGAAGCAGCCTGCACACCCTAGGGGGCAATGTCCTACATAC///CCCGTCAAACTAATTGCTCCAACCTTCTATAGCTACAGCTCAGCTCCTGC///TAGGCCTGGCTTCTGCTGTTTCCGGAAGTGTTCTTTTGTATTTTACGCTG	molecular_function (GO:0003674) ; cellular_component (GO:0005575) ; biological_process (GO:0008150) ; membrane (GO:0016020) ; integral to membrane (GO:0016021)	N/A
5910541|239650	0.97826	0.0323413	1.00632	3.13788	down	up	Mus musculus expressed sequence AI836003 (AI836003), mRNA.	239650	AI836003	CGGTACCCTCTGCTTTCTGGTGTTGCCTCCATAATGTCTTGTGTTATGTG	molecular_function (GO:0003674) ; cytoplasm (GO:0005737) ; biological_process (GO:0008150)	N/A
1400672,290068,3940561|11629	0.4281	0.0234376	1.07819	2.07626	up	up	Mus musculus allograft inflammatory factor 1 (Aif1), mRNA.	11629	Aif1	TGTATGAGGAGAAAAACAAAGAACACAAGAGGCCAACTGGTCCCCCAGCC///GATGACAGCAGCATGGAAAAAAGAAACAGTCGTGAGCCAGAGTCAGACTA///CTAAGACAACCAGCGTCTGAGGAGCCATGAGCCAAAGCAGGGATTTGCAG	ruffle (GO:0001726) ; phagocytic cup (GO:0001891) ; positive regulation of protein phosphorylation (GO:0001934) ; actin binding (GO:0003779) ; calcium ion binding (GO:0005509) ; protein binding (GO:0005515) ; cytoplasm (GO:0005737) ; cytosol (GO:0005829) ; cytoskeleton (GO:0005856) ; actin filament (GO:0005884) ; plasma membrane (GO:0005886) ; negative regulation of gene expression (GO:0010629) ;…	N/A
4830053	0.00314433	0.370221	6.62741	1.70683	down	up	N/A	N/A	Aig1	CCCTCTTTTCTAGTTTTAAAATTAAAGTTGGTCATTGAATTTTCATTTCT	N/A	N/A
6660367,5670315,7000553|11634	0.569411	0.000823469	1.43457	5.07293	up	up	Mus musculus autoimmune regulator (autoimmune polyendocrinopathy candidiasis ectodermal dystrophy) (Aire), mRNA.	11634	Aire	CCAAGGTAGGGGACGACTCTGCTAGTCACGACCCTGTTCTACATAGGGAC///GCAGATGGCCCTGATCTTTGTAGAGATGCAAGGCCACCCCATATCCTGGA///ATGAGCAGAAAGTGGGCCAGCAGTGTGGGGTTCCTCCCCTTCCATCCCTC	DNA binding (GO:0003677) ; chromatin binding (GO:0003682) ; binding (GO:0005488) ; nucleus (GO:0005634) ; cytoplasm (GO:0005737) ; plasma membrane (GO:0005886) ; transcription, DNA-dependent (GO:0006351) ; regulation of transcription, DNA-dependent (GO:0006355) ; humoral immune response (GO:0006959) ; zinc ion binding (GO:0008270) ; actin cytoskeleton (GO:0015629) ; histone binding (GO:0042393) ;…	N/A
2650731|230959	0.00109224	0.00595327	1.35334	4.63424	up	up	Mus musculus adherens junction associated protein 1 (Ajap1), mRNA.	230959	Ajap1	GTCCAGGGAGACAGCCTCAACCCAGAGGACGAGCCCTTACGTGACAACTT	molecular_function (GO:0003674) ; cellular_component (GO:0005575) ; plasma membrane (GO:0005886) ; cell adhesion (GO:0007155) ; biological_process (GO:0008150) ; membrane (GO:0016020) ; integral to membrane (GO:0016021) ; cell junction (GO:0030054)	N/A
5690092|11636	0.104688	0.0370828	1.37863	2.00983	up	up	Mus musculus adenylate kinase 1 (Ak1), mRNA.	11636	Ak1	GAGCATGCAGATTAAGGAGTGTGAGCTGCCATAGACAAGGATGTGGGATC	nucleotide binding (GO:0000166) ; adenylate kinase activity (GO:0004017) ; ATP binding (GO:0005524) ; cytoplasm (GO:0005737) ; plasma membrane (GO:0005886) ; nucleobase, nucleoside, nucleotide and nucleic acid metabolic process (GO:0006139) ; ADP biosynthetic process (GO:0006172) ; cell cycle arrest (GO:0007050) ; positive regulation of glucose transport (GO:0010828) ; kinase activity (GO:0016301…	Mm_Purine_metabolism_WP2185_71316
70452,3130181|75547	0.00538878	0.917606	2.42534	1.05903	up	down	PREDICTED: Mus musculus A kinase (PRKA) anchor protein 13, transcript variant 11 (Akap13), mRNA.	75547	Akap13	CTGTACTAAGCCCTATTAAATAAAAAGTCGGGTTAAACCCAAGTGCTGTA///CGGTGGTGAGGAACAGAGAAACTCTTTGATGTCACTTTCAGAAGAACATC	cytoplasm (GO:0005737) ; regulation of cardiac muscle hypertrophy (GO:0010611) ; Rho GTPase binding (GO:0017048) ; protein complex scaffold (GO:0032947) ; regulation of protein kinase activity (GO:0045859) ; metal ion binding (GO:0046872) ; perinuclear region of cytoplasm (GO:0048471) ; protein kinase A binding (GO:0051018) ; nuclear export (GO:0051168)	Mm_G_Protein_Signaling_Pathways_WP232_71315
520356|11642	0.447804	0.00463699	1.31165	2.05227	down	up	Mus musculus A kinase (PRKA) anchor protein 3 (Akap3), mRNA.	11642	Akap3	GGTGGCTGCCTCAGAGCTCAATGTCCCTATTTTGTACTTTGCTGGTGACG	protein binding (GO:0005515) ; cellular component movement (GO:0006928) ; transmembrane receptor protein serine/threonine kinase signaling pathway (GO:0007178) ; protein localization (GO:0008104) ; microtubule-based flagellum (GO:0009434) ; cytoplasmic vesicle (GO:0031410) ; protein kinase A binding (GO:0051018)	Mm_G_Protein_Signaling_Pathways_WP232_71315
2360706|11648	0.724002	0.0437506	1.47159	3.54473	down	up	Mus musculus alkaline phosphatase 3, intestine, not Mn requiring (Akp3), mRNA.	11648	Akp3	GTATGGCAACGGCCCAGGCTATGTCGGTACAGGGGAAAGACCCAACGTCA	magnesium ion binding (GO:0000287) ; alkaline phosphatase activity (GO:0004035) ; phosphorus metabolic process (GO:0006793) ; zinc ion binding (GO:0008270) ; external side of plasma membrane (GO:0009897) ; hydrolase activity (GO:0016787) ; neural tube development (GO:0021915) ; neurogenesis (GO:0022008) ; tail morphogenesis (GO:0035121) ; multicellular organism growth (GO:0035264)	N/A
620167|105349	0.180565	0.00255609	2.85023	14.0355	up	up	Mus musculus aldo-keto reductase family 1, member C18 (Akr1c18), mRNA.	105349	Akr1c18	CTTTCCATTCTTCGATGAATATTAAGATGGAGGCCCTTGCCACGAGTTCT	intracellular (GO:0005622) ; soluble fraction (GO:0005625) ; cytoplasm (GO:0005737) ; cytosol (GO:0005829) ; progesterone catabolic process (GO:0006709) ; parturition (GO:0007567) ; oxidoreductase activity (GO:0016491) ; progesterone metabolic process (GO:0042448) ; 17-alpha,20-alpha-dihydroxypregn-4-en-3-one dehydrogenase activity (GO:0047006) ; regulation of steroid biosynthetic process (GO:005…	N/A
3360148|77337	0.4281	0.0460202	1.07819	3.74755	up	up	Mus musculus aldo-keto reductase family 1, member C21 (Akr1c21), mRNA.	77337	Akr1c21	CTTGCCACTTCTCTGTAGCAATTGAGAACTTCTTGAAGATAACAAAAAGA	aldo-keto reductase (NADP) activity (GO:0004033) ; cellular_component (GO:0005575) ; cytoplasm (GO:0005737) ; lipid metabolic process (GO:0006629) ; prostaglandin metabolic process (GO:0006693) ; steroid biosynthetic process (GO:0006694) ; digestion (GO:0007586) ; steroid metabolic process (GO:0008202) ; oxidoreductase activity (GO:0016491) ; carboxylic acid binding (GO:0031406) ; bile acid bindi…	Mm_Glucocorticoid_&_Mineralcorticoid_Metabolism_WP495_71740
2650154|72535	0.0809242	0.00516539	2.16211	2.52246	down	down	Mus musculus aldehyde dehydrogenase 1 family, member B1 (Aldh1b1), nuclear gene encoding mitochondrial protein, mRNA.	72535	Aldh1b1	TATTCAAAACCACTGACTGGCCATAAAAAGGAGTGATGGGCTGATCCCGG	aldehyde dehydrogenase (NAD) activity (GO:0004029) ; nucleus (GO:0005634) ; mitochondrion (GO:0005739) ; metabolic process (GO:0008152) ; oxidoreductase activity (GO:0016491) ; oxidoreductase activity, acting on the aldehyde or oxo group of donors, NAD or NADP as acceptor (GO:0016620) ; intracellular membrane-bounded organelle (GO:0043231) ; oxidation-reduction process (GO:0055114)	N/A
7560747,5810367|216188	0.0275066	0.148455	2.9578	1.85689	down	up	Mus musculus aldehyde dehydrogenase 1 family, member L2 (Aldh1l2), mRNA.	216188	Aldh1l2	GTACGTTTTCATTCTCCCAGACCCATGCACATGCAGCACTAACTGAACAG///CACCAATGCCCCTCCCGTATCTGCTGGTTGCCTTGATATTTGGTATTTGG	acyl carrier activity (GO:0000036) ; catalytic activity (GO:0003824) ; cytoplasm (GO:0005737) ; mitochondrion (GO:0005739) ; one-carbon metabolic process (GO:0006730) ; metabolic process (GO:0008152) ; methyltransferase activity (GO:0008168) ; biosynthetic process (GO:0009058) ; 10-formyltetrahydrofolate catabolic process (GO:0009258) ; formyltetrahydrofolate dehydrogenase activity (GO:0016155) ;…	N/A
2000070	0.4281	0.0415903	1.07819	2.07102	up	up	N/A	N/A	Aldh3a2	GCTTTCTGGGAGCTGTGCCTTCCACGCATGGTTACAGAGTTGAAACAAAG	N/A	N/A
4490288,6110280|94041	0.0160349	0.478811	3.62038	1.44668	up	up	Mus musculus allantoicase (Allc), mRNA.	94041	Allc	CCCTGACTCCAGCCACAACTATTATTTTGTTAATTCCCAGCAGAGATGGA///ATGGCCTTCTCCTGGTCCCGGGTTGTGAGTGGGCAGTGTTCCGATTGGCA	allantoin metabolic process (GO:0000255) ; allantoicase activity (GO:0004037) ; cellular_component (GO:0005575) ; metabolic process (GO:0008152) ; hydrolase activity (GO:0016787)	Mm_Purine_metabolism_WP2185_71316
4730092|11685	0.494304	0.00220159	1.94549	6.15508	down	up	Mus musculus arachidonate lipoxygenase, epidermal (Alox12e), mRNA.	11685	Alox12e	CCCCAACTCTATGATATGTGCTTGTTTAGTCTTGAATCCCTAGTACCCAC	arachidonate 12-lipoxygenase activity (GO:0004052) ; iron ion binding (GO:0005506) ; cytoplasm (GO:0005737) ; leukotriene metabolic process (GO:0006691) ; lipoxygenase activity (GO:0016165) ; oxidoreductase activity (GO:0016491) ; oxidoreductase activity, acting on single donors with incorporation of molecular oxygen, incorporation of two atoms of oxygen (GO:0016702) ; leukotriene biosynthetic pr…	N/A
4250753|216285	0.894461	0.0263119	1.00946	2.44509	down	up	Mus musculus ALX homeobox 1 (Alx1), mRNA.	216285	Alx1	CCGGTGAACGTTAGCAATCGCCCAAGAAGCCCTAATGGGTAAAGAACAGG	negative regulation of transcription from RNA polymerase II promoter (GO:0000122) ; neural tube closure (GO:0001843) ; DNA binding (GO:0003677) ; sequence-specific DNA binding transcription factor activity (GO:0003700) ; protein binding (GO:0005515) ; nucleus (GO:0005634) ; transcription factor complex (GO:0005667) ; transcription, DNA-dependent (GO:0006351) ; regulation of transcription, DNA-dep…	N/A
6330301	0.865109	0.0225053	1.21519	2.00104	up	up	N/A	N/A	AmbionRNASpike2_516	GCTTAATTGCCGCACTTTGATGGTCAGTCGAAAACTATCATCGGAGGGGC	N/A	N/A
4060482	0.0495246	0.10159	4.49233	1.76474	up	up	N/A	N/A	AmbionRNASpike4_EC15	ACCGGGCCAGCGATCCGGCGAATCATCTTAAACGCTATAACCTGTATAAG	N/A	N/A
7000682|11699	0.00365493	0.302911	2.4459	1.17822	down	down	Mus musculus alpha 1 microglobulin/bikunin (Ambp), mRNA.	11699	Ambp	GAACTAATACGCAGTTGAAGGTGCCAGTCTGCAAGCCAGAGGGTAGCCAC	serine-type endopeptidase inhibitor activity (GO:0004867) ; transporter activity (GO:0005215) ; binding (GO:0005488) ; extracellular region (GO:0005576) ; microsome (GO:0005792) ; plasma membrane (GO:0005886) ; transport (GO:0006810) ; negative regulation of peptidase activity (GO:0010466) ; protein-chromophore linkage (GO:0018298) ; IgA binding (GO:0019862) ; heme binding (GO:0020037) ; peptidas…	N/A
2510743|93835	0.0212832	0.000416751	2.64411	1.39613	down	up	Mus musculus amnionless (Amn), mRNA.	93835	Amn	CTAGGCTTCTAACCTGTGGACTGTTCACCCCCTCGGAGACCGTGACTTCT	multicellular organismal development (GO:0007275) ; excretion (GO:0007588) ; protein localization (GO:0008104) ; membrane (GO:0016020) ; integral to membrane (GO:0016021) ; apical part of cell (GO:0045177)	N/A
730471,3420546|66156	0.503983	0.0429588	1.82262	2.12296	up	up	Mus musculus anaphase promoting complex subunit 11 (Anapc11), transcript variant 2, mRNA.///Mus musculus anaphase promoting complex subunit 11 (Anapc11), transcript variant 1, mRNA.	66156	Anapc11	CAGAGTCTTCCACCGTGAGCACCACACCAAAACAACTCCAACCTTGTTGC///TCCACCTCGGTCCCATTGGAGTTCCTGCCTTGGCTTTCTACAGCGGACTG	molecular_function (GO:0003674) ; nucleus (GO:0005634) ; anaphase-promoting complex (GO:0005680) ; cytoplasm (GO:0005737) ; cell cycle (GO:0007049) ; mitosis (GO:0007067) ; zinc ion binding (GO:0008270) ; protein ubiquitination (GO:0016567) ; metal ion binding (GO:0046872) ; cell division (GO:0051301) ; protein K11-linked ubiquitination (GO:0070979)	N/A
1990068|68737	0.552817	0.0153459	1.32104	4.23467	down	up	Mus musculus angel homolog 1 (Drosophila) (Angel1), mRNA.	68737	Angel1	CCTGCCAGGAAATGCAGGTTCAACTGCTAAAGGAGGCAGAGGGTCAGAGC	molecular_function (GO:0003674) ; cellular_component (GO:0005575) ; biological_process (GO:0008150)	N/A
2900113	0.0772015	0.0395556	1.50475	2.58518	up	up	N/A	N/A	Ankfy1	GGCAGCTGTGTGAAACTGGCCGTTCCATGATATCTTATGGTACCAAGGAC	N/A	N/A
4780189|68558	0.0422608	0.563746	4.57984	1.28176	down	up	Mus musculus ankyrin repeat, family A (RFXANK-like), 2 (Ankra2), mRNA.	68558	Ankra2	GTAGCACAATTTGACACTTTAAGGAAACTCCAACTTGTTTGTCTTTACTC	protein binding (GO:0005515) ; membrane fraction (GO:0005624) ; nucleus (GO:0005634) ; cytoplasm (GO:0005737) ; cytosol (GO:0005829) ; cytoskeleton (GO:0005856) ; membrane (GO:0016020) ; low-density lipoprotein particle binding (GO:0030169) ; histone deacetylase binding (GO:0042826)	N/A
6840553,7400246|76389	0.4281	0.0361324	1.07819	2.23716	up	up	Mus musculus ankyrin repeat domain 36 (Ankrd36), mRNA.	76389	Ankrd36	GCTCCACTTGAAAAGCTGGGTGCGGGAGAGCGAGATCCAAGCAAGAGATC///TGTGTATAAAAGACGCAAAGGGCAGTGAGAAGGAAGCATGGAGCCCCCGC	molecular_function (GO:0003674) ; cellular_component (GO:0005575) ; biological_process (GO:0008150)	N/A
6980458|77318	0.4281	0.0394234	1.07819	2.033	up	up	Mus musculus ankyrin repeat domain 55 (Ankrd55), mRNA.	77318	Ankrd55	GTGAGATTACTCTAGTTTATATGAGCAAAGTCTTAATTTAGTAAGCTGCA	molecular_function (GO:0003674) ; cellular_component (GO:0005575) ; biological_process (GO:0008150)	N/A
4040168,4150372,4010687|77531	0.746233	0.0355559	1.11316	2.30068	up	down	PREDICTED: Mus musculus ankyrin repeat and sterile alpha motif domain containing 1B, transcript variant 2 (Anks1b), mRNA.///PREDICTED: Mus musculus ankyrin repeat and sterile alpha motif domain containing 1B, transcript variant 3 (Anks1b), mRNA.	77531	Anks1b	GGTGACCAATGGGGTGTGAATCCAGGGGGCTTTGTGGAGAGAGCATGTAC///GGCGATGCAAGGAGGAGAAGAAATGAAAACTACTTTGATGATATTCCCCG///TGCCTGGTTCTGGGGGGCTGTATGACGCACTGGTCGGTAGTAAAGATTAA	cellular_component (GO:0005575) ; nucleus (GO:0005634) ; cytoplasm (GO:0005737) ; plasma membrane (GO:0005886) ; biological_process (GO:0008150) ; membrane (GO:0016020) ; cell junction (GO:0030054) ; cell projection (GO:0042995) ; synapse (GO:0045202) ; postsynaptic membrane (GO:0045211) ; ephrin receptor binding (GO:0046875)	N/A
2750209|101772	0.543364	0.0261185	1.11925	4.83118	up	down	Mus musculus anoctamin 1, calcium activated chloride channel (Ano1), mRNA.	101772	Ano1	CTCAGCACTTACCATTGTAATAGCTTCTAAAACAAGCCTCATGGGCCAGC	ion channel activity (GO:0005216) ; intracellular calcium activated chloride channel activity (GO:0005229) ; chloride channel activity (GO:0005254) ; cytoplasm (GO:0005737) ; plasma membrane (GO:0005886) ; transport (GO:0006810) ; ion transport (GO:0006811) ; chloride transport (GO:0006821) ; multicellular organismal development (GO:0007275) ; membrane (GO:0016020) ; integral to membrane (GO:0016…	N/A
4780273|11750	0.0142203	0.874852	4.86108	1.05075	down	up	Mus musculus annexin A7 (Anxa7), mRNA.	11750	Anxa7	TTTAATTTTAAGATAAATGTTTAAACAGTAAGTTTGGTCCTGTGACTTTA	calcium ion binding (GO:0005509) ; protein binding (GO:0005515) ; calcium-dependent phospholipid binding (GO:0005544) ; soluble fraction (GO:0005625) ; insoluble fraction (GO:0005626) ; nucleus (GO:0005634) ; nuclear envelope (GO:0005635) ; cytosol (GO:0005829) ; plasma membrane (GO:0005886) ; cellular calcium ion homeostasis (GO:0006874) ; cellular membrane fusion (GO:0006944) ; hemostasis (GO:0…	N/A
2600162,7510341|11775	0.0437255	0.0210492	1.42531	2.49309	down	up	Mus musculus adaptor-related protein complex 3, beta 2 subunit (Ap3b2), mRNA.	11775	Ap3b2	GCCCAGCTGACCGTCAACAGTGAGAAGATGGTGATTGGCACCATGCTGGT///CAGGCTCTGACCCAGTGACTTCTCAGCACTGTTACCCACTGATCTTCACC	binding (GO:0005488) ; nucleus (GO:0005634) ; cytoplasm (GO:0005737) ; Golgi apparatus (GO:0005794) ; trans-Golgi network (GO:0005802) ; transport (GO:0006810) ; intracellular protein transport (GO:0006886) ; endocytosis (GO:0006897) ; protein transporter activity (GO:0008565) ; protein transport (GO:0015031) ; membrane (GO:0016020) ; vesicle-mediated transport (GO:0016192) ; membrane coat (GO:00…	N/A
1430296|30878	0.4281	0.0414886	1.07819	3.71914	up	up	Mus musculus apelin (Apln), mRNA.	30878	Apln	GAGTTGCTTGATGAATGAGATAACCTGGAAAATAAACTTCGAGGAGTTCG	regulation of the force of heart contraction (GO:0002026) ; receptor binding (GO:0005102) ; hormone activity (GO:0005179) ; extracellular space (GO:0005615) ; G-protein coupled receptor protein signaling pathway (GO:0007186) ; feeding behavior (GO:0007631) ; positive regulation of cell proliferation (GO:0008284) ; positive regulation of heat generation (GO:0031652) ; apelin receptor binding (GO:0…	N/A
2030435	0.00942616	0.353572	2.68768	1.09392	down	up	N/A	N/A	Aplp1	CATGGCTATGAGAACCCCACCTACCGCTTCCTGGAAGAACGACCTTGACC	N/A	N/A
2510204|11806	0.00172037	0.0132482	2.45695	1.31293	down	up	Mus musculus apolipoprotein A-I (Apoa1), mRNA.	11806	Apoa1	TACCACACCAGGGCCAAAACCCACCTGAAGACACTTGGCGAGAAAGCCAG	beta-amyloid binding (GO:0001540) ; regulation of protein phosphorylation (GO:0001932) ; endothelial cell proliferation (GO:0001935) ; negative regulation of cytokine secretion involved in immune response (GO:0002740) ; lipid transporter activity (GO:0005319) ; protein binding (GO:0005515) ; phospholipid binding (GO:0005543) ; phospholipid transporter activity (GO:0005548) ; extracellular region …	Mm_PPAR_signaling_pathway_WP2316_69143 ; Mm_Statin_Pathway_WP1_69109
6420131,6350537|11807	0.00062195	0.370295	3.71109	1.07598	down	up	Mus musculus apolipoprotein A-II (Apoa2), mRNA.	11807	Apoa2	GGCAGACGGACCGGATATGCAGAGCCTGTTCACTCAATACTTTCAGAGCA///ACTGTTCCTAGGCCATAGTCTGCCATCATGAAGCTGCTCGCAATGGTCGC	negative regulation of cytokine secretion involved in immune response (GO:0002740) ; lipid transporter activity (GO:0005319) ; phospholipid binding (GO:0005543) ; extracellular region (GO:0005576) ; extracellular space (GO:0005615) ; protein folding (GO:0006457) ; fatty acid metabolic process (GO:0006631) ; phosphatidylcholine biosynthetic process (GO:0006656) ; transport (GO:0006810) ; lipid tra…	Mm_PPAR_signaling_pathway_WP2316_69143
1190270|238055	0.00387219	0.278596	2.57494	1.05936	down	down	Mus musculus apolipoprotein B (Apob), mRNA. XM_894981 XM_906759	238055	Apob	CTTCAATCCATACTTCAGGAGGGGTCCTACAAGCTACAGCAGGTCCATCA	in utero embryonic development (GO:0001701) ; phospholipid binding (GO:0005543) ; extracellular space (GO:0005615) ; endoplasmic reticulum (GO:0005783) ; microsome (GO:0005792) ; lipid metabolic process (GO:0006629) ; triglyceride mobilization (GO:0006642) ; spermatogenesis (GO:0007283) ; nervous system development (GO:0007399) ; heparin binding (GO:0008201) ; cholesterol metabolic process (GO:00…	N/A
5820600,1710066|11812	0.0026712	0.236089	2.59266	1.19023	down	up	Mus musculus apolipoprotein C-I (Apoc1), mRNA.	11812	Apoc1	GCCCAGGCGGCCCCGGATTTGTCCGGAACATTGGAGAGCATACCGGATAA///AAAGTGAAGGAGAAGTTGAAGACCACGTTCTCCTGAGCACCTGGCGGGCC	phospholipase inhibitor activity (GO:0004859) ; fatty acid binding (GO:0005504) ; extracellular region (GO:0005576) ; endoplasmic reticulum (GO:0005783) ; triglyceride metabolic process (GO:0006641) ; transport (GO:0006810) ; lipid transport (GO:0006869) ; cholesterol metabolic process (GO:0008203) ; negative regulation of phosphatidylcholine catabolic process (GO:0010900) ; negative regulation o…	Mm_Statin_Pathway_WP1_69109
6980113,5390240|11813	0.0231312	0.380359	2.33507	1.05222	down	down	Mus musculus apolipoprotein C-II (Apoc2), mRNA.	11813	Apoc2	GGGGGCCCTCCAGAGCTATAAAGCCTGCCAACCCACTGGAGTACTGGAGT///TGTTGGGAAATGAGGTCCAGGGGAACCAGGAAGATGACTCGGGCAGCCTG	extracellular region (GO:0005576) ; extracellular space (GO:0005615) ; lipid metabolic process (GO:0006629) ; transport (GO:0006810) ; lipid transport (GO:0006869) ; enzyme activator activity (GO:0008047) ; lipid binding (GO:0008289) ; positive regulation of phospholipase activity (GO:0010518) ; positive regulation of triglyceride catabolic process (GO:0010898) ; negative regulation of very-low-d…	Mm_Statin_Pathway_WP1_69109
2900735|11814	0.0230757	0.014868	3.13145	1.44215	down	up	Mus musculus apolipoprotein C-III (Apoc3), mRNA.	11814	Apoc3	CCAAGACGGTCCAGGATGCGCTAAGTAGCGTGCAGGAGTCCGATATAGCT	phospholipid binding (GO:0005543) ; extracellular region (GO:0005576) ; extracellular space (GO:0005615) ; triglyceride metabolic process (GO:0006641) ; triglyceride mobilization (GO:0006642) ; transport (GO:0006810) ; lipid transport (GO:0006869) ; G-protein coupled receptor protein signaling pathway (GO:0007186) ; cholesterol metabolic process (GO:0008203) ; lipid binding (GO:0008289) ; negativ…	Mm_PPAR_signaling_pathway_WP2316_69143 ; Mm_Statin_Pathway_WP1_69109
540093|108956	0.371862	0.0353427	2.61892	2.20531	up	up	Mus musculus apolipoprotein L 7c (Apol7c), mRNA.	108956	Apol7c	GTCAGACTTTGGTTGTGAAAATCATTTCCTGTTCTTGGTTTTGGGTAGTC	cellular_component (GO:0005575)	N/A
2650367|68117	0.753178	0.0263918	1.3106	4.50913	down	up	Mus musculus apolipoprotein O-like (Apool), mRNA.	68117	Apool	GCAAACAATGGTGAAAAATCACATAATGAACGGGTAACTGACAAAATGTG	molecular_function (GO:0003674) ; extracellular region (GO:0005576) ; mitochondrion (GO:0005739) ; mitochondrial inner membrane (GO:0005743) ; biological_process (GO:0008150)	N/A
2470717,7160093|11833	0.530013	0.00194417	1.07902	3.03513	up	up	Mus musculus aquaporin 8 (Aqp8), mRNA.	11833	Aqp8	CCTTTGGACCTGCTGTGATGGCTGGCTACTGGGACTTCCATTGGATCTAC///GACCTGAGCTAACAGGAGTCACCATGACAGCAGCTGACCTAGGCCTGGCT	transporter activity (GO:0005215) ; microsome (GO:0005792) ; plasma membrane (GO:0005886) ; integral to plasma membrane (GO:0005887) ; transport (GO:0006810) ; water transport (GO:0006833) ; water channel activity (GO:0015250) ; canalicular bile acid transport (GO:0015722) ; membrane (GO:0016020) ; integral to membrane (GO:0016021) ; apical part of cell (GO:0045177) ; intracellular canaliculus (G…	N/A
7400082	0.0109872	0.5227	4.51714	1.30089	down	up	N/A	N/A	Aqr	CCCAGAGTGCTGAGAGTGTATGAGCTGGCCTACCTGGTTTCATTTGGCCT	N/A	N/A
2360142	0.0311476	0.331996	4.34956	1.72956	down	up	N/A	N/A	Arhgap20	CTGGTAAGGCTCTCTGCCAACCATTCTGACTCTGTTTCCTTAGATGCTCC	N/A	N/A
770619,3060215,5890768|232201	0.796188	0.00436168	1.08032	2.38062	down	up	Mus musculus Rho GTPase activating protein 25 (Arhgap25), transcript variant 2, mRNA. XM_899325 XM_899332 XM_899339 XM_899344 XM_914946 XM_923470 XM_923471 XM_923481 XM_923488 XM_923492 XM_923496 XM_923499 XM_923504	232201	Arhgap25	ATTTATGAAAGCAAAATGAGTGAGAAAATTATATTCAAATAAAGAAAACA///GAGGCAGCTGGACGGCAGGAGCTGGTCGTCAGTTGGGCTCCTTTCAGGAG///CTCCAGTGCTGGCCAACTGAGGGCTGCTTGGAGAGGCTGAACTGTTGGAA	molecular_function (GO:0003674) ; GTPase activator activity (GO:0005096) ; intracellular (GO:0005622) ; signal transduction (GO:0007165)	N/A
3130176|207212	0.510612	0.0065315	1.09741	2.14132	down	up	Mus musculus Rho guanine nucleotide exchange factor (GEF) 17 (Arhgef17), mRNA.	207212	Arhgef17	CTGCAAAGGATTTAAGTGCCCAGCAACATGGGGCTGCTCTCTAGGGGCCA	guanyl-nucleotide exchange factor activity (GO:0005085) ; Rho guanyl-nucleotide exchange factor activity (GO:0005089) ; intracellular (GO:0005622) ; actin cytoskeleton organization (GO:0030036) ; regulation of Rho protein signal transduction (GO:0035023) ; regulation of catalytic activity (GO:0050790)	N/A
2480646,5810608|71619	0.4281	0.0103653	1.07819	4.75719	up	up	PREDICTED: Mus musculus ADP-ribosylation factor-like 14 (Arl14), mRNA.	71619	Arl14	AGTTCCCAGATGTTACTGGCATTGAATTTCTACCCTGTCCTTAGGTAGTA///AGCAACCGGAACTGGTATGTGCAACCCTGCTGTGCGGTCACTGGAGAAGG	molecular_function (GO:0003674) ; cellular_component (GO:0005575) ; biological_process (GO:0008150)	N/A
5900193	0.973497	0.00101627	1.01703	2.69539	up	down	N/A	N/A	Arnt	GTAGCGCCTCTTACCTGTCTGACCCTGTGTGTTGTTGTTTGTGGGATCTT	N/A	N/A
3130735|74008	0.0289223	0.0959117	6.47304	1.35924	down	down	Mus musculus arylsulfatase G (Arsg), mRNA.	74008	Arsg	AGCAAGCTAAACCAAAGTGAGGTTTTCCCAGGCCTTGGACCCTTCTCTCC	catalytic activity (GO:0003824) ; arylsulfatase activity (GO:0004065) ; extracellular space (GO:0005615) ; lysosome (GO:0005764) ; endoplasmic reticulum (GO:0005783) ; sulfur compound metabolic process (GO:0006790) ; metabolic process (GO:0008152) ; sulfuric ester hydrolase activity (GO:0008484) ; hydrolase activity (GO:0016787) ; metal ion binding (GO:0046872)	N/A
240608,2970632,4010075,6180086|11876	0.783438	0.048295	1.02234	2.40916	down	up	Mus musculus artemin (Artn), mRNA.	11876	Artn	CACTGACCAACAGTCCCAAGTTGTTCATGGATCACAGCTCTACAGACAGG///CAGCTACCGCTGCTGAGTTGACTCTAGCTACTCCAACCTCCTGGGTCGCT///CGGCATGACAGACAGAGTGAAAGATGTCGGAACCACTGACCAACAGTCCC///AAGAGGCGCTGCCAGGTGCACAACTCTGGGCATGATCCACTTGAGCTTCG	receptor binding (GO:0005102) ; protein binding (GO:0005515) ; extracellular region (GO:0005576) ; extracellular space (GO:0005615) ; cell surface receptor linked signaling pathway (GO:0007166) ; axon guidance (GO:0007411) ; peripheral nervous system development (GO:0007422) ; growth factor activity (GO:0008083) ; glial cell line-derived neurotrophic factor receptor binding (GO:0030116) ; inducti…	N/A
6270156|69299	0.45156	0.0450338	2.54495	3.94202	up	up	Mus musculus ankyrin repeat and SOCS box-containing 9 (Asb9), mRNA.	69299	Asb9	GCAGCTATGCCGCCTGAGAATCCGGAAATGCTTTGGCATTCGGCAGCATC	protein binding (GO:0005515) ; cellular_component (GO:0005575) ; protein ubiquitination (GO:0016567) ; intracellular signal transduction (GO:0035556) ; positive regulation of protein catabolic process (GO:0045732)	N/A
5420673	0.516179	0.000181862	1.12833	6.83336	down	down	N/A	N/A	Ash1l	GTGGCTCCATTTGTTGCCACTGAAAGTCCAAGTAAGCTCGAGTCTGAAAG	N/A	N/A
780180	0.4281	0.0483671	1.07819	2.69264	up	down	N/A	N/A	Aspa	GGAGAAGATGCACATAATCCTGAAGAGACAGGATGCCCGCACACACCCTC	N/A	N/A
3180537|66695	0.0018806	0.920058	4.41928	1.0445	up	up	Mus musculus asporin (Aspn), mRNA.	66695	Aspn	GCTTCAAGTATTCACAGATAATATTCATCAGAGTTGGTTTGGGCTATAAC	calcium ion binding (GO:0005509) ; protein binding (GO:0005515) ; extracellular region (GO:0005576) ; proteinaceous extracellular matrix (GO:0005578) ; porin activity (GO:0015288) ; bone mineralization (GO:0030282) ; negative regulation of transforming growth factor beta receptor signaling pathway (GO:0030512) ; biomineral tissue development (GO:0031214) ; pore complex (GO:0046930) ; negative reg…	N/A
7560338|11898	0.00175347	0.144105	2.6998	1.0916	down	up	Mus musculus argininosuccinate synthetase 1 (Ass1), mRNA.	11898	Ass1	TTTGTAATTGTAGCTTGTTCTCCACCACCTGACTGGGGCTGCTGTGTCCC	urea cycle (GO:0000050) ; argininosuccinate metabolic process (GO:0000053) ; nucleotide binding (GO:0000166) ; argininosuccinate synthase activity (GO:0004055) ; ATP binding (GO:0005524) ; nucleus (GO:0005634) ; cytoplasm (GO:0005737) ; mitochondrion (GO:0005739) ; mitochondrial outer membrane (GO:0005741) ; lysosome (GO:0005764) ; endoplasmic reticulum (GO:0005783) ; arginine biosynthetic proces…	Mm_Alanine_and_aspartate_metabolism_WP240_69071
3610292	0.6798	0.023463	1.22922	2.34606	down	down	N/A	N/A	Atic	AGTTCTGCATCCCCATATTACCAGTGCAGAGGTAGGGGACTCAATGCCAC	N/A	N/A
7050075,60653|73991	0.4281	0.0216294	1.07819	2.2684	up	up	Mus musculus atlastin GTPase 1 (Atl1), mRNA.	73991	Atl1	ACACCACAAATGTATTCTTCATAGGTTTATTCTTTTAATATGTGAACTAT///GATATGCTCATTTGATTTCTATAGAAAATTTAAGTTATTTTACATAGCTA	Golgi cis cisterna (GO:0000137) ; nucleotide binding (GO:0000166) ; GTPase activity (GO:0003924) ; GTP binding (GO:0005525) ; endoplasmic reticulum (GO:0005783) ; endoplasmic reticulum membrane (GO:0005789) ; microsome (GO:0005792) ; Golgi apparatus (GO:0005794) ; GTP catabolic process (GO:0006184) ; endoplasmic reticulum organization (GO:0007029) ; axonogenesis (GO:0007409) ; membrane (GO:001602…	N/A
7610148|224079	0.4281	0.0444611	1.07819	2.18983	up	up	Mus musculus ATPase type 13A4 (Atp13a4), mRNA.	224079	Atp13a4	TGTCCTACAGCAACCCGGTGTTTGAGAGCAATGAGGAGCAACTTTGAAGG	nucleotide binding (GO:0000166) ; molecular_function (GO:0003674) ; ATP binding (GO:0005524) ; cellular_component (GO:0005575) ; cation transport (GO:0006812) ; ATPase activity, coupled to transmembrane movement of ions, phosphorylative mechanism (GO:0015662) ; membrane (GO:0016020) ; integral to membrane (GO:0016021) ; hydrolase activity (GO:0016787) ; hydrolase activity, acting on acid anhydrid…	N/A
6350689|232975	0.00131493	0.639675	5.93513	1.30778	down	up	Mus musculus ATPase, Na+/K+ transporting, alpha 3 polypeptide (Atp1a3), mRNA.	232975	Atp1a3	CCTTGAGCTCATGTCCCTGAGTTTCTCAGTGCTGGGATGACAGGCCTGCC	nucleotide binding (GO:0000166) ; catalytic activity (GO:0003824) ; sodium (GO:0005391) ; ATP binding (GO:0005524) ; nucleus (GO:0005634) ; cytoplasm (GO:0005737) ; endoplasmic reticulum (GO:0005783) ; Golgi apparatus (GO:0005794) ; plasma membrane (GO:0005886) ; sodium (GO:0005890) ; ATP biosynthetic process (GO:0006754) ; transport (GO:0006810) ; ion transport (GO:0006811) ; cation transport (G…	N/A
4390382,1570674,2340603|381290	0.0482841	0.0641803	2.04416	1.44705	down	down	Mus musculus ATPase, Ca++ transporting, plasma membrane 4 (Atp2b4), mRNA.	381290	Atp2b4	TTGGTTTCTAAGGCGGGGACGAGTGTGCTCCTGTTGGATGGTGAAGCTGC///AGGACATCAGCAGGGATACTGAGGGAATGGACGAGATTGACCTTGCCGAG///CACCAAGTGCAAATCGTTGCCTCCCATTCTGACAGCCCTCTGCCAAGCCT	nucleotide binding (GO:0000166) ; calcium-transporting ATPase activity (GO:0005388) ; ATP binding (GO:0005524) ; integral to plasma membrane (GO:0005887) ; transport (GO:0006810) ; ion transport (GO:0006811) ; calcium ion transport (GO:0006816) ; membrane (GO:0016020) ; integral to membrane (GO:0016021) ; hydrolase activity (GO:0016787) ; PDZ domain binding (GO:0030165)	N/A
2320673|11944	0.000697585	0.79182	11.3137	1.13405	down	down	Mus musculus ATPase, H+/K+ exchanging, gastric, alpha polypeptide (Atp4a), mRNA.	11944	Atp4a	CCAGCAGTACACCTGTTACACCGTGTTCTTCATCAGCATCGAGATGTGCC	nucleotide binding (GO:0000166) ; ATP binding (GO:0005524) ; plasma membrane (GO:0005886) ; ATP catabolic process (GO:0006200) ; transport (GO:0006810) ; ion transport (GO:0006811) ; hydrogen (GO:0008900) ; regulation of proton transport (GO:0010155) ; membrane (GO:0016020) ; integral to membrane (GO:0016021) ; apical plasma membrane (GO:0016324) ; hydrolase activity (GO:0016787) ; response to dr…	N/A
3610605|74915	0.413374	0.0171512	2.82468	3.47594	down	down	Mus musculus ATPase, H+ transporting, lysosomal V1 subunit E2 (Atp6v1e2), mRNA.	74915	Atp6v1e2	GGTGGAGGTCTACAGCAGCGATCAGAAAATAAAGGTTTCCAACACCCTGG	acrosomal vesicle (GO:0001669) ; transport (GO:0006810) ; ion transport (GO:0006811) ; hydrogen-exporting ATPase activity, phosphorylative mechanism (GO:0008553) ; ATP hydrolysis coupled proton transport (GO:0015991) ; proton transport (GO:0015992) ; proton-transporting two-sector ATPase complex, catalytic domain (GO:0033178) ; proton-transporting ATPase activity, rotational mechanism (GO:0046961)	N/A
3460593|338375	0.4281	0.0334305	1.07819	2.01316	up	up	Mus musculus ATPase, H+ transporting, lysosomal V1 subunit G3 (Atp6v1g3), mRNA.	338375	Atp6v1g3	AAGTTCCCTCCCAGGAAGCTTTCTAAATACCCACTGCTGAGCACTAGCAG	cytosol (GO:0005829) ; plasma membrane (GO:0005886) ; ATP catabolic process (GO:0006200) ; transport (GO:0006810) ; ion transport (GO:0006811) ; hydrogen-exporting ATPase activity, phosphorylative mechanism (GO:0008553) ; ATP hydrolysis coupled proton transport (GO:0015991) ; proton transport (GO:0015992) ; membrane (GO:0016020) ; vacuolar proton-transporting V-type ATPase complex (GO:0016471) ; …	N/A
5310066	0.824565	0.0298007	1.21583	2.33181	up	down	N/A	N/A	Atp8b4	GGTGGTCAGAATTGTGAGCGCTTATGAGAGGTGGCATGCTTGGCTGTTTG	N/A	N/A
1190427|11567	0.201253	0.000186183	3.06859	4.19236	up	up	Mus musculus advillin (Avil), mRNA.	11567	Avil	CCTTTCGAAGTCATCCTTGCATTCCTTGTGGCTGTCCATTAGATGCTGAC	actin binding (GO:0003779) ; protein binding (GO:0005515) ; cytoplasm (GO:0005737) ; cytoskeleton (GO:0005856) ; response to stress (GO:0006950) ; cytoskeleton organization (GO:0007010) ; actin filament organization (GO:0007015) ; positive regulation of neuron projection development (GO:0010976) ; cell projection (GO:0042995) ; actin filament capping (GO:0051693) ; cilium morphogenesis (GO:006027…	N/A
1240746|11998	0.43079	0.0131868	2.11497	2.22474	down	up	Mus musculus arginine vasopressin (Avp), mRNA.	11998	Avp	TTTTTCCGCCTCACCCGCGCTCGGGAGCCAAGCAACGCCACACAGCTGGA	maternal aggressive behavior (GO:0002125) ; positive regulation of systemic arterial blood pressure (GO:0003084) ; protein kinase activity (GO:0004672) ; signal transducer activity (GO:0004871) ; hormone activity (GO:0005179) ; neuropeptide hormone activity (GO:0005184) ; neurohypophyseal hormone activity (GO:0005185) ; extracellular region (GO:0005576) ; extracellular space (GO:0005615) ; protei…	Mm_GPCRs,_Class_A_Rhodopsin-like_WP189_71758 ; Mm_SIDS_Susceptibility_Pathways_WP1266_69139
6620373	0.44218	0.0114465	2.37353	3.10616	up	up	N/A	N/A	Avpr2	GGGGGAGGTAAGGGGCTCCCCCAACACATTGAAATACTCTACTTGCTACC	N/A	N/A
3360411|106014	0.16957	0.0441818	1.28874	2.08927	up	up	Mus musculus expressed sequence AW049604 (AW049604), mRNA.	106014	AW049604	ACCTCCGAGGGCAGAGACCAGGAGACTTAAGATGTTACAGCATATTTCCC	molecular_function (GO:0003674) ; cellular_component (GO:0005575) ; extracellular region (GO:0005576) ; biological_process (GO:0008150) ; membrane (GO:0016020) ; integral to membrane (GO:0016021)	N/A
5670402	0.4281	0.0133928	1.07819	3.12741	up	up	N/A	N/A	AW125441	GGCTCTTGCTGGGGTTGCTTAATGGAGATAGTAACAGATGAAGACAAGCC	N/A	N/A
4290243|380674	0.438727	0.0417493	1.49551	4.02532	down	up	Mus musculus cDNA sequence AY053573 (AY053573), mRNA.	380674	AY053573	TGACTGAGAGTGAAAGATTATCATCAAACATCCAGGTGCTGTGGGACCAG	N/A	N/A
2100709|278676	0.409555	0.00916899	2.20964	4.39523	up	up	Mus musculus cDNA sequence AY358078 (AY358078), mRNA.	278676	AY358078	CTTACACCTGCAAGTTGTGTATGAGGGAGATCTTGACCTGGTCTGTGCCC	molecular_function (GO:0003674) ; cellular_component (GO:0005575) ; biological_process (GO:0008150)	N/A
6660204,7570044|12007	0.0475241	0.0167443	1.31831	2.3713	up	up	Mus musculus alpha-2-glycoprotein 1, zinc (Azgp1), mRNA.	12007	Azgp1	GCTAAAGTGGGAAGCAGAAAAGGTCTACGTGCAGCGAGCCAAGGCATACC///GTCAACCCTCACAATTGCCCTCATGCCTAGAACAGCACAGAAAGGAAGGC	extracellular region (GO:0005576) ; immune response (GO:0006955) ; cell adhesion (GO:0007155) ; membrane (GO:0016020) ; antigen processing and presentation (GO:0019882) ; regulation of multicellular organism growth (GO:0040014) ; MHC class I protein complex (GO:0042612)	N/A
5690091	0.992717	0.00998855	1.01196	4.72693	down	down	N/A	N/A	Azi2	CCTCTAGCGCGTCCTTTCCACTCAGCGGCAACTGGGATTCCGTGAGATTT	N/A	N/A
520220	0.926435	0.000759772	1.09234	5.0314	down	up	N/A	N/A	B130005I07Rik	TAGCAACAGCACTGGTGTGGACAGTCATCCTCGGAGCTGCACAGTGCGTC	N/A	N/A
6450735	0.579495	0.049752	1.38906	2.93946	up	down	N/A	N/A	B130008E12Rik	GACGTCAGTGACGTTGACAATAAGATAACTAGTTATATCACTTTGTTTAA	N/A	N/A
6270176	0.367533	0.0191614	2.4349	2.63702	up	up	N/A	N/A	B130014P16Rik	TGGTTAACAGATGAACTGCTGGGCAACTGGGTCTGGTGGATGTGTCCCAG	N/A	N/A
6960500	0.00212045	0.00100763	2.43931	1.60101	up	up	N/A	N/A	B130016L16Rik	ATTAGACCCTCACACAATCAGTTTGACTATGGCTGCGGCCTTGTAGGACC	N/A	N/A
6550541	0.877371	0.0268679	1.03054	2.22399	down	down	N/A	N/A	B130028C06Rik	TGTGGAGGTCAGAGGATAGCTTACAGGAGGGAATCAGTTCTTCTCCCATG	N/A	N/A
6580451	0.623997	0.0327316	1.02802	3.71882	up	up	N/A	N/A	B130032G09Rik	ACACCAAGCTTGCCCTGGCCTCTGCACACACACTCACACATGTGCAGCTG	N/A	N/A
3400364	0.894857	0.00835156	1.04592	2.0354	up	up	N/A	N/A	B130038J23Rik	CGCCTTTCACCATGTGCTACAGGTACAGTCACAGCAGCCAGCATAGGAAG	N/A	N/A
2340561	0.0400834	0.854214	4.63497	1.12267	up	down	N/A	N/A	B130038N13Rik	CCCTTTCTCCCATTCCTAGTAGGGTGAGTCTAGAGGGGGTGAATTCTTTC	N/A	N/A
4070192	0.4281	0.0351767	1.07819	2.14132	up	up	N/A	N/A	B130064M22Rik	GCCAGCAGAATGTGGGGACTGCGGCTTCCGATCCTTGGACATTAGCTAGC	N/A	N/A
6480487	0.956184	0.0101101	1.00963	2.31804	down	down	N/A	N/A	B130066H02Rik	GGACGAGGTTCCAGGGAGCACATTTACATGGCAGCTTTCACAGGGTGCCT	N/A	N/A
1500215	0.0305673	0.00100763	5.73473	1.60101	up	up	N/A	N/A	B230206N24Rik	CATGTGCCCTCACCATGACCCAATGACTGTGGCAGGTGCTATTATCGCCA	N/A	N/A
6590014	0.209941	0.00592953	1.33071	2.21746	down	up	N/A	N/A	B230215L15Rik	CTCTTGTGCAACTAAGAAAGACCTCATTTTCCATTTGCTGGATCCTCCTG	N/A	N/A
5290687	0.4281	0.0293151	1.07819	2.07102	up	up	N/A	N/A	B230217N24Rik	GGAAGTGCAGGCGTGCTTTCCTCAATCTGCCCAGCATGTAGGATGTCGGT	N/A	N/A
2490538|381914	0.13578	0.0258295	1.33415	3.74117	down	up	PREDICTED: Mus musculus RIKEN cDNA B230311B06 gene (B230311B06Rik), mRNA.	381914	B230311B06Rik	ATAGTCCTGGCACATCAGGAGCTCAAGGCCGGTCCAGCTACTTGAGACCC	N/A	N/A
5490088	0.945579	0.00602996	1.02994	4.851	up	down	N/A	N/A	B230311C12Rik	ATGTGTGCTGATGGTGCGTGTATGTGTGCTGATGGTGTGTGTCTGTGTGC	N/A	N/A
5870379	0.505572	0.038772	2.26489	2.35481	up	up	N/A	N/A	B230311P14Rik	GAGCAGTTGATGCTCTCACAGAGGACCCAGGTCTGAGTGCCCAGCACGTA	N/A	N/A
380082	0.526253	0.0179318	1.33135	2.06526	up	up	N/A	N/A	B230312E02Rik	GCTGTCGCTGTCCACTGTGGCTGTACTTCTTGACCATGTTAAAATGCCCC	N/A	N/A
5260139	0.71133	0.0417014	1.05434	3.56056	up	up	N/A	N/A	B230312L03Rik	GCACCCCACGCGCGGGCTCTGTGACTTTGGGTTTTGGTCTTTTTGTTTCG	N/A	N/A
4220400|320383	0.0469955	0.56436	2.1456	1.27081	up	down	PREDICTED: Mus musculus RIKEN cDNA B230317F23 gene (B230317F23Rik), misc RNA.	320383	B230317F23Rik	TTAAACAGACAAGGCTGTCTTTGGGGAGCTAAAATATGCTGCCCGCCCTG	molecular_function (GO:0003674) ; cellular_component (GO:0005575) ; biological_process (GO:0008150)	N/A
4810681	0.118946	0.0132878	1.34765	2.24518	down	up	N/A	N/A	B230323D24Rik	TGTGCCCAATGTAGACCCAACTCAGATGTCATTAAACTTACCTGGGTTCC	N/A	N/A
4180373	0.408516	0.0085131	2.07395	4.95432	up	up	N/A	N/A	B230334K19Rik	GGGGCAGTGTCGGAAATCAGGCCCAAAGATCTGCTTGCACTGCTGGTCCA	N/A	N/A
6020014	0.520329	0.0444611	1.25606	2.18983	up	up	N/A	N/A	B230350I06Rik	GGTCCTGGGGCACAGATAGCTAAGAGCCGTGTCTACTACCCTGGTCTTGG	N/A	N/A
5700736	0.00792925	0.251602	6.03017	2.32494	up	up	N/A	N/A	B230353J12Rik	GTGTTTGTGGCCTCTCAGAGAAGGATGCATACCTGTTTCCAAGCACAGAC	N/A	N/A
2570601	0.4281	0.0152341	1.07819	3.61127	up	up	N/A	N/A	B230354K17Rik	TAATTATCATTATTTAAGTTTAAGATACTAAAAGGATGTCCCCTAAAGGA	N/A	N/A
670546	0.186305	0.00623535	1.22933	2.27541	up	up	N/A	N/A	B230363K08Rik	TCATGTTTTGTTGTTGGGAAGGTATCACTTTAGAACAGTGGCTTGCACTT	N/A	N/A
5700594	0.0734707	0.00311734	1.18698	2.01718	up	up	N/A	N/A	B230385N19Rik	TAAATGATGCACCGGAGACTCAGAGCAAATCCCCCCGGGCCAGCAGCATG	N/A	N/A
5130523|240479	0.973112	0.0434747	1.00275	3.01612	down	down	Mus musculus RIKEN cDNA B230399E16 gene (B230399E16Rik), mRNA.	240479	B230399E16Rik	TTTTTCCCCCCTGGAATTAAATGCAATAAAATGTGTGTCCTTAGCGGCAC	molecular_function (GO:0003674) ; cellular_component (GO:0005575) ; endoplasmic reticulum (GO:0005783) ; biological_process (GO:0008150) ; membrane (GO:0016020) ; integral to membrane (GO:0016021)	N/A
2030402	0.4281	0.00872497	1.07819	2.24989	up	up	N/A	N/A	B330003H21	GTTACATGTGTGATAAAAACTTAAAAGGTCACAGAAATCCCCAAATTAAG	N/A	N/A
4010307,5960220|26877	0.740302	0.0333576	1.19608	3.51144	down	up	Mus musculus UDP-Gal:betaGlcNAc beta 1,3-galactosyltransferase, polypeptide 1 (B3galt1), mRNA.	26877	B3galt1	GGTATATGCCTAGAGATTTGTACCCTGACAGCAACTACCCACCGTTCTGT///TGTAAAATGTTGGTTGAAAGCACGATGCAATTGTACAGGCCCATCTGTCA	Golgi membrane (GO:0000139) ; Golgi apparatus (GO:0005794) ; protein glycosylation (GO:0006486) ; galactosyltransferase activity (GO:0008378) ; UDP-galactose (GO:0008499) ; oligosaccharide biosynthetic process (GO:0009312) ; membrane (GO:0016020) ; integral to membrane (GO:0016021) ; transferase activity (GO:0016740) ; transferase activity, transferring glycosyl groups (GO:0016757)	N/A
4860327	0.0141174	0.00113801	1.13937	2.113	down	up	N/A	N/A	B3Gat3	GCACAGTGGTAGAACACTCACAAGTGTAAGGCCCTGGGTTGGAGCCCCAG	N/A	N/A
5310521|72297	0.0128649	0.204758	2.07387	1.05439	down	up	Mus musculus UDP-GlcNAc:betaGal beta-1,3-N-acetylglucosaminyltransferase 3 (B3gnt3), mRNA.	72297	B3gnt3	GCACTACTCATGTTTTAACACCGGCTGCTCTACCCCACCTCTCTTTGACC	molecular_function (GO:0003674) ; cellular_component (GO:0005575) ; Golgi apparatus (GO:0005794) ; protein glycosylation (GO:0006486) ; biological_process (GO:0008150) ; galactosyltransferase activity (GO:0008378) ; membrane (GO:0016020) ; integral to membrane (GO:0016021) ; transferase activity (GO:0016740) ; transferase activity, transferring glycosyl groups (GO:0016757)	N/A
2510246	0.285561	0.0338985	3.1249	3.44549	up	up	N/A	N/A	B3gnt5	GAAGAAGGGAGAGTTCCCTCGGCGAGCGCCTTTGTTCACTGCGGCCTGGT	N/A	N/A
6280519	0.180066	0.0212967	1.13082	2.74488	up	up	N/A	N/A	B430202K04Rik	GCTGGGACTCTCTCATCTCCAGCTTCCCTATCTCAAGTAGAAAGCACTGC	N/A	N/A
4900196|320193	0.4281	0.0459779	1.07819	2.8269	up	up	Mus musculus RIKEN cDNA B430203M17 gene (B430203M17Rik), mRNA.	320193	B430203M17Rik	GAAGTTTAATTCAGGTCATTATGGAAATTTAAAGCCATTTTCTTCAATAA	N/A	N/A
6770576	0.369316	0.0190702	2.50549	2.631	up	up	N/A	N/A	B430219N15Rik	TGCTGGAATTACAGAAGTGTGCCACCCTCTCACCTCAACCTTGATGGTAC	N/A	N/A
2630433|320148	0.588239	0.0302153	1.27844	2.96417	down	up	Mus musculus RIKEN cDNA B430306N03 gene (B430306N03Rik), mRNA.	320148	B430306N03Rik	GCTAACCTCTCCTTTATGCCTCAGGGGCATCTCAGGTCACCTCAGTGAGA	molecular_function (GO:0003674) ; receptor activity (GO:0004872) ; cellular_component (GO:0005575) ; biological_process (GO:0008150)	N/A
5220575|619306	0.4281	0.0394234	1.07819	2.033	up	up	PREDICTED: Mus musculus RIKEN cDNA B430319F04 gene (B430319F04Rik), misc RNA.	619306	B430319F04Rik	CTGCAAGAACAAGTACTCTTGACTGCTGAGCCATCTCTCCAGGACTCTGG	molecular_function (GO:0003674) ; cellular_component (GO:0005575) ; biological_process (GO:0008150)	N/A
2940025	0.383041	0.0318975	1.2446	2.78168	up	up	N/A	N/A	B430320J11Rik	AACCAGAGAGCACCACAGATGAGGGCGACCGTGTGCAGTGTGGCAGCTTA	N/A	N/A
6110255	0.00576387	0.00436372	2.42097	1.74151	up	up	N/A	N/A	B630019A10Rik	AAGTCTCTTGAGAGTAGGTCAGTAGCCACGGATGGGAAGGAACCAGCCCA	N/A	N/A
5220671	0.357663	0.0269091	1.7379	3.53919	up	down	N/A	N/A	B830017A01Rik	TCAAAGACCCGAGAAGCAGAGACGGTGGTGGCAGCTGATCTTCCCTCCCA	N/A	N/A
110152	0.768568	0.0264184	1.50292	2.69882	down	down	N/A	N/A	B930062B16Rik	GGCCAGCGTGGAAAGAAGTCAGAGCAAAAACTCAAGGCAGTTTCCTGGGA	N/A	N/A
6350228	0.00287445	0.00100763	4.3995	1.60101	up	up	N/A	N/A	B930070B21Rik	GAGGACATGGATTCTATCCCCAACCCCTCTTCTGAACTCTTAGGACCCCT	N/A	N/A
6590156	0.38588	0.0112452	1.22933	2.34976	up	up	N/A	N/A	B930086A06Rik	CCTGGCTTGCCACTAACAAACAAGGCAGTGTCTGCAGAGTGCATACTCCC	N/A	N/A
7160315	0.782308	0.0304099	1.34263	2.97982	down	up	N/A	N/A	B930097H17Rik	CTGCAGATGACATTTTGAGATTGTCCGACCCTGCGGAGTGCCTCTGAAGC	N/A	N/A
2570364	0.694676	0.0251962	1.23979	3.11226	up	up	N/A	N/A	Bai1	CGGGACCCAGTTCAGGTGCTGGGGCCAAGAATGAGAACGTGGCCACCTTG	N/A	N/A
650768|54422	0.127083	0.0275541	1.55507	2.01999	down	down	Mus musculus BarH-like 1 (Drosophila) (Barhl1), mRNA.	54422	Barhl1	GTGAATGCAGGCTGGTAAATCCCTCGATCTGGCTGTGGTGGGGTGTGAGG	neuron migration (GO:0001764) ; DNA binding (GO:0003677) ; sequence-specific DNA binding transcription factor activity (GO:0003700) ; cellular_component (GO:0005575) ; nucleus (GO:0005634) ; transcription, DNA-dependent (GO:0006351) ; regulation of transcription, DNA-dependent (GO:0006355) ; sensory perception of sound (GO:0007605) ; midbrain development (GO:0030901) ; negative regulation of neur…	N/A
7200376,4880603|12022	0.00289781	0.804545	3.10958	1.0394	down	up	Mus musculus BarH-like homeobox 1 (Barx1), mRNA.	12022	Barx1	CCCTGGGCCTGAGCCAGTTACAGGTGAAGACGTGGTATCAAAATCGGAGG///AGGAAGGACACAGGCCCGGAAGCCAATCCCAGGTGTCAGCGAGCTTCTGT	transcription regulatory region sequence-specific DNA binding (GO:0000976) ; DNA binding (GO:0003677) ; sequence-specific DNA binding transcription factor activity (GO:0003700) ; nucleus (GO:0005634) ; transcription, DNA-dependent (GO:0006351) ; regulation of transcription, DNA-dependent (GO:0006355) ; cell-cell signaling (GO:0007267) ; tissue development (GO:0009888) ; anterior/posterior pattern…	N/A
1940402|70350	0.0572396	0.0379141	1.31048	2.65225	down	up	Mus musculus brain abundant, membrane attached signal protein 1 (Basp1), mRNA.	70350	Basp1	AGGCCCCCAAGGCCGGCGAAGCGAGCGCCGAGAGCACGGGCGCGGCCGAC	transcription corepressor activity (GO:0003714) ; protein binding (GO:0005515) ; nucleus (GO:0005634) ; cytoplasm (GO:0005737) ; plasma membrane (GO:0005886) ; membrane (GO:0016020) ; nuclear speck (GO:0016607) ; protein domain specific binding (GO:0019904) ; cell projection (GO:0042995) ; transcription regulatory region DNA binding (GO:0044212) ; negative regulation of transcription, DNA-depende…	N/A
7160246|74481	0.00259441	0.135832	2.11557	1.63211	up	up	Mus musculus basic leucine zipper transcription factor, ATF-like 2 (Batf2), mRNA.	74481	Batf2	CACAGCACCCCCCAAGTGCCTCCAGTTCTTCACCAGGTTTTCACACACAG	DNA binding (GO:0003677) ; sequence-specific DNA binding transcription factor activity (GO:0003700) ; cellular_component (GO:0005575) ; nucleus (GO:0005634) ; regulation of transcription, DNA-dependent (GO:0006355) ; sequence-specific DNA binding (GO:0043565) ; protein dimerization activity (GO:0046983)	N/A
4260368,450072|170442	0.4281	0.0298688	1.07819	2.8399	up	up	Mus musculus butyrobetaine (gamma), 2-oxoglutarate dioxygenase 1 (gamma-butyrobetaine hydroxylase) (Bbox1), mRNA.	170442	Bbox1	ACTGTTTTATAAATGATTAAAGCTTGTGTTTCAAATAAAAGATCTTAAAA///CTCCTGGCCTTAGACTTTAGTGCAAGTCCAGTGACTGAATGCTCCTATCT	iron ion binding (GO:0005506) ; cytoplasm (GO:0005737) ; mitochondrion (GO:0005739) ; zinc ion binding (GO:0008270) ; gamma-butyrobetaine dioxygenase activity (GO:0008336) ; actin cytoskeleton (GO:0015629) ; oxidoreductase activity (GO:0016491) ; oxidoreductase activity, acting on single donors with incorporation of molecular oxygen, incorporation of two atoms of oxygen (GO:0016702) ; oxidoreduct…	N/A
3890372|233987	0.717961	0.0257355	1.43478	2.42691	up	up	Mus musculus cDNA sequence BC003267 (BC003267), mRNA.	233987	BC003267	ATAACTGAAGCTGTTGTTAGGAATAGTCAGTATGTTATGAAAAATAAGGA	molecular_function (GO:0003674) ; cellular_component (GO:0005575) ; biological_process (GO:0008150) ; metal ion binding (GO:0046872)	N/A
6180608|225994	0.00949175	0.713243	2.69665	1.03607	down	down	Mus musculus cDNA sequence BC016495 (BC016495), mRNA.	225994	BC016495	GCCGTCAGACAGAAACCCCTCCTGAAAGCAAGAATGGCTTGACCTCACCC	nucleotide binding (GO:0000166) ; molecular_function (GO:0003674) ; ATP binding (GO:0005524) ; cellular_component (GO:0005575) ; biological_process (GO:0008150) ; kinase activity (GO:0016301) ; phosphorylation (GO:0016310) ; transferase activity (GO:0016740) ; pyridine nucleotide biosynthetic process (GO:0019363) ; metal ion binding (GO:0046872) ; ribosylnicotinamide kinase activity (GO:0050262)	N/A
4390707|234138	0.486331	0.0190045	1.79422	2.76607	up	up	Mus musculus cDNA sequence BC019943 (BC019943), mRNA.	234138	BC019943	GGCCACAAGCCATTCTTTATCCCACAGAGCTCACCTCAAAGTCACTCAGG	binding (GO:0005488) ; cellular_component (GO:0005575) ; biological_process (GO:0008150)	N/A
2100296|215928	0.000631735	0.172395	7.93145	1.30667	down	down	Mus musculus cDNA sequence BC021785 (BC021785), mRNA.	215928	BC021785	CCGGTCTTTACCTCACTCCTTTCTGTAAAACAGCGGCCTTACTGACTACC	molecular_function (GO:0003674) ; cellular_component (GO:0005575) ; biological_process (GO:0008150)	N/A
1110646	0.4281	0.00539554	1.07819	2.1721	up	up	N/A	N/A	BC022713	CCCATATGTCCCCTCTCCTGAATGTGACCTGAGTGGCCCTGGGAAAGCAA	N/A	N/A
7210414|232855	0.463995	0.0215743	2.10598	2.45025	up	down	Mus musculus cDNA sequence BC023179 (BC023179), mRNA.	232855	BC023179	GTGGCAAAGCATTTAAGGAGAAATCCAGCCTCATTTATCATGCGCGAGTG	molecular_function (GO:0003674) ; cellular_component (GO:0005575) ; biological_process (GO:0008150) ; metal ion binding (GO:0046872)	N/A
5310349	0.4281	0.0377938	1.07819	3.34434	up	up	N/A	N/A	BC024063	GTACTCATTGTAGTAAAGCTTTTGCAAGTCGTAGTTATCTCCGAATACAC	N/A	N/A
1940301|234677	0.4281	0.0449701	1.07819	2.07102	up	up	Mus musculus cDNA sequence BC026374 (BC026374), mRNA.	234677	BC026374	ATTATCTAATGACCTATAACCAAGCCAGGGCCTTTCATCCCCCGCCCCAC	carboxylesterase activity (GO:0004091) ; cellular_component (GO:0005575) ; extracellular region (GO:0005576) ; hydrolase activity (GO:0016787)	N/A
3360008|210463	0.4281	0.0113037	1.07819	3.33818	up	up	Mus musculus cDNA sequence BC026439 (BC026439), mRNA.	210463	BC026439	GTCCTGTACCCTAGAGACTTTACCCATTGATCAGCAGTTACGGATATATT	molecular_function (GO:0003674) ; cellular_component (GO:0005575) ; biological_process (GO:0008150)	N/A
2810300|225004	0.4281	0.0334305	1.07819	2.01316	up	up	Mus musculus cDNA sequence BC027072 (BC027072), mRNA.	225004	BC027072	CGGGTACAGATGTGGCTGGCCTTAGACTCTGCGTTCTTCATTATGTTCTA	molecular_function (GO:0003674) ; cellular_component (GO:0005575) ; cilium (GO:0005929) ; visual perception (GO:0007601) ; biological_process (GO:0008150) ; cell projection (GO:0042995) ; response to stimulus (GO:0050896)	N/A
2230458	0.781409	0.0314038	1.2477	2.78361	up	down	N/A	N/A	BC027582	CAGAAGAATGAAAACATAGATTCCGGTGTGTATCAACTAAAGGGCAGCAG	N/A	N/A
5220156|234365	0.715779	0.00259355	1.1855	5.59153	down	up	PREDICTED: Mus musculus cDNA sequence BC028663 (BC028663), mRNA.	234365	BC028663	GCCGACGCGCTGCACCGTGACCTGACCACGCAGTGCGAGAAGATGGACAT	molecular_function (GO:0003674) ; cellular_component (GO:0005575) ; biological_process (GO:0008150)	N/A
5960328|242707	0.4281	0.00680659	1.07819	2.20684	up	up	PREDICTED: Mus musculus cDNA sequence BC029684 (BC029684), mRNA.	242707	BC029684	GCTATGCCGCCAGCCTGGCGCTCGTGCCACCGCTGCGCTTGGGATTTGTG	molecular_function (GO:0003674) ; cellular_component (GO:0005575) ; biological_process (GO:0008150)	N/A
5340711	0.365768	0.0112245	2.48054	3.85725	down	down	N/A	N/A	BC030417	TCACGACATCAACATCAGAACTTTCGCTCTAAGAGGTAGGGGTAAGAGCT	N/A	N/A
6130474|240120	0.4281	0.0287609	1.07819	2.08927	up	up	Mus musculus cDNA sequence BC031441 (BC031441), mRNA.	240120	BC031441	ATATTGTCACTCCAATATAGGAATACCAGACAATTTGGATAATAAAATCT	molecular_function (GO:0003674) ; cellular_component (GO:0005575) ; biological_process (GO:0008150) ; metal ion binding (GO:0046872)	N/A
2060044|494497	0.4281	0.0403469	1.07819	2.15786	up	up	PREDICTED: Mus musculus cDNA sequence BC037156 (BC037156), mRNA.	494497	BC037156	TGAACCACTTCCTTGAAGGATCAATATTCCTGTTAAGAGAGAAAAATAAA	N/A	N/A
2070487	0.0474351	0.0991719	2.41058	1.94108	up	up	N/A	N/A	BC037527	TGACTTGACAGCGAAACAAGCTGCCGGGGTTGAGACTTGCATGGAATCAA	N/A	N/A
1770768,5360048|232400	0.00576469	0.455631	8.27725	1.12587	down	down	Mus musculus cDNA sequence BC048546 (BC048546), mRNA.	232400	BC048546	TGTGAAGATGCTCTCTGGCTTTACTCCTGTCGTCTCATCCACCGAGGAGC///GTGAAGATGCTCTCTGGCTTTACTCCTGTCGTCTCATCCACCGAGGAGCT	endopeptidase inhibitor activity (GO:0004866) ; serine-type endopeptidase inhibitor activity (GO:0004867) ; cellular_component (GO:0005575) ; extracellular region (GO:0005576) ; extracellular space (GO:0005615) ; negative regulation of peptidase activity (GO:0010466) ; peptidase inhibitor activity (GO:0030414)	N/A
4730133|407814	0.446281	0.0478154	1.94549	3.15011	down	up	Mus musculus cDNA sequence BC053393 (BC053393), mRNA.	407814	BC053393	TAGAGATGGCCCCCTGTCCTGCTCAGCTCTGATAGGAGCACTGTGGCGAG	molecular_function (GO:0003674) ; cellular_component (GO:0005575) ; biological_process (GO:0008150)	N/A
990095|242602	0.803656	0.0204207	1.05749	2.69257	down	up	Mus musculus cDNA sequence BC055111 (BC055111), mRNA.	242602	BC055111	ACATGAGTGAGCCCAAGCGATACCTGCAAGACCTAACCCGAGACAGACTC	molecular_function (GO:0003674) ; cellular_component (GO:0005575) ; biological_process (GO:0008150)	N/A
1570561|244654	0.570416	0.0149335	1.34861	3.69341	up	up	Mus musculus cDNA sequence BC060632 (BC060632), mRNA.	244654	BC060632	AGTTACCACAGGGCTCCCCGAGGCTGCTTAGCGAGTTATCTCCAGGGTCT	actin binding (GO:0003779) ; signal transduction (GO:0007165) ; cytoskeletal adaptor activity (GO:0008093) ; SH3 domain binding (GO:0017124) ; filopodium assembly (GO:0046847)	N/A
2850102	0.595771	0.00584679	1.25926	4.35518	down	down	N/A	N/A	BC062650	GAGGGTACATGAGAACGAACACTGCGTGAATACGGATAGTGATGGGCCTG	N/A	N/A
540279	0.382253	0.0188257	3.32321	2.70094	up	up	N/A	N/A	BC067047	CCTGGCTCCTGGAAATTGGTGAGATCAGCAAGACGGAAGAAGGCGTCAAC	N/A	N/A
6280379|260408	0.4281	0.0415903	1.07819	2.07102	up	up	Mus musculus cDNA sequence BC107230 (BC107230), mRNA.	260408	BC107230	CCTGTTTTGCATGGTGGCCTGTCCATATCCCACAGTCAGGGTGGCAACGG	catalytic activity (GO:0003824) ; serine-type endopeptidase activity (GO:0004252) ; cellular_component (GO:0005575) ; extracellular region (GO:0005576) ; proteolysis (GO:0006508)	N/A
2710709|192197	0.0264089	9.52923e-05	1.33423	2.37786	down	down	Mus musculus breast carcinoma amplified sequence 3 (Bcas3), mRNA.	192197	Bcas3	GAAGGGAAGTGCAGTTACCGAGGCCGTGTCAAAAGTGCACGTCTTGTCCA	nucleus (GO:0005634) ; cytoplasm (GO:0005737) ; cell periphery (GO:0071944)	N/A
460692|14025	0.00518435	0.00497145	6.96224	3.42516	down	up	Mus musculus B-cell CLL/lymphoma 11A (zinc finger protein) (Bcl11a), mRNA.	14025	Bcl11a	GCGACGTCCAACCCTTTTGAAACCAGCCAACCTAATTACCCGTACTGTGG	nucleic acid binding (GO:0003676) ; transcription corepressor activity (GO:0003714) ; protein binding (GO:0005515) ; intracellular (GO:0005622) ; nucleus (GO:0005634) ; cytoplasm (GO:0005737) ; transcription, DNA-dependent (GO:0006351) ; regulation of transcription, DNA-dependent (GO:0006355) ; zinc ion binding (GO:0008270) ; negative regulation of gene expression (GO:0010629) ; positive regulati…	N/A
6110008,5260162,7650475,70446|58208	0.00121117	0.605262	10.2137	1.18542	down	up	Mus musculus B-cell leukemia/lymphoma 11B (Bcl11b), transcript variant 2, mRNA.	58208	Bcl11b	GCGGCAGTCCAGCCTAACCTGTGTCTGCGAAGTCCTATGGAAACCTGAGG///TACTATACATTGGACTTGTTGGGATTTGATGTTTGAATTCTGTTGACCCG///GCTTTTGTTGTTTGCCTAGAGGGTTTGTCTCTTACAGCAAGTTTGGAGCT///CCACTGGGTAGACAGCTGTGGCCTGTAGTGGCGGGAAAGAAGAGACTAAC	RNA polymerase II core promoter proximal region sequence-specific DNA binding (GO:0000978) ; RNA polymerase II core promoter proximal region sequence-specific DNA binding transcription factor activity involved in positive regulation of transcription (GO:0001077) ; keratinocyte development (GO:0003334) ; epithelial cell morphogenesis (GO:0003382) ; nucleic acid binding (GO:0003676) ; protein bindi…	N/A
130097|12045	0.708985	0.0154788	1.18337	2.20329	up	down	Mus musculus B-cell leukemia/lymphoma 2 related protein A1b (Bcl2a1b), mRNA.	12045	Bcl2a1b	CACAGGAGAATGGATACGGCGGAATGGAGGTTGGGAAGATGGCTTCATAA	molecular_function (GO:0003674) ; cellular_component (GO:0005575) ; biological_process (GO:0008150)	N/A
3520735|12046	0.438727	0.0488518	1.49551	2.75354	down	up	Mus musculus B-cell leukemia/lymphoma 2 related protein A1c (Bcl2a1c), mRNA.	12046	Bcl2a1c	GGCTGAGTACGAGCTCATGCATATCCACTCCCTGGCTGAGCACTACCTTC	molecular_function (GO:0003674) ; cellular_component (GO:0005575) ; biological_process (GO:0008150)	N/A
870707|12053	0.58214	0.0299345	1.55305	2.48298	down	up	Mus musculus B-cell leukemia/lymphoma 6 (Bcl6), mRNA.	12053	Bcl6	CCTCCCACATTCTGCGTCATGCTTGTCGTTATAATTACTCCGGAGACAGG	protein import into nucleus, translocation (GO:0000060) ; negative regulation of transcription from RNA polymerase II promoter (GO:0000122) ; cell morphogenesis (GO:0000902) ; negative regulation of cell-matrix adhesion (GO:0001953) ; germinal center formation (GO:0002467) ; negative regulation of type 2 immune response (GO:0002829) ; nucleic acid binding (GO:0003676) ; DNA binding (GO:0003677) ;…	N/A
1740274|65115	0.0148958	0.849199	5.85414	1.06335	down	down	PREDICTED: Mus musculus brain expressed, associated with Nedd4, transcript variant 3 (Bean), mRNA.	65115	Bean	TGTCATCCAGGGTGGTAACTCCCAGCTGGGGACTGGGCTGATGAAGTCTG	protein binding (GO:0005515) ; cellular_component (GO:0005575) ; biological_process (GO:0008150) ; membrane (GO:0016020) ; integral to membrane (GO:0016021)	N/A
510576|140489	0.00874153	0.0134135	6.86459	1.85444	down	up	Mus musculus basic helix-loop-helix domain containing, class B4 (Bhlhb4), mRNA.	140489	Bhlhb4	CAGGGAAAACTGGAAACTCAAGTGTTGTTAGCTCTGGGGTCATTACCCAC	DNA binding (GO:0003677) ; cellular_component (GO:0005575) ; nucleus (GO:0005634) ; transcription, DNA-dependent (GO:0006351) ; regulation of transcription, DNA-dependent (GO:0006355) ; positive regulation of transcription from RNA polymerase II promoter (GO:0045944) ; negative regulation of retinal cell programmed cell death (GO:0046671) ; post-embryonic eye morphogenesis (GO:0048050)	N/A
2260121|57784	0.0185704	0.675312	2.61065	1.21553	down	up	Mus musculus bridging integrator 3 (Bin3), mRNA.	57784	Bin3	GTGTACTTTAACTGACACCAAGAGGGAGCTGTCACAGCTTTGCCACAGCC	barrier septum formation (GO:0000917) ; molecular_function (GO:0003674) ; cellular_component (GO:0005575) ; cytoplasm (GO:0005737) ; cytoskeleton (GO:0005856) ; cell cycle (GO:0007049) ; protein localization (GO:0008104) ; unidimensional cell growth (GO:0009826) ; cell division (GO:0051301)	N/A
6380215	0.391197	0.0338447	2.16389	2.10705	down	up	N/A	N/A	Birc7	GCATGGAGGAAAAGTTCCTGGTTTGTGTGAAGAGTGTTCTGCTGTAGCAT	N/A	N/A
6840424|17060	0.023957	0.715298	3.71625	1.10196	up	up	Mus musculus B-cell linker (Blnk), mRNA.	17060	Blnk	TAGATCAACCAAGCCAAACAGTTCCTCAAAGCACATGTCGCCTCCAGGGA	SH3/SH2 adaptor activity (GO:0005070) ; protein binding (GO:0005515) ; intracellular (GO:0005622) ; cytoplasm (GO:0005737) ; plasma membrane (GO:0005886) ; membrane (GO:0016020) ; intracellular signal transduction (GO:0035556) ; B cell activation (GO:0042113)	Mm_XPodNet_-_protein-protein_interactions_in_the_podocyte_expanded_by_STRING_WP2309_72004
2190010	0.174458	0.0480363	1.62788	3.65721	up	up	N/A	N/A	Bmp2	CAAGGACGTCGTGGTGCCCCCCTATATGCTAGATCTGTACCGCAGGCACT	N/A	N/A
940121|110075	0.00603287	0.0152551	4.84799	2.22793	up	up	Mus musculus bone morphogenetic protein 3 (Bmp3), mRNA.	110075	Bmp3	GTAGTGCTCAAAGTCTACCCTAACATGACAGTCGACTCCTGTGCTTGTAG	ossification (GO:0001503) ; cytokine activity (GO:0005125) ; extracellular region (GO:0005576) ; extracellular space (GO:0005615) ; multicellular organismal development (GO:0007275) ; growth factor activity (GO:0008083) ; cell differentiation (GO:0030154) ; membrane-bounded vesicle (GO:0031988) ; growth (GO:0040007) ; positive regulation of transcription from RNA polymerase II promoter (GO:004594…	Mm_Adipogenesis_WP447_72045
3180014,6400369,6560239,5870414|12169	0.245554	0.00412837	1.38627	2.44891	up	down	Mus musculus BMX non-receptor tyrosine kinase (Bmx), mRNA.	12169	Bmx	GCTTCTTGCTTACAATTCAAGATGTGAGCTCTCAGAAGCTGAAAAGGTGG///AGGTATGGGCTTGATGGAGGAATGATGTCAATGGAGCGGGCTGTGAGAGC///CAAGCATTACCACGTGCATACTAATGCTGAAAATAAATTATACCTGGCTG///AGGTTGCGTTCTTGCAGGAGCAGCTTCGCTTCACCGTGGTGGACCCCAGG	nucleotide binding (GO:0000166) ; protein kinase activity (GO:0004672) ; protein tyrosine kinase activity (GO:0004713) ; non-membrane spanning protein tyrosine kinase activity (GO:0004715) ; receptor activity (GO:0004872) ; ATP binding (GO:0005524) ; cytoplasm (GO:0005737) ; protein phosphorylation (GO:0006468) ; apoptosis (GO:0006915) ; cell adhesion (GO:0007155) ; signal transduction (GO:000716…	Mm_IL-3_Signaling_Pathway_WP373_69196 ; Mm_IL-6_signaling_Pathway_WP387_72091
6270722|75388	0.4281	0.0106815	1.07819	2.27121	up	up	Mus musculus bol, boule-like (Drosophila) (Boll), mRNA.	75388	Boll	CAAGATACGGAACTGTGATCCCTAACCGCATCTTTGTAGGAGGAATTGAC	nucleotide binding (GO:0000166) ; nucleic acid binding (GO:0003676) ; RNA binding (GO:0003723) ; cytoplasm (GO:0005737) ; regulation of translation (GO:0006417) ; meiosis (GO:0007126) ; multicellular organismal development (GO:0007275) ; spermatogenesis (GO:0007283) ; translation activator activity (GO:0008494) ; cell differentiation (GO:0030154) ; positive regulation of translational initiation …	Mm_mRNA_processing_WP310_71745
4670609|329547	0.409369	0.0362251	2.18317	2.23078	up	up	Mus musculus bactericidal permeablility increasing protein (Bpi), mRNA.	329547	Bpi	TACACCTTATCTAAGATATCACCTTGGACCCTGGGCCAGGAAGCTCTGCA	lipopolysaccharide binding (GO:0001530) ; extracellular region (GO:0005576) ; cytoplasm (GO:0005737) ; immune response (GO:0006955) ; lipid binding (GO:0008289) ; membrane (GO:0016020) ; negative regulation of interleukin-6 production (GO:0032715) ; negative regulation of interleukin-8 production (GO:0032717) ; negative regulation of tumor necrosis factor production (GO:0032720) ; defense respons…	N/A
2510603,610524|12217	0.0259849	0.252428	5.91881	2.17682	down	up	Mus musculus bassoon (Bsn), mRNA.	12217	Bsn	GGTGACACTGGAGCAGACGTCCACATGGCCAGCATGGGTTTGGGAGAACT///CCTGCTGCCAGCCAACCAGCGGGGAAACCTCAGCCAGGCCCCACCACAGC	peripheral to membrane of membrane fraction (GO:0000300) ; nucleus (GO:0005634) ; cytoplasm (GO:0005737) ; cytoskeleton (GO:0005856) ; microtubule cytoskeleton (GO:0015630) ; integral to membrane (GO:0016021) ; synaptosome (GO:0019717) ; cell junction (GO:0030054) ; neuron projection terminus (GO:0044306) ; synapse part (GO:0044456) ; synapse (GO:0045202) ; metal ion binding (GO:0046872) ; presyn…	N/A
6580608|330660	0.0253357	0.237601	2.04573	2.49884	up	up	Mus musculus BTB (POZ) domain containing 16 (Btbd16), mRNA.	330660	Btbd16	CAGCAAAGCATCGCCGTAGGAGAAGGGGTGAGCCCCAGGTGTCATGAGAG	molecular_function (GO:0003674) ; cellular_component (GO:0005575) ; biological_process (GO:0008150)	N/A
2060246|12227	0.0234587	0.825593	2.68	1.0513	down	down	Mus musculus B-cell translocation gene 2, anti-proliferative (Btg2), mRNA.	12227	Btg2	GCGCTTTTATATGGAAGACTGTACAGCTTTATGGACAAATGTAAACTTTC	RNA polymerase II core promoter proximal region sequence-specific DNA binding transcription factor activity involved in positive regulation of transcription (GO:0001077) ; protein binding (GO:0005515) ; transcription, DNA-dependent (GO:0006351) ; regulation of transcription, DNA-dependent (GO:0006355) ; protein methylation (GO:0006479) ; response to DNA damage stimulus (GO:0006974) ; associative …	N/A
20224|77220	0.738648	0.00824466	1.19599	5.16164	up	up	Mus musculus RIKEN cDNA C030003D03 gene (C030003D03Rik), mRNA.	77220	C030003D03Rik	CGCTTGATAAACTGCCTTGTGATTTACCCTGTGCTGGAAAGCCTTCCACT	molecular_function (GO:0003674) ; cellular_component (GO:0005575) ; biological_process (GO:0008150) ; membrane (GO:0016020) ; integral to membrane (GO:0016021)	N/A
3310370	0.4281	0.0475064	1.07819	2.53647	up	up	N/A	N/A	C030005D05Rik	CAGCCATCAGACCCCGCCAGAGGTTTCTTTGTGCAGTGGTTGGCAGCTAC	N/A	N/A
5820148	0.430905	0.0199007	2.09454	2.01316	down	up	N/A	N/A	C030009J22Rik	ATAACTGTGACCTCCTGCACTGTGAATGCTCTGTGATATGAGATTCTTAG	N/A	N/A
3390593	0.64692	0.0253882	1.16628	2.36976	down	up	N/A	N/A	C030010B13Rik	CTGCAGAGAGTAAACATGCCACCTGAATCGTGTTTTGCTTCGGGACCGCT	N/A	N/A
5360397	0.00141888	0.979633	4.47886	1.01484	down	up	N/A	N/A	C030024F02Rik	GTAGGTGATGGGGTCTGTGTGCTCTTAACTGAGCCATATCTCCAGTCTCC	N/A	N/A
5260220	0.534288	0.00490091	1.1395	2.04787	down	down	N/A	N/A	C030030A07Rik	CATTCAAGCCATCTTGGGAGCAGTGGAGAGGACACAGCTTCAGGCAGCCA	N/A	N/A
1190390	0.4281	0.010295	1.07819	3.03958	up	up	N/A	N/A	C030032C09Rik	ATGTCTCTGTGGAGTATTTGTATGATACCATAATGTATATTTCTGTAGAA	N/A	N/A
5050209	0.0232551	0.864042	5.2156	1.12105	up	up	N/A	N/A	C030038O19Rik	GCTGTGTATACTATGTTCCTACCAGCTACTGTGGTCTTCCCAGCCCAGTG	N/A	N/A
4480537	0.102028	0.000732995	2.0387	3.00864	up	down	N/A	N/A	C030044F15Rik	TGTGTGTGTTGGGATGTGGGAAGATGACTTCCTTAAGGTAACTGAAAAGG	N/A	N/A
4390338	0.425881	0.00634362	1.14515	2.62352	up	up	N/A	N/A	C130007D14	GATCAGACCTCATTCACACTTTCCCATTGGATACGGGACCTTGATTGGCT	N/A	N/A
3420519	0.226677	0.0402577	1.20721	3.41978	down	down	N/A	N/A	C130007P11Rik	GAGGTTCTGGAGAAAGGTGTGGATTGTGCCCAGGAGAGAAGCTCAGATGC	N/A	N/A
4250097	0.378776	0.0224309	3.03047	2.86397	up	up	N/A	N/A	C130019M09Rik	CCATCGGTTGGAGAAGGCTGTGTGAGCCCCTTGTCGGAGTCAGAGCATCT	N/A	N/A
2650181	0.0210465	0.00100763	2.99103	1.60101	down	up	N/A	N/A	C130020N16Rik	GGCATTCTCACTGCATTGTTTGGTACCTTCTAGGGGCGCATCATCCGAGG	N/A	N/A
6290386	0.0291428	0.00850585	1.97855	4.31374	down	up	N/A	N/A	C130023A14Rik	AGGGGGGCTGAAGCTCAAGTTTCCTTGCCATTTTCACATGCAATGCAGCC	N/A	N/A
2140544|320230	0.4281	0.0140179	1.07819	2.27121	up	up	Mus musculus RIKEN cDNA C130023O10 gene (C130023O10Rik), mRNA.	320230	C130023O10Rik	ATTAGAAAACAAATGTTAGCTAAAACACATTTAGAAAAACATTTCAAGTA	N/A	N/A
6480706	0.283558	0.0142685	2.29959	4.30245	up	down	N/A	N/A	C130032B16Rik	GCATCAGCCTCCTGAGTGCCGGAATTTTAGGTTTGAACCACCACACCGGG	N/A	N/A
1690156	0.832438	0.0206441	1.0691	4.10146	down	down	N/A	N/A	C130032M10Rik	ACAGGGTCACCGGCGTGGCTGCGTTTGTGTGGAATACTGGGAATGACGGT	N/A	N/A
630079	0.979266	0.0424268	1.01122	2.17402	up	up	N/A	N/A	C130040D06Rik	GTCTGGGAGGACAGTGGCCATGGATGACATTTTGTATGTAAGCGTCCTGG	N/A	N/A
5080500	0.661058	0.0449056	1.44036	2.9664	down	down	N/A	N/A	C130040J09Rik	CCCAGAGAGTTCGTTGATAACTATCCAGTATACAGCCACCTTCCACTTGC	N/A	N/A
6480139	0.703291	0.00556147	1.31977	4.59323	up	down	N/A	N/A	C130041A08Rik	AGATCAGGACCCAAGTGGACAAGAAAGTTGTGGAGGCTGAGGGCACCATG	N/A	N/A
6860184	0.155004	0.0312808	2.81012	2.09631	down	down	N/A	N/A	C130071N01Rik	GGTTTGTCAAGGTAAGGTTTCTCTGTGCAGCCTGGCTGGCCTGGAACTCA	N/A	N/A
6520091	0.548236	0.00903571	1.86748	4.80517	up	up	N/A	N/A	C130078D09Rik	GCCAGCTACCGCAGCAGACAGATGCAAACCATCCAGAGAGTTCTAGTGAG	N/A	N/A
4880050|229333	0.0424205	0.798941	2.96454	1.14255	up	down	Mus musculus RIKEN cDNA C130079G13 gene (C130079G13Rik), mRNA.	229333	C130079G13Rik	GCCATTACGTATGGTAGTACCCACTGAATTATAGATTGTAGGGAGAAATA	molecular_function (GO:0003674) ; cellular_component (GO:0005575) ; biological_process (GO:0008150)	N/A
2680379	0.150221	0.00625881	1.93587	5.15751	down	down	N/A	N/A	C130080K17Rik	GGTCCTTATATGTGTGGCCATTCAGTGTTTGATAGGGATGCGTGTGAGGC	N/A	N/A
2710626	0.540339	2.70494e-05	1.3395	2.83516	down	down	N/A	N/A	C130083B15Rik	CGGCAGGGACTCTGGGGCAGGAAAACCTGGAAATTGTGTAGATGATGTGG	N/A	N/A
1300291	0.0456375	0.0069044	1.58585	3.57609	up	down	N/A	N/A	C130094K23Rik	GGGGCAACCGTAGGCTGGGAGTGACCCTTGAGAGATGCACACACTTCTGG	N/A	N/A
2760753|57316	0.4281	0.0243506	1.07819	2.05227	up	up	Mus musculus nuclear DNA binding protein (C1d), mRNA.	57316	C1d	AACAACAGGAAGCAAAAGAGGCACTGGCCCTCACAGCAGAGTGACTAAGC	maturation of 5.8S rRNA (GO:0000460) ; DNA binding (GO:0003677) ; transcription corepressor activity (GO:0003714) ; RNA binding (GO:0003723) ; protein binding (GO:0005515) ; nucleus (GO:0005634) ; nucleolus (GO:0005730) ; cytoplasm (GO:0005737) ; mitochondrion (GO:0005739) ; transcription, DNA-dependent (GO:0006351) ; regulation of transcription, DNA-dependent (GO:0006355) ; rRNA processing (GO:0…	N/A
580332|12260	0.4281	0.0054664	1.07819	6.90476	up	down	Mus musculus complement component 1, q subcomponent, beta polypeptide (C1qb), mRNA.	12260	C1qb	TCGTGGCCGCGATCGGGACAGCATGCAGAAAGTAGTCACCTTCTGTGACT	extracellular region (GO:0005576) ; collagen (GO:0005581) ; complement component C1 complex (GO:0005602) ; complement activation, classical pathway (GO:0006958) ; protein homodimerization activity (GO:0042803) ; innate immune response (GO:0045087) ; inner ear development (GO:0048839)	Mm_Complement_Activation,_Classical_Pathway_WP200_72061 ; Mm_Complement_and_Coagulation_Cascades_WP449_71733
1090017|23829	0.814585	0.00775759	1.36192	3.33341	down	down	Mus musculus complement component 1, q subcomponent-like 1 (C1ql1), mRNA.	23829	C1ql1	ACATTCCTGGCACCTACTTTTTCACCTACCACGTCCTCATGCGCGGCGGC	protein binding (GO:0005515) ; extracellular region (GO:0005576) ; collagen (GO:0005581) ; cytoplasm (GO:0005737) ; biological_process (GO:0008150)	N/A
3400433|226359	0.188552	0.029008	4.10858	3.20152	up	up	Mus musculus complement component 1, q subcomponent-like 2 (C1ql2), mRNA.	226359	C1ql2	CCAACAAACAGAAAGTTCACCTTGTCATGCACACTCTCCATATCCTCCTC	protein binding (GO:0005515) ; extracellular region (GO:0005576) ; collagen (GO:0005581) ; biological_process (GO:0008150)	N/A
6020079|227580	0.407428	0.00819907	1.95863	2.15786	up	up	Mus musculus C1q-like 3 (C1ql3), mRNA.	227580	C1ql3	GCAAGCAAGGGATTAAAGATTTGTCTTGGGTACCAAATCACATAACGAGG	protein binding (GO:0005515) ; extracellular region (GO:0005576) ; collagen (GO:0005581) ; regulation of synapse organization (GO:0050807)	N/A
6660274|239659	0.00152192	0.910224	8.36556	1.09031	up	down	Mus musculus complement component 1, q subcomponent-like 4 (C1ql4), mRNA.	239659	C1ql4	CCTTCTACGCGGGTCTAAGGCGGCCTCACGAGGGTTATGAAGTGTTGCGC	protein binding (GO:0005515) ; cellular_component (GO:0005575) ; extracellular region (GO:0005576) ; collagen (GO:0005581) ; biological_process (GO:0008150)	N/A
270671,5260672,4780180|81799	0.0952394	0.0445911	1.72137	2.3742	down	down	Mus musculus C1q and tumor necrosis factor related protein 3 (C1qtnf3), mRNA.	81799	C1qtnf3	GTGTTATAGAAGGTGCTAGATGGTTTTTGCCTAGCTTTCCCCATCCCAGA///CTGGGGCTGTGGTAGAGCTCTCTTGACTCTGTACAACAAGCTGAGGTAAG///AGCATGAGGACGTAGAGGAAGTGTATGTGTACCTTATGCACAACGGCAAC	molecular_function (GO:0003674) ; extracellular region (GO:0005576) ; collagen (GO:0005581) ; extracellular space (GO:0005615) ; protein oligomerization (GO:0051259)	N/A
4210470|12263	0.0101672	0.00249088	5.85731	1.44178	down	down	Mus musculus complement component 2 (within H-2S) (C2), mRNA.	12263	C2	CCAGGATTGTGCCGGGACCTCTGTGCCACCTGTGAAGCAAGTCTCTCTCT	catalytic activity (GO:0003824) ; serine-type endopeptidase activity (GO:0004252) ; extracellular region (GO:0005576) ; proteolysis (GO:0006508) ; complement activation (GO:0006956) ; complement activation, classical pathway (GO:0006958) ; peptidase activity (GO:0008233) ; serine-type peptidase activity (GO:0008236) ; hydrolase activity (GO:0016787) ; innate immune response (GO:0045087)	Mm_Complement_Activation,_Classical_Pathway_WP200_72061 ; Mm_Complement_and_Coagulation_Cascades_WP449_71733
1690484	0.4281	0.0136111	1.07819	2.38685	up	up	N/A	N/A	C230004F18Rik	CGGAGAGATGCCTTCATGCATGGTGTGCATTTGCCACCTAGTGACCACAC	N/A	N/A
2630347	0.4281	0.0153401	1.07819	3.21287	up	up	N/A	N/A	C230011D12Rik	GCGCCATCACTGAACAACATGCTAGACAAAGGGAGATCCTCTACCTTCGC	N/A	N/A
5490709	0.00153656	0.579662	4.79038	1.32443	up	up	N/A	N/A	C230023D16Rik	AGGTGCCTCACCCCATCAGTCAAAGCCCTCCAAGACACCACACTTGGCTG	N/A	N/A
5340753	0.259572	0.00676312	1.27168	4.98107	up	down	N/A	N/A	C230027G13Rik	GATGGCTGCAATGTGGGTGCTTGGAACCTAACCTGGGGTCCTCTGGAAAG	N/A	N/A
6550241,1660008|442837	0.326876	0.0158435	1.42673	2.16204	up	up	Mus musculus RIKEN cDNA C230029F24 gene (C230029F24Rik), mRNA.	442837	C230029F24Rik	AAGAGTGAGATTTTCCAGAGTGCCAAGAGACAGGGAGAGGAGAGGAGAGG///TCCAAGAAAGCAGGAAACAAAGCAATGTAGGTCAGAAAACAAGCAGGAGG	molecular_function (GO:0003674) ; cellular_component (GO:0005575) ; biological_process (GO:0008150)	N/A
5860193	0.278129	0.00115691	1.51684	4.67561	up	down	N/A	N/A	C230038F01Rik	GGACAGCACACATTGGTGAAGGGAAGCAAGGAAGGCCGAGAATGGACGCG	N/A	N/A
10059	0.410359	0.022429	2.33747	2.10705	up	up	N/A	N/A	C230040D17Rik	CATCCCTGTAACTCCTGGCATTGCTGTCAAGCCTGTTTAGAAAGCTACCC	N/A	N/A
7610010	0.4281	0.0449701	1.07819	2.07102	up	up	N/A	N/A	C230049M14Rik	TGCACAATAAGGCCTGGCAGGCTGAAGGGCAGGCTGAGGAGTGTGCTGTT	N/A	N/A
4860091	0.0295566	0.0244068	2.53661	2.57292	down	up	N/A	N/A	C230057L10Rik	GGGGACAACACCATCTCTCTCATATCCATTGGAATTCCATCATCCAAAGT	N/A	N/A
4880424	0.4281	0.0265651	1.07819	2.07102	up	up	N/A	N/A	C230059I24Rik	CACCCCAGAGTAGCTCCCAGACAGTGCCATGATTACTATCCCATGCTAGA	N/A	N/A
1570088	0.792232	0.00639055	1.03642	4.27996	up	up	N/A	N/A	C230060D12Rik	CAACGGGCTAGTCCATGACCATCATAGAGGGTAGCATGGCACTGCAGCAG	N/A	N/A
240241	0.623997	0.0294158	1.02802	3.0377	up	up	N/A	N/A	C230060E24	GCCTGTGACTGTGTAGTTAGGCTCAAGTGTGTATCATCCGCCCTCCAACC	N/A	N/A
6040019	0.734638	0.0399164	1.17246	2.24091	up	up	N/A	N/A	C230060F13Rik	CCGGGGCAGCATTAGAGAACCAGCAGCATCAGACCAACCCCCACACTGTA	N/A	N/A
4010685	0.0767024	0.0371531	1.65937	3.59214	down	up	N/A	N/A	C230064E07Rik	GCCACTAAAGCATTTGCTGAGAACGAGTAAAGACGAGTGTTTGGGGCCTC	N/A	N/A
5490373	0.0155425	0.105255	6.49036	2.0815	down	up	N/A	N/A	C230066C21Rik	GGGATCCAAGGCCACTTCCAGCCCCACAGCAAGTTAGAAGTCAATCTGGG	N/A	N/A
1580026	0.0349481	0.708627	3.21455	1.30092	up	up	N/A	N/A	C230069K22Rik	CATGATGCAGAAGCAGCTGCAGGAGGAACGTCTGCAACGGGCTCGAGCCA	N/A	N/A
5960458	0.0337128	0.00776288	1.73095	3.23745	up	up	N/A	N/A	C230073G03Rik	GGCCAACCTGTGCTGTTGCATAAGTCAATACAAACAACCACACAGAGCAC	N/A	N/A
6130482|319749	0.431011	0.0432114	1.25727	2.20531	down	up	Mus musculus RIKEN cDNA C230078M08 gene (C230078M08Rik), mRNA.	319749	C230078M08Rik	CTCTTGCAGTTTGCAGGTGGAATGATAGTGTTCACCCCCACCCATCCCCG	N/A	N/A
2450181	0.0141675	0.219977	4.10961	1.37888	down	up	N/A	N/A	C230084O18Rik	CAGAGCAGGCAGTCCATCCCGTTTTGTTGTGGTTACTTGCCCTGAGTGCT	N/A	N/A
2070326	0.0353913	0.409578	3.55145	1.48103	down	up	N/A	N/A	C230091O11Rik	CTATTAGGTACTGTGGTTTCTAACTGCTGCTCTGGGAGTCGGGGGGGGGG	N/A	N/A
5700010	0.0200151	0.00215329	3.6084	1.77181	down	up	N/A	N/A	C230095K20Rik	GAACTGCCAGGTGTGTTGGCGCATGCCTAGAAACCCAGCTACTTGGTCAG	N/A	N/A
3180673	0.340765	0.00223646	2.09189	3.84637	down	down	N/A	N/A	C230098K08Rik	TGGGTCTGGCCAAGTCAGAGACAGGTCTCCCTACCACAGTGGGGATTACA	N/A	N/A
4040154	5.26143e-05	0.925288	3.64432	1.01817	down	down	N/A	N/A	C230098O21Rik	CCCTCAGCAGGCTGCTTCGGATGGACTGGCGTTTGGAAGACTACGTACAC	N/A	N/A
1570343	0.4281	0.0424268	1.07819	2.17402	up	up	N/A	N/A	C330009J20Rik	ACAAGTCTGGAAAACTGGAAAATAAACGAAGTTCCTCTCTGAGTAGAAAA	N/A	N/A
4230091|238692	0.4281	0.0243506	1.07819	2.05227	up	up	Mus musculus RIKEN cDNA C330011K17 gene (C330011K17Rik), mRNA.	238692	C330011K17Rik	TTCTGCTGCTATTAGGAAATTTTCTAATGTGAAGATTGATTAAATATTCT	molecular_function (GO:0003674) ; cellular_component (GO:0005575) ; biological_process (GO:0008150) ; metal ion binding (GO:0046872)	N/A
4590343	0.0125216	0.0275645	1.30096	2.17772	up	down	N/A	N/A	C330016K18Rik	ATGGGAGAGAGGTGGGCGGGGAGACCACCCTCTAGTCCAGCGCTGCTCTT	N/A	N/A
2470639	0.4281	0.0255863	1.07819	2.17402	up	up	N/A	N/A	C330025O08Rik	GCTTTTTGGCAATAAAAGAAAGTTGGGATATCTTTGAACTGTAAAACCTA	N/A	N/A
4670743|12267	0.43173	0.0127257	1.96748	2.39884	down	up	Mus musculus complement component 3a receptor 1 (C3ar1), mRNA.	12267	C3ar1	CCTGGACCATGCTAATATAAAGTACTGTATGCAGCCAATTTTAAAGGAAC	complement component C3a binding (GO:0001850) ; complement receptor mediated signaling pathway (GO:0002430) ; tolerance induction to nonself antigen (GO:0002462) ; signal transducer activity (GO:0004871) ; receptor activity (GO:0004872) ; G-protein coupled receptor activity (GO:0004930) ; anaphylatoxin receptor activity (GO:0004942) ; C3a anaphylatoxin receptor activity (GO:0004943) ; plasma memb…	Mm_Complement_and_Coagulation_Cascades_WP449_71733 ; Mm_GPCRs,_Class_A_Rhodopsin-like_WP189_71758 ; Mm_Peptide_GPCRs_WP234_69827
7200414	0.0442818	0.856608	2.94082	1.09823	down	up	N/A	N/A	C430002P19Rik	GGGAGCCCTCATGAACCTCAAATCCAGGGAGACTGCTGCCATGATTGCTC	N/A	N/A
6590092	0.00520422	0.753748	2.42054	1.13209	up	up	N/A	N/A	C430009E20Rik	CCTAGTGCTCCCTTTAATACAGTTACTCACGTTACAGTGACCCCCCCACC	N/A	N/A
1820465	0.00322836	0.0790594	3.11931	2.43924	up	down	N/A	N/A	C430014M02Rik	GCCAGCCTCCTCCACATAATGAGCTCCAGGTCAGCCAACATTACATAGTC	N/A	N/A
7100017	0.534057	0.0351767	1.49551	2.14132	down	up	N/A	N/A	C430015N18Rik	CTCACTTTAAGAAAGCATTATCTGAACTGAGACTTGAGTCAGTAGCCAGC	N/A	N/A
6130500	0.0260226	0.863602	2.76849	1.05668	down	up	N/A	N/A	C430016E07Rik	TTGGCTCGCACCGAGTTCCGGCTAGGATCTGTCCACGTTCTGCAAGCGGC	N/A	N/A
2750047	0.0395696	0.0432114	2.47829	2.20531	down	up	N/A	N/A	C430047I10Rik	GGCCTAATCCAGCAGGTCGGAGAATGACATGGATTAACTTCCGTGACAGC	N/A	N/A
6420403|12269	0.337964	0.00325402	1.80416	3.55729	up	down	Mus musculus complement component 4 binding protein (C4bp), mRNA.	12269	C4bp	GCCTGCGCTTACAGGCAACAAGACCATGCAGTATGTGCCAAATTCACACG	protein binding (GO:0005515) ; extracellular region (GO:0005576) ; cytoplasm (GO:0005737) ; complement activation, classical pathway (GO:0006958) ; innate immune response (GO:0045087)	Mm_Complement_and_Coagulation_Cascades_WP449_71733
3060243	0.315026	0.00290633	1.59922	2.14798	up	up	N/A	N/A	C530008M07Rik	AGCCTTAAACCAAAGAACAAATGGCCGAGCAGAATTAAACAACTGTATCT	N/A	N/A
5270296	0.379358	0.0414313	1.90044	2.50349	down	down	N/A	N/A	C530024C18Rik	CTTGCTTTCAAGTTCAGAGTTGCTTTGGCTCGGCAGGTGAATACATTGCA	N/A	N/A
4780608	0.483552	0.0392747	1.13592	2.17402	down	up	N/A	N/A	C530043A13Rik	CCTGGGACCTTCCTCCCAGGCGGGAGCTCACTTAATCTGATCTAACCTAA	N/A	N/A
2570634	0.6293	0.0306661	1.39925	2.14798	up	up	N/A	N/A	C630016C03Rik	GGTGCAAGGTGTATCTCAAAAAGGGCTCCCAAGAGTCAGCCATGCATCTG	N/A	N/A
3120551	0.272612	0.0412636	1.40579	2.18983	up	up	N/A	N/A	C630028N24Rik	CCCAGTTGGCCTAGAACAAATTTATGAAGGATTTTTGTGCAGAGTTAAAA	N/A	N/A
2570379	0.377195	0.000542618	1.34693	3.04063	down	up	N/A	N/A	C630030D09Rik	GGTGGCCCTGCCCAACTCCTGTTTGTTCTGGGGATGAAGTTGCTGAGCTG	N/A	N/A
4260379	0.780602	0.0131833	1.10264	2.52594	up	down	N/A	N/A	C630032P22Rik	GTAAGTGTTGGTGAGGATGTGGGGAGCAGACCCATGTGCACAGTTGATGG	N/A	N/A
6550575	0.859871	0.0135958	1.08595	3.97477	down	up	N/A	N/A	C730004I03Rik	TGCCCCGTTCTGCCGATTGGCGTTCTTGTTTTTATTGTGGACGGACCTAG	N/A	N/A
6520768|20865	0.36477	0.0290617	2.33747	2.68694	up	up	Mus musculus RIKEN cDNA C730007P19 gene (C730007P19Rik), mRNA.	20865	C730007P19Rik	AAGTTTTCCAGGAGAAAATGGCCGGATTCCCCCCAGGGATGTTCCCATGG	N/A	N/A
1440291	0.4281	0.0334305	1.07819	2.01316	up	up	N/A	N/A	C730009A15Rik	CTTCTGTCAGCAGTACGTGAGGGCTCAGGTTTTCCAAGTGCCTGCCAACA	N/A	N/A
5270379	0.00655798	0.0089247	2.85922	1.76642	down	down	N/A	N/A	C730009D12	TAACATGAACCTGGGCATGTTGGCAATGCAGACCGCGCAATTCCTTACCG	N/A	N/A
4540477	0.00808341	0.101246	2.40348	1.36879	down	down	N/A	N/A	C920004C08Rik	CCTGATATGTGCCCATTGCTGAACCTTCATTAGACTCTTTCCTTGTACCC	N/A	N/A
2140630|240067	0.00672007	0.106261	6.75851	2.67015	down	up	Mus musculus RIKEN cDNA C920016K16 gene (C920016K16Rik), mRNA.	240067	C920016K16Rik	CTAGAAAATTGCAAAATTGAATACAGTGGATTTGCACACACCTGGGAGGG	molecular_function (GO:0003674) ; cellular_component (GO:0005575) ; biological_process (GO:0008150) ; metal ion binding (GO:0046872)	N/A
3800750|67426	0.00266647	0.572846	5.05454	1.5038	down	up	Mus musculus chaperone, ABC1 activity of bc1 complex like (S. pombe) (Cabc1), nuclear gene encoding mitochondrial protein, mRNA.	67426	Cabc1	GGTCTTCACAGATGCTGCCTTGGAGGCCCAGTGCGACTTGAAAGATCTGA	nucleotide binding (GO:0000166) ; molecular_function (GO:0003674) ; protein serine/threonine kinase activity (GO:0004674) ; ATP binding (GO:0005524) ; mitochondrion (GO:0005739) ; protein phosphorylation (GO:0006468) ; biological_process (GO:0008150) ; kinase activity (GO:0016301) ; phosphorylation (GO:0016310) ; transferase activity (GO:0016740) ; transferase activity, transferring phosphorus-co…	N/A
1580725|54652	0.111985	0.0307714	2.45738	3.09246	down	up	Mus musculus calcium channel, voltage-dependent, alpha 1F subunit (Cacna1f), mRNA.	54652	Cacna1f	ATCCGAATCCCAGCCACCGCAAGAGGGGCAGTGCTGACAGTTTGGTGGAG	integral to membrane of membrane fraction (GO:0000299) ; ion channel activity (GO:0005216) ; voltage-gated ion channel activity (GO:0005244) ; voltage-gated calcium channel activity (GO:0005245) ; calcium channel activity (GO:0005262) ; voltage-gated calcium channel complex (GO:0005891) ; transport (GO:0006810) ; ion transport (GO:0006811) ; calcium ion transport (GO:0006816) ; cellular calcium i…	N/A
20100|12295	0.673427	0.0101804	1.1691	4.8635	down	up	Mus musculus calcium channel, voltage-dependent, beta 1 subunit (Cacnb1), transcript variant variant 2, mRNA.	12295	Cacnb1	AGACACCTTTGATGCTGACACCCCCGGCAGCCGAAATTCTGCCTACACGG	ion channel activity (GO:0005216) ; voltage-gated ion channel activity (GO:0005244) ; voltage-gated calcium channel activity (GO:0005245) ; calcium channel activity (GO:0005262) ; protein binding (GO:0005515) ; plasma membrane (GO:0005886) ; voltage-gated calcium channel complex (GO:0005891) ; protein targeting to membrane (GO:0006612) ; transport (GO:0006810) ; ion transport (GO:0006811) ; calci…	Mm_Calcium_Regulation_in_the_Cardiac_Cell_WP553_69124
6550110	0.116036	0.0243506	1.28583	2.05227	up	up	N/A	N/A	Cacnb2	GGAACTTGAGAACCAGAGAAATTCTCCTAGCTCTTTCCCATACCCTCAGG	N/A	N/A
3780056|54378	0.482958	0.0321642	2.23366	2.36011	down	up	Mus musculus calcium channel, voltage-dependent, gamma subunit 6 (Cacng6), mRNA.	54378	Cacng6	TGCAGGGAGTCAACCCTGAGACCCCTCCAGCTCCACGCCTGGCCTATGAG	ion channel activity (GO:0005216) ; voltage-gated ion channel activity (GO:0005244) ; calcium channel activity (GO:0005262) ; transport (GO:0006810) ; ion transport (GO:0006811) ; calcium ion transport (GO:0006816) ; membrane (GO:0016020) ; integral to membrane (GO:0016021) ; regulation of ion transmembrane transport (GO:0034765) ; calcium ion transmembrane transport (GO:0070588)	N/A
3290504|81905	0.4281	0.0223313	1.07819	2.01316	up	up	Mus musculus calcium channel, voltage-dependent, gamma subunit 8 (Cacng8), mRNA.	81905	Cacng8	CGTGAAGATCAACCACTTCCCGGAGGACACGGACTACGACCACGACAGCG	ion channel activity (GO:0005216) ; voltage-gated ion channel activity (GO:0005244) ; calcium channel activity (GO:0005262) ; plasma membrane (GO:0005886) ; transport (GO:0006810) ; ion transport (GO:0006811) ; calcium ion transport (GO:0006816) ; postsynaptic density (GO:0014069) ; membrane (GO:0016020) ; integral to membrane (GO:0016021) ; cell junction (GO:0030054) ; alpha-amino-3-hydroxy-5-me…	N/A
6060138,6770056|12308	0.0330866	0.297268	2.94209	1.90114	down	up	Mus musculus calbindin 2 (Calb2), mRNA.	12308	Calb2	GAGCTACTGTGGAGGGTGACTGCCCTCTCCTTGTGTTCTTGACGTGTGTG///CCGAAGAGAATTTCCTTTTGTGCTTCAGGCAGCACGTGGGCTCCAGCGCT	calcium ion binding (GO:0005509) ; cytoplasm (GO:0005737) ; gap junction (GO:0005921)	Mm_XPodNet_-_protein-protein_interactions_in_the_podocyte_expanded_by_STRING_WP2309_72004
1470465	0.658826	0.0188405	1.02945	2.46397	down	up	N/A	N/A	Calca	CAGGAAGATGGCAGAGAGCAAGGGCAGTCATCTGGCTTCCTAGTAGAGCT	N/A	N/A
4850754	0.202261	0.00182026	1.65826	2.79258	down	down	N/A	N/A	Calml4	GACTACTAAGGGAGCCAAGATCAAGAGAGCAGATGAGAGCCTTCGGGGCC	N/A	N/A
3520356	0.4281	0.0460516	1.07819	3.60967	up	up	N/A	N/A	Calr	CTCATAGACGTGTAAGTTTTGATTCTAGCACAGACCTCATTGACAGACTG	N/A	N/A
2850113|108802	0.4281	0.0175149	1.07819	4.21761	up	up	Mus musculus calreticulin 4 (Calr4), mRNA.	108802	Calr4	GGATGAACTGTAACTGCACAGACACTGGGTGTGGCCGAAGTCAGAGACGG	molecular_function (GO:0003674) ; cellular_component (GO:0005575) ; endoplasmic reticulum (GO:0005783) ; biological_process (GO:0008150)	N/A
5560358	0.583871	0.0300642	1.63392	3.70811	up	down	N/A	N/A	Camk4	GCTGTGAGCAAAACCAGTGCTGCCAGACTAAACTTTAGTGAGGTCCAGTG	N/A	N/A
7610424|55984	0.0455166	0.785472	2.17447	1.11188	down	up	Mus musculus calcium/calmodulin-dependent protein kinase kinase 1, alpha (Camkk1), mRNA.	55984	Camkk1	TCTACATCAACTTATGCCTAGGAGCAGCAGGTAGCCCACTGTCAAAGGGC	nucleotide binding (GO:0000166) ; protein kinase activity (GO:0004672) ; protein serine/threonine kinase activity (GO:0004674) ; calmodulin-dependent protein kinase activity (GO:0004683) ; calmodulin binding (GO:0005516) ; ATP binding (GO:0005524) ; soluble fraction (GO:0005625) ; nucleus (GO:0005634) ; cytoplasm (GO:0005737) ; protein phosphorylation (GO:0006468) ; kinase activity (GO:0016301) ;…	N/A
3610148|381122	0.4329	0.00666325	1.83162	3.94691	down	up	Mus musculus calpain 13 (Capn13), mRNA.	381122	Capn13	AACCAGTCTGATCCAGTTTATGCACCCCCCAGGTGGTGTTGCTGACCCAG	cysteine-type endopeptidase activity (GO:0004197) ; calcium-dependent cysteine-type endopeptidase activity (GO:0004198) ; calcium ion binding (GO:0005509) ; intracellular (GO:0005622) ; proteolysis (GO:0006508) ; peptidase activity (GO:0008233) ; cysteine-type peptidase activity (GO:0008234) ; hydrolase activity (GO:0016787)	N/A
10673	0.0470551	0.743117	6.32863	1.11119	down	down	N/A	N/A	Capn2	GCCAAAATAAAGACGCCAGCTCAGCCAGACTTAGCAGTAGCTGACCCGAG	N/A	N/A
4290296|12344	0.4281	0.042834	1.07819	4.29513	up	up	Mus musculus capping protein (actin filament) muscle Z-line, alpha 3 (Capza3), mRNA.	12344	Capza3	CTGGCAACGGATCCTCTCTGACTTGAATCTGGTGATGTACCCCAAGTTAG	acrosomal vesicle (GO:0001669) ; actin binding (GO:0003779) ; cytoplasm (GO:0005737) ; F-actin capping protein complex (GO:0008290) ; membrane (GO:0016020) ; actin cytoskeleton organization (GO:0030036) ; cortical cytoskeleton (GO:0030863) ; actin filament capping (GO:0051693)	N/A
6100711|12354	0.00274144	0.0191489	3.29881	1.08711	down	up	Mus musculus carbonic anhydrase 7 (Car7), mRNA.	12354	Car7	ATGAGAGGATCCATATGGTGGACAACTTCCGGCCACCACAGCCGCTGAAG	carbonate dehydratase activity (GO:0004089) ; cytoplasm (GO:0005737) ; one-carbon metabolic process (GO:0006730) ; zinc ion binding (GO:0008270) ; lyase activity (GO:0016829) ; metal ion binding (GO:0046872)	N/A
7320368	0.00814341	0.0345925	2.31869	1.27369	down	up	N/A	N/A	Card14	GGAGTGATCTGGACAGCCTGCTCAGCTGTGTGCGCCTGGCCATTGCAGAT	N/A	N/A
4050706|27220	0.0442533	0.470653	3.31717	1.32589	down	up	Mus musculus CART prepropeptide (Cartpt), transcript variant 1, mRNA.	27220	Cartpt	AGGAAAGGGGCCAGGATCGGGAAGCTGTGTGACTGTCCCCGAGGAACTTC	activation of MAPKK activity (GO:0000186) ; cellular glucose homeostasis (GO:0001678) ; neuropeptide hormone activity (GO:0005184) ; extracellular region (GO:0005576) ; extracellular space (GO:0005615) ; G-protein coupled receptor protein signaling pathway (GO:0007186) ; neuropeptide signaling pathway (GO:0007218) ; synaptic transmission (GO:0007268) ; adult feeding behavior (GO:0008343) ; cellul…	N/A
540739|76464	0.288977	0.0456639	1.35557	2.05278	up	down	Mus musculus cancer susceptibility candidate 5 (Casc5), mRNA.	76464	Casc5	ACCAAGATCTACTTAAGGACTGAAAGTTTTCCCGTAAGACCCACAGATCA	chromosome, centromeric region (GO:0000775) ; kinetochore (GO:0000776) ; acrosomal vesicle (GO:0001669) ; molecular_function (GO:0003674) ; nucleus (GO:0005634) ; chromosome (GO:0005694) ; cell cycle (GO:0007049) ; chromosome segregation (GO:0007059) ; mitosis (GO:0007067) ; attachment of spindle microtubules to kinetochore (GO:0008608) ; negative regulation of phosphatase activity (GO:0010923) ;…	N/A
1990767,7040154,5260685,3450253|268932	0.116807	0.00813457	1.75622	2.91977	down	up	Mus musculus CASK interacting protein 1 (Caskin1), mRNA.	268932	Caskin1	TGATGGTCCCAAGAAGCTGTCTCCACAACCACAGTCTGTGCAGCTTTTAT///GAGACGAACTACACAACATAGCCTCAGACCATGAGCAGAACATCCATGGG///CCCATGGATGTTCTGCTCATGGTCTGAGGCTATGTTGTGTAGTTCGTCTC///GCAGCTGTCACTCCTGGCGCTTCCTCATCTGAACATGCTGACCGCTCATC	cytoplasm (GO:0005737) ; signal transduction (GO:0007165) ; protein domain specific binding (GO:0019904)	N/A
1050039|12372	0.193048	0.0392747	1.33588	2.17402	up	up	Mus musculus calsequestrin 1 (Casq1), nuclear gene encoding mitochondrial protein, mRNA.	12372	Casq1	TCTACCATGAGCCCCCCGAGGACGACAAGGCCTCGCAGAGACAATTTGAG	calcium ion binding (GO:0005509) ; cytoplasm (GO:0005737) ; mitochondrion (GO:0005739) ; microsome (GO:0005792) ; Golgi apparatus (GO:0005794) ; regulation of muscle contraction (GO:0006937) ; endoplasmic reticulum organization (GO:0007029) ; response to heat (GO:0009408) ; regulation of release of sequestered calcium ion into cytosol by sarcoplasmic reticulum (GO:0010880) ; terminal cisterna (GO…	Mm_Calcium_Regulation_in_the_Cardiac_Cell_WP553_69124
3360390|12374	0.465645	1.60485e-05	2.56584	5.31679	down	down	Mus musculus calcium-sensing receptor (Casr), mRNA.	12374	Casr	TCCTAATGGAGGGAGAGGTTACCCGGTTGAGAGTTTTTCTTAGAGTCCCA	ossification (GO:0001503) ; signal transducer activity (GO:0004871) ; receptor activity (GO:0004872) ; G-protein coupled receptor activity (GO:0004930) ; detection of calcium ion (GO:0005513) ; plasma membrane (GO:0005886) ; calcium ion transport (GO:0006816) ; cellular calcium ion homeostasis (GO:0006874) ; signal transduction (GO:0007165) ; G-protein coupled receptor protein signaling pathway (…	Mm_GPCRs,_Class_C_Metabotropic_glutamate,_pheromone_WP327_69171 ; Mm_GPCRs,_Other_WP41_71332
1570736,650296|76856	0.4281	0.0208371	1.07819	2.25742	up	up	Mus musculus cation channel, sperm associated 3 (Catsper3), mRNA.	76856	Catsper3	GTGAACGTGCTGAGCCTGATGTTGGAAGACATGCCCAAGGAGAGCTCGTC///AGAGCTCGTCCAGCCTCTCGGGACTAAGTTAGAGGTAGCCGTAGCTGGGA	ciliary or flagellar motility (GO:0001539) ; acrosomal vesicle (GO:0001669) ; ion channel activity (GO:0005216) ; calcium activated cation channel activity (GO:0005227) ; voltage-gated ion channel activity (GO:0005244) ; calcium channel activity (GO:0005262) ; protein binding (GO:0005515) ; endoplasmic reticulum (GO:0005783) ; plasma membrane (GO:0005886) ; cilium (GO:0005929) ; transport (GO:000…	N/A
5310475|329954	0.435524	0.0170893	2.15639	2.70669	up	down	Mus musculus channel, sperm associated 4 (Catsper4), mRNA.	329954	Catsper4	CCGGAGGAGTCGGGATTCTGGCTGTGAGTGGGCGTACAGAAAGTTGTAGC	ciliary or flagellar motility (GO:0001539) ; acrosomal vesicle (GO:0001669) ; ion channel activity (GO:0005216) ; calcium activated cation channel activity (GO:0005227) ; voltage-gated ion channel activity (GO:0005244) ; calcium channel activity (GO:0005262) ; protein binding (GO:0005515) ; plasma membrane (GO:0005886) ; cilium (GO:0005929) ; transport (GO:0006810) ; ion transport (GO:0006811) ; …	N/A
4060072|12404	0.0356109	0.000158072	1.39546	2.76183	up	up	Mus musculus cerebellin 1 precursor protein (Cbln1), mRNA.	12404	Cbln1	CTCGCGATTGCGCTCATTCGCAGGACTTTCAAGGGGTTCGTCCAGAAGTT	protein binding (GO:0005515) ; extracellular region (GO:0005576) ; protein secretion (GO:0009306) ; membrane (GO:0016020) ; cell junction (GO:0030054) ; protein homodimerization activity (GO:0042803) ; synapse (GO:0045202) ; positive regulation of synaptogenesis (GO:0051965)	N/A
2360181,5960520|12405	0.439653	0.0359207	1.46647	3.08353	down	up	Mus musculus cerebellin 2 precursor protein (Cbln2), mRNA.	12405	Cbln2	TCAGTCCTTGTATGAGACCAAACAAAACAGAACAAAATCTGCATACTTTG///GGCCACACAATTACAAGATGCTTCAAAGAAACAGGACCAGTGCCTCTTCC	protein binding (GO:0005515) ; extracellular space (GO:0005615) ; membrane (GO:0016020) ; integral to membrane (GO:0016021) ; positive regulation of synaptogenesis (GO:0051965)	N/A
990372|234582	0.964476	0.00676498	1.02356	3.17031	up	down	Mus musculus coiled-coil domain containing 102A (Ccdc102a), mRNA.	234582	Ccdc102a	ACTCAAGAAGCAGTTTCAAGAGAAGGTGGCCGAGCTGGCACACGCCCATC	molecular_function (GO:0003674) ; cellular_component (GO:0005575) ; biological_process (GO:0008150)	N/A
1770296|76872	0.00142267	0.36434	5.37857	1.80494	down	up	Mus musculus coiled-coil domain containing 116 (Ccdc116), mRNA.	76872	Ccdc116	AGAGTACTCCTGTCCTATCCTAATAGCTGGCCACTCAGCCAGCCCTGTTC	molecular_function (GO:0003674) ; cellular_component (GO:0005575) ; biological_process (GO:0008150)	N/A
6200184|108811	0.4281	0.00231634	1.07819	2.87164	up	up	Mus musculus coiled-coil domain containing 122 (Ccdc122), mRNA.	108811	Ccdc122	AATGCTTGTTTATAACTGTTGAATTCACTATCTTACAAATTAAAAATTTG	molecular_function (GO:0003674) ; cellular_component (GO:0005575) ; biological_process (GO:0008150)	N/A
7320632|384619	0.132926	0.0398261	4.54251	5.08638	up	up	Mus musculus coiled-coil domain containing 155 (Ccdc155), mRNA.	384619	Ccdc155	CCACCACTATACCTCCTCCGTCAGCATGGGACCCACATCCCTAAGTTGTG	molecular_function (GO:0003674) ; calcium ion binding (GO:0005509) ; Golgi apparatus (GO:0005794) ; biological_process (GO:0008150) ; membrane (GO:0016020) ; integral to membrane (GO:0016021) ; intracellular membrane-bounded organelle (GO:0043231)	N/A
7550296|71870	0.0619994	0.00751819	1.37299	2.30684	up	up	PREDICTED: Mus musculus coiled-coil domain containing 19, transcript variant 1 (Ccdc19), mRNA.	71870	Ccdc19	CTCCCCGGGGCATCCAAACTGCTGCTAACCTACACATTTCATAGTTACAG	molecular_function (GO:0003674) ; cellular_component (GO:0005575) ; biological_process (GO:0008150)	N/A
5310471	0.0940419	0.0097962	1.59202	4.55346	down	down	N/A	N/A	Ccdc3	CAAGCTTAGGGGTGATGGAGTCAGGACTCGGAGAACTGTGGAAGCCGAAG	N/A	N/A
5360239|207607	0.424537	0.0436645	1.13567	2.60417	up	up	Mus musculus coiled-coil domain containing 40 (Ccdc40), mRNA.	207607	Ccdc40	AGCTGATGGAGCGTAAGCGCCTGAGCGTCCGGCTGTCCCAGCTCAACAAG	molecular_function (GO:0003674) ; cytoplasm (GO:0005737) ; cilium (GO:0005929) ; cell projection (GO:0042995) ; ciliary cell motility (GO:0060285) ; flagellar cell motility (GO:0060286) ; cilium movement involved in determination of left/right asymmetry (GO:0060287) ; axonemal dynein complex assembly (GO:0070286)	N/A
510326|234964	0.4281	0.0432098	1.07819	2.31877	up	up	Mus musculus coiled-coil domain containing 67 (Ccdc67), mRNA.	234964	Ccdc67	GCTGCAGAGACACACCGAGTTCACGCTTAACAAATACACCAAACTCAAGC	molecular_function (GO:0003674) ; cellular_component (GO:0005575) ; biological_process (GO:0008150)	N/A
4260132|211936	0.352018	0.0250791	2.01711	2.99461	up	up	Mus musculus coiled-coil domain containing 73 (Ccdc73), mRNA.	211936	Ccdc73	GAAGACCCCATGTTGTATTTACAGAGCTTGCTGTTAGCACCTAGGCACCT	molecular_function (GO:0003674) ; cellular_component (GO:0005575) ; biological_process (GO:0008150)	N/A
430025|12424	0.868734	0.0455873	1.03438	3.7753	down	down	Mus musculus cholecystokinin (Cck), mRNA.	12424	Cck	AGGACTACGAATACCCATCGTAGTGGGCCAGCGTCTTGGCCCTGCTTGGA	behavioral fear response (GO:0001662) ; neuron migration (GO:0001764) ; release of cytochrome c from mitochondria (GO:0001836) ; DNA binding (GO:0003677) ; hormone activity (GO:0005179) ; neuropeptide hormone activity (GO:0005184) ; protein binding (GO:0005515) ; extracellular region (GO:0005576) ; extracellular space (GO:0005615) ; apoptosis (GO:0006915) ; activation of caspase activity (GO:0006…	N/A
6620437|20295	0.4281	0.0270506	1.07819	3.88182	up	up	Mus musculus chemokine (C-C motif) ligand 17 (Ccl17), mRNA.	20295	Ccl17	GGGCAAGCTCATCTGTGCAGACCCCAAAGACAAACATGTGAAGAAGGCCA	cytokine activity (GO:0005125) ; extracellular space (GO:0005615) ; chemotaxis (GO:0006935) ; cellular defense response (GO:0006968) ; signal transduction (GO:0007165) ; chemokine activity (GO:0008009) ; CCR4 chemokine receptor binding (GO:0031729)	Mm_Chemokine_signaling_pathway_WP2292_72463
7330681|56221	0.368987	0.0347797	1.70924	2.5924	down	down	Mus musculus chemokine (C-C motif) ligand 24 (Ccl24), mRNA.	56221	Ccl24	CATCACCAAGAAGGGCCATAAGATCTGTACTGACCCCAAGCTGCTGTGGG	positive regulation of endothelial cell proliferation (GO:0001938) ; cytokine activity (GO:0005125) ; extracellular region (GO:0005576) ; extracellular space (GO:0005615) ; chemotaxis (GO:0006935) ; inflammatory response (GO:0006954) ; immune response (GO:0006955) ; cytoskeleton organization (GO:0007010) ; chemokine activity (GO:0008009) ; regulation of cell shape (GO:0008360) ; positive regulati…	Mm_Chemokine_signaling_pathway_WP2292_72463
7040717	0.0497111	0.174281	3.77883	1.5908	down	up	N/A	N/A	Ccl6	CATAGAACTACGGGGCCAGTCTGAAACTGGGCTCTTGGGGTGAAATTATC	N/A	N/A
7050538|20308	0.213719	0.0109423	2.21961	4.04322	down	down	Mus musculus chemokine (C-C motif) ligand 9 (Ccl9), mRNA.	20308	Ccl9	GCTACAGCCATCCTAACTGCCTCAGAATCACTCAAGTTCTTCCACTCGGT	cytokine activity (GO:0005125) ; extracellular region (GO:0005576) ; extracellular space (GO:0005615) ; chemotaxis (GO:0006935) ; immune response (GO:0006955) ; chemokine activity (GO:0008009)	Mm_Chemokine_signaling_pathway_WP2292_72463
5080066|240665	0.986748	0.0300076	1.00671	3.06886	up	up	Mus musculus cyclin J (Ccnj), mRNA.	240665	Ccnj	TGATGTGTGTAAAGGACTTAACCAGAGTCCACTAATAAACACTATTCAAG	molecular_function (GO:0003674) ; cellular_component (GO:0005575) ; nucleus (GO:0005634) ; biological_process (GO:0008150)	N/A
5220441|12770	0.197367	0.013644	2.76454	2.98036	down	up	Mus musculus chemokine (C-C motif) receptor 1-like 1 (Ccr1l1), mRNA.	12770	Ccr1l1	GGTAAACGGTTCCGGAAGTACCTCTGGCAGTTGTTTCGGAGGCATACAGC	signal transducer activity (GO:0004871) ; receptor activity (GO:0004872) ; G-protein coupled receptor activity (GO:0004930) ; chemokine receptor activity (GO:0004950) ; plasma membrane (GO:0005886) ; signal transduction (GO:0007165) ; G-protein coupled receptor protein signaling pathway (GO:0007186) ; membrane (GO:0016020) ; integral to membrane (GO:0016021) ; C-C chemokine receptor activity (GO:…	Mm_Chemokine_signaling_pathway_WP2292_72463 ; Mm_GPCRs,_Class_A_Rhodopsin-like_WP189_71758 ; Mm_Peptide_GPCRs_WP234_69827
360445,630689,3460575|235505	0.507507	0.000409892	1.19172	3.48912	down	up	Mus musculus CD109 antigen (Cd109), mRNA.	235505	Cd109	CTCGTCTTTTGCTCCGTCCTTCTGTACTTTGTGCAACATTGATTATGATT///GTCTGGGTATTGGGCTGTATGGCGCCCAGTGATGCTGTAAGTCATTAAGA///CTCCAACAGGACACGTTTAACATTTGAGAGCAAGAGTATATCTGTCCTCA	endopeptidase inhibitor activity (GO:0004866) ; serine-type endopeptidase inhibitor activity (GO:0004867) ; cellular_component (GO:0005575) ; extracellular region (GO:0005576) ; extracellular space (GO:0005615) ; plasma membrane (GO:0005886) ; negative regulation of peptidase activity (GO:0010466) ; membrane (GO:0016020) ; peptidase inhibitor activity (GO:0030414) ; anchored to membrane (GO:00312…	N/A
6020674|12475	0.00295564	0.708921	5.46275	1.09313	down	up	Mus musculus CD14 antigen (Cd14), mRNA.	12475	Cd14	GACTCTGAATCCCACTCGGAGAAGTTTAACTCTGGCGTAGTCACCGCCGG	lipopolysaccharide binding (GO:0001530) ; response to molecule of bacterial origin (GO:0002237) ; extracellular space (GO:0005615) ; plasma membrane (GO:0005886) ; inflammatory response (GO:0006954) ; cell surface (GO:0009986) ; membrane (GO:0016020) ; anchored to membrane (GO:0031225) ; positive regulation of tumor necrosis factor production (GO:0032760) ; innate immune response (GO:0045087) ; m…	Mm_Macrophage_markers_WP2271_69962 ; Mm_MAPK_signaling_pathway_WP493_71754 ; Mm_Regulation_of_Actin_Cytoskeleton_WP523_71326
1570564|54215	0.328502	0.0103432	1.70477	2.56302	up	up	Mus musculus CD160 antigen (Cd160), mRNA.	54215	Cd160	CTGCCAGAGCGAGGTTGGCTTCTCCCACCTCGGTGCCAATAAAGAAAACG	receptor binding (GO:0005102) ; MHC class I receptor activity (GO:0032393) ; anchored to plasma membrane (GO:0046658)	N/A
6370091|17079	0.4281	0.0202085	1.07819	2.99525	up	down	Mus musculus CD180 antigen (Cd180), mRNA.	17079	Cd180	GGGAGTCAGGCTCTCCGATGTCACGCTATCCTGTAGTATGGCAGCTGTGG	receptor activity (GO:0004872) ; plasma membrane (GO:0005886) ; inflammatory response (GO:0006954) ; membrane (GO:0016020) ; integral to membrane (GO:0016021) ; innate immune response (GO:0045087)	N/A
5690056,7560255|246278	0.00582942	0.00100763	2.20766	1.60101	up	up	Mus musculus CD207 antigen (Cd207), mRNA.	246278	Cd207	AATTGTCCCAAACACAGCCTGTGGTCTTTCTGTCTTGGCTGGCAGTTCTC///GAGGCCCTACGTCCAAACAACTGAATGACAGATCTGGCCTGAGCTCGGCA	binding (GO:0005488) ; sugar binding (GO:0005529) ; integral to plasma membrane (GO:0005887) ; membrane (GO:0016020) ; integral to membrane (GO:0016021) ; defense response to virus (GO:0051607)	N/A
6250497|170779	0.4281	0.0250061	1.07819	3.04121	up	up	Mus musculus CD209d antigen (Cd209d), mRNA.	170779	Cd209d	CTACTTTTCTGGATCTGTAAGAAAGTTTCAACCTCATCATGCACCACCAA	receptor activity (GO:0004872) ; binding (GO:0005488) ; sugar binding (GO:0005529) ; mannose binding (GO:0005537) ; endocytosis (GO:0006897) ; membrane (GO:0016020) ; integral to membrane (GO:0016021) ; protein homodimerization activity (GO:0042803) ; metal ion binding (GO:0046872)	N/A
6020630|170780	0.4281	0.0309312	1.07819	2.10705	up	up	Mus musculus CD209e antigen (Cd209e), mRNA.	170780	Cd209e	GACACTTTGAACACTCAACTTGGTCATATTTGGTGTCTATTTATCTACCC	receptor activity (GO:0004872) ; binding (GO:0005488) ; sugar binding (GO:0005529) ; mannose binding (GO:0005537) ; endocytosis (GO:0006897) ; biological_process (GO:0008150) ; membrane (GO:0016020) ; integral to membrane (GO:0016021)	N/A
2360360|217304	0.340527	0.0415903	1.8361	2.07102	up	up	Mus musculus CD300 antigen like family member B (Cd300lb), mRNA.	217304	Cd300lb	CATGGAGATGCTCAGGCAAAATGACACGGACACTTACTGGTGTGGTATTG	receptor activity (GO:0004872) ; plasma membrane (GO:0005886) ; membrane (GO:0016020) ; integral to membrane (GO:0016021)	N/A
610324	0.734395	0.0283074	1.29331	3.04843	down	up	N/A	N/A	Cd3d	AGATCGTGAAGATACCCAGTACAGCCGTCTTGGAGGGAACTGGCCCCGGA	N/A	N/A
7150400	0.357771	0.0154565	1.11362	3.10827	up	down	N/A	N/A	Cd4	ACAGAGGTTGGAGATAGAAGTGAGGAGAGAGAGGGGTCCTGGGCTCTAGG	N/A	N/A
1260465|21947	0.013921	0.0644967	2.03719	2.23532	up	up	Mus musculus CD40 ligand (Cd40lg), mRNA.	21947	Cd40lg	CCCTAGGATCCTCCTCATGGAGAACTATTTATTATGTACCCCCAAGGCAC	positive regulation of immune response to tumor cell (GO:0002839) ; cytokine activity (GO:0005125) ; tumor necrosis factor receptor binding (GO:0005164) ; CD40 receptor binding (GO:0005174) ; extracellular region (GO:0005576) ; extracellular space (GO:0005615) ; plasma membrane (GO:0005886) ; anti-apoptosis (GO:0006916) ; inflammatory response (GO:0006954) ; immune response (GO:0006955) ; signal …	Mm_Id_Signaling_Pathway_WP512_69147 ; Mm_Inflammatory_Response_Pathway_WP458_71731
4280095	0.701945	0.00162475	1.43113	2.11197	down	up	N/A	N/A	Cd80	AGACATTGAAAGCCACACCAAAGAAAAACCAGGAGGGCGGGGGAAGTAAG	N/A	N/A
60681,1570537,2850010|12524	0.4281	0.00259335	1.07819	2.8087	up	up	Mus musculus CD86 antigen (Cd86), mRNA.	12524	Cd86	CCGCTGGCAGGGCTCATGCTTGTAATGTGTCCATCTTGATTCACCCTGTG///GCACGGACTTGAACAACCAGACTCCTGTAGACGTGTTCCAGAACTTACGG///CGCTGGCAGGGCTCATGCTTGTAATGTGTCCATCTTGATTCACCCTGTGC	toll-like receptor signaling pathway (GO:0002224) ; negative regulation of T cell anergy (GO:0002668) ; receptor activity (GO:0004872) ; receptor binding (GO:0005102) ; plasma membrane (GO:0005886) ; external side of plasma membrane (GO:0009897) ; membrane (GO:0016020) ; integral to membrane (GO:0016021) ; positive regulation of T cell proliferation (GO:0042102) ; T cell activation (GO:0042110) ;…	Mm_Inflammatory_Response_Pathway_WP458_71731 ; Mm_Macrophage_markers_WP2271_69962
6370095|52563	0.0120343	0.0446862	4.67286	1.44668	up	up	Mus musculus CDC23 (cell division cycle 23, yeast, homolog) (Cdc23), mRNA.	52563	Cdc23	GGCTAGCTCCTAACCACAGAATGATCTATAGCACCTACTGCACAAGCTCA	G1 phase of mitotic cell cycle (GO:0000080) ; molecular_function (GO:0003674) ; binding (GO:0005488) ; intracellular (GO:0005622) ; anaphase-promoting complex (GO:0005680) ; cell cycle (GO:0007049) ; mitosis (GO:0007067) ; mitotic metaphase plate congression (GO:0007080) ; regulation of mitotic metaphase/anaphase transition (GO:0030071) ; cell division (GO:0051301) ; protein K11-linked ubiquitina…	N/A
7550278,4670379|71713	0.0345294	0.653406	3.73497	1.20017	up	up	PREDICTED: Mus musculus cell division cycle 40 homolog (yeast), transcript variant 1 (Cdc40), mRNA.///PREDICTED: Mus musculus cell division cycle 40 homolog (yeast), transcript variant 3 (Cdc40), mRNA.	71713	Cdc40	TCACAGCAAAGAGGCAGAAAAAAGGCAAACAGGAAGAAGAGAAACCTGGG///GGTGTACATCATGAGTTCCAGGACTGCGAGAGCTATAGAGAGCCTGTCTC	molecular_function (GO:0003674) ; nucleus (GO:0005634) ; spliceosomal complex (GO:0005681) ; mRNA processing (GO:0006397) ; RNA splicing (GO:0008380) ; catalytic step 2 spliceosome (GO:0071013)	Mm_mRNA_processing_WP310_71745
2450204	0.0414741	0.180024	4.26236	1.71608	down	up	N/A	N/A	Cdgap	GACGTCAAACATAAACTGGAGCTGGTAGTTCAGGCCCATGAGCCCAGCAC	N/A	N/A
6940730	0.958355	0.0175122	1.03678	4.0184	down	down	N/A	N/A	Cdh1	GGCTCATAGAGTGACTTCACAGGGTCAGCAGGGCAGGCATTTGAACCGGG	N/A	N/A
6220440|12556	0.853601	0.011582	1.03229	6.8339	up	up	Mus musculus cadherin 16 (Cdh16), mRNA.	12556	Cdh16	CCTGAGCACCTACTTTATGGGATGACCATGGGAACACTCCAAATGGCAGC	calcium ion binding (GO:0005509) ; plasma membrane (GO:0005886) ; cell adhesion (GO:0007155) ; homophilic cell adhesion (GO:0007156) ; membrane (GO:0016020) ; integral to membrane (GO:0016021)	N/A
1410239,2230162|320865	0.4281	0.0334305	1.07819	2.01316	up	up	Mus musculus cadherin 18 (Cdh18), mRNA.///PREDICTED: Mus musculus RIKEN cDNA B230220E17 gene, transcript variant 1 (B230220E17Rik), mRNA.	320865	Cdh18///B230220E17Rik	CAGGAGTTTATTAAGCAAAGACTCGCAGAAGCCGACCTGGACCCCAGCGT///GAGCGCCTGCCCATGAACCCAAATTTCACACTTAAGGACAATGAAGGTGA	molecular_function (GO:0003674) ; plasma membrane (GO:0005886) ; cell adhesion (GO:0007155) ; biological_process (GO:0008150) ; membrane (GO:0016020) ; integral to membrane (GO:0016021)	N/A
6980523	0.252134	0.00687828	1.2115	2.85865	up	up	N/A	N/A	Cdh2	CCTGAAGATGTTTACAGCGCAGTCTTACCGAAGGATGTGCACGAAGGACA	N/A	N/A
6520328	0.201202	0.0248498	1.84618	2.79375	down	up	N/A	N/A	Cdh23	AAGGGGCAAGATGGAATCCACATGGTTCATGGCAGCACGGGCACACTGCT	N/A	N/A
4010458	0.362613	0.0156529	2.36461	2.4792	down	up	N/A	N/A	Cdh7	CCTGCAAGCCCATGTGGACTACGGGTAGAATGAGCAATGCAAAGAGTTGG	N/A	N/A
1050711,2810221,3360753|66971	0.842182	0.00158877	1.00781	2.1306	down	down	Mus musculus CDK5 regulatory subunit associated protein 1 (Cdk5rap1), mRNA.	66971	Cdk5rap1	GACCTTTGTGGCCGGAATGATGCAAACCTTAAGGTGATTTTCCCTGACGC///GGTGTGTCCTCCAAGTACAGAGGTTGTCAGCACCATTCACCTCCATGTGC///TCTGCAGGACCACTATGAAAGACTCATTGACGTATTGCACGACCTGAGCT	regulation of cyclin-dependent protein kinase activity (GO:0000079) ; catalytic activity (GO:0003824) ; cellular_component (GO:0005575) ; cytoplasm (GO:0005737) ; tRNA modification (GO:0006400) ; RNA modification (GO:0009451) ; transferase activity (GO:0016740) ; protein kinase binding (GO:0019901) ; macromolecule modification (GO:0043412) ; negative regulation of cyclin-dependent protein kinase …	N/A
5550240|12579	0.0345617	0.701979	6.91691	1.10319	down	down	Mus musculus cyclin-dependent kinase inhibitor 2B (p15, inhibits CDK4) (Cdkn2b), mRNA.	12579	Cdkn2b	GACAGACTCAACGTCCACAAAGCCCAGTGATGAATTGTAGTGGTAGCAGG	regulation of cyclin-dependent protein kinase activity (GO:0000079) ; G2/M transition of mitotic cell cycle (GO:0000086) ; cyclin-dependent protein kinase inhibitor activity (GO:0004861) ; nucleus (GO:0005634) ; cytoplasm (GO:0005737) ; cell cycle (GO:0007049) ; cell cycle arrest (GO:0007050) ; negative regulation of cell proliferation (GO:0008285) ; kinase activity (GO:0016301) ; phosphorylation…	Mm_G1_to_S_cell_cycle_control_WP413_72012
6040066|12591	0.0187597	0.46591	3.34571	1.04128	up	up	Mus musculus caudal type homeo box 2 (Cdx2), mRNA.	12591	Cdx2	CCCTCGTCTTTGGCTGAAGAAGACCGGAATTGTTTGCTGCTGTTCGAGTC	negative regulation of transcription from RNA polymerase II promoter (GO:0000122) ; condensed nuclear chromosome (GO:0000794) ; transcription regulatory region sequence-specific DNA binding (GO:0000976) ; blood vessel development (GO:0001568) ; blastocyst development (GO:0001824) ; trophectodermal cell differentiation (GO:0001829) ; placenta development (GO:0001890) ; DNA binding (GO:0003677) ; d…	Mm_PluriNetWork_WP1763_72003
4760494|12592	0.00171145	0.524689	11.2608	1.68523	up	up	Mus musculus caudal type homeo box 4 (Cdx4), mRNA.	12592	Cdx4	GCTTTGCTCCTTAAAGTCTAGACTCAAGAGCCCTTGAAACTTTGTTCACA	negative regulation of transcription from RNA polymerase II promoter (GO:0000122) ; transcription regulatory region sequence-specific DNA binding (GO:0000976) ; blood vessel development (GO:0001568) ; placenta development (GO:0001890) ; DNA binding (GO:0003677) ; sequence-specific DNA binding transcription factor activity (GO:0003700) ; nucleus (GO:0005634) ; transcription, DNA-dependent (GO:0006…	N/A
7380400|12606	0.589655	2.13505e-06	1.48571	2.78512	down	down	Mus musculus CCAAT/enhancer binding protein (C/EBP), alpha (Cebpa), mRNA.	12606	Cebpa	AAGCGGGTGGAACAGCTGAGCCGTGAACTGGACACGCTGCGGGGCATCTT	urea cycle (GO:0000050) ; negative regulation of transcription from RNA polymerase II promoter (GO:0000122) ; liver development (GO:0001889) ; embryonic placenta development (GO:0001892) ; DNA binding (GO:0003677) ; sequence-specific DNA binding transcription factor activity (GO:0003700) ; sequence-specific enhancer binding RNA polymerase II transcription factor activity (GO:0003705) ; protein bi…	Mm_Adipogenesis_WP447_72045 ; Mm_EGFR1_Signaling_Pathway_WP572_71756 ; Mm_XPodNet_-_protein-protein_interactions_in_the_podocyte_expanded_by_STRING_WP2309_72004
1710181|12614	0.0494032	0.00587006	1.34852	5.95497	up	up	Mus musculus cadherin, EGF LAG seven-pass G-type receptor 1 (flamingo homolog, Drosophila) (Celsr1), mRNA.	12614	Celsr1	CACGCCACCTCAGAAGGTGAAGTTTTTGATTCGATCACAACTATTAGCAA	gastrulation with mouth forming second (GO:0001702) ; establishment of planar polarity (GO:0001736) ; neuron migration (GO:0001764) ; neural tube closure (GO:0001843) ; hair follicle development (GO:0001942) ; signal transducer activity (GO:0004871) ; receptor activity (GO:0004872) ; transmembrane receptor activity (GO:0004888) ; G-protein coupled receptor activity (GO:0004930) ; calcium ion bind…	Mm_GPCRs,_Other_WP41_71332
7150204,3830605|107934	0.00306627	0.807727	2.10959	1.12398	down	up	Mus musculus cadherin, EGF LAG seven-pass G-type receptor 3 (flamingo homolog, Drosophila) (Celsr3), mRNA.	107934	Celsr3	GTCACGAGATGCACTGGACTTAGGGGCACCCCGAGAATGGTTGAGCACAC///AGTGTCCTTGCTATGTCCTAGGTTCTGTAGATGCCCGTCTCTGGGGTCCC	neuron migration (GO:0001764) ; signal transducer activity (GO:0004871) ; receptor activity (GO:0004872) ; transmembrane receptor activity (GO:0004888) ; G-protein coupled receptor activity (GO:0004930) ; calcium ion binding (GO:0005509) ; plasma membrane (GO:0005886) ; cell adhesion (GO:0007155) ; homophilic cell adhesion (GO:0007156) ; signal transduction (GO:0007165) ; cell surface receptor li…	Mm_GPCRs,_Other_WP41_71332
4860575|12617	0.920602	0.0310958	1.1074	3.90356	down	up	Mus musculus centromere protein C1 (Cenpc1), mRNA.	12617	Cenpc1	TCAAATAAAAAGGTGAAATAAATGTGTATGTATATAAAATACGTTGTTTA	chromosome, centromeric region (GO:0000775) ; kinetochore (GO:0000776) ; condensed nuclear chromosome, centromeric region (GO:0000780) ; DNA binding (GO:0003677) ; protein binding (GO:0005515) ; nucleus (GO:0005634) ; chromosome (GO:0005694)	N/A
6960050,2060458,4760735,1450543|52504	0.208727	0.0262964	2.62258	2.13703	up	up	Mus musculus centromere protein O (Cenpo), mRNA.	52504	Cenpo	CAGACGATCATCTAACCCCCGCCCACAAGGCTGCTAATAGGAACACCTGT///CCCTTGGTAAAAATTCCTTCACAACTGTCTCTCAGGACTATAGTGGCCAG///TGGTCATTTGTCCTTTCCCAAAGCTTTTCACTGCTTCCAAAAAAATCCCC///TGAGCAGGATGCCAGCCGAGGCGGAACGAAGCTGCCTGTGCTGGGGGCGG	chromosome, centromeric region (GO:0000775) ; kinetochore (GO:0000776) ; molecular_function (GO:0003674) ; cellular_component (GO:0005575) ; nucleus (GO:0005634) ; chromosome (GO:0005694) ; chromosome segregation (GO:0007059) ; biological_process (GO:0008150) ; cell division (GO:0051301)	N/A
780209	0.782643	0.0302803	1.0546	3.03506	down	down	N/A	N/A	Cerd4-pending	TGCCTGTGTGGATTCAAAAGACCCAAGGGAGGGCTGGAGGAATGGCCCGT	N/A	N/A
4200195|12630	0.00716275	0.0464743	3.04128	1.36457	down	down	Mus musculus complement component factor i (Cfi), mRNA.	12630	Cfi	GCCCGAGTTCCCAGGTGTTTACACCAGAGTGGCCAATTATTTTGATTGGA	catalytic activity (GO:0003824) ; serine-type endopeptidase activity (GO:0004252) ; scavenger receptor activity (GO:0005044) ; extracellular region (GO:0005576) ; proteolysis (GO:0006508) ; complement activation, classical pathway (GO:0006958) ; peptidase activity (GO:0008233) ; serine-type peptidase activity (GO:0008236) ; membrane (GO:0016020) ; hydrolase activity (GO:0016787) ; innate immune r…	Mm_Complement_and_Coagulation_Cascades_WP449_71733
6280685|12638	0.375476	0.00430533	2.81158	2.37738	up	up	Mus musculus cystic fibrosis transmembrane conductance regulator homolog (Cftr), mRNA.	12638	Cftr	GCAGCTTTGAAGAAGATGGTACCAAAGGTTAAGACGGCCCCCTGATGGGC	nucleotide binding (GO:0000166) ; ion channel activity (GO:0005216) ; chloride channel activity (GO:0005254) ; channel-conductance-controlling ATPase activity (GO:0005260) ; ATP binding (GO:0005524) ; cytoplasm (GO:0005737) ; endosome (GO:0005768) ; early endosome (GO:0005769) ; microvillus (GO:0005902) ; cholesterol biosynthetic process (GO:0006695) ; transport (GO:0006810) ; ion transport (GO:0…	N/A
1510349|12642	0.48592	0.00985071	1.49802	2.75728	up	up	Mus musculus cholesterol 25-hydroxylase (Ch25h), mRNA.	12642	Ch25h	GTATGAAATCGCACTGGAACTGGGCTCTAACCTCACATGTTGAGAGAAGA	cholesterol 25-hydroxylase activity (GO:0001567) ; monooxygenase activity (GO:0004497) ; iron ion binding (GO:0005506) ; endoplasmic reticulum (GO:0005783) ; fatty acid biosynthetic process (GO:0006633) ; steroid biosynthetic process (GO:0006694) ; cholesterol metabolic process (GO:0008203) ; steroid hydroxylase activity (GO:0008395) ; lipid biosynthetic process (GO:0008610) ; membrane (GO:001602…	N/A
1980681,2350414,6020044|218865	0.0036353	6.08432e-06	6.79447	1.74223	down	down	Mus musculus choline dehydrogenase (Chdh), mRNA.	218865	Chdh	GCGTTTGCTAAGAAGACCTCTGTTTCCTCTTTGAGCGATTTAGGCTGCGG///GGCTGAGTGAAGAAGAGAGAGGAAATAGCAGGATTCCAGGGTCCCCTAGG///CCAAGCTGCCTCATTCCAACTGTTCTTATGAGAGAATGGGGGTCAGACGC	mitochondrion (GO:0005739) ; mitochondrial inner membrane (GO:0005743) ; alcohol metabolic process (GO:0006066) ; choline dehydrogenase activity (GO:0008812) ; oxidoreductase activity (GO:0016491) ; oxidoreductase activity, acting on CH-OH group of donors (GO:0016614) ; glycine betaine biosynthetic process from choline (GO:0019285) ; flavin adenine dinucleotide binding (GO:0050660) ; oxidation-re…	Mm_Glutathione_and_one_carbon_metabolism_WP730_72143 ; Mm_One_carbon_metabolism_and_related_pathways_WP1770_71311
6250390|12212	0.983319	0.00511579	1.00337	2.03314	up	up	Mus musculus cysteine-rich hydrophobic domain 1 (Chic1), mRNA.	12212	Chic1	CCCTTAGTGCCTTGTAGATGATCTTGGAATGGAGACAGTCTCCTTCGCTG	molecular_function (GO:0003674) ; cellular_component (GO:0005575) ; plasma membrane (GO:0005886) ; biological_process (GO:0008150) ; membrane (GO:0016020) ; cytoplasmic vesicle (GO:0031410)	N/A
1570255|12671	0.936824	0.018933	1.0718	4.25569	up	up	Mus musculus cholinergic receptor, muscarinic 3, cardiac (Chrm3), mRNA.	12671	Chrm3	CCTCCCTCGGTGTGCTGTTAAACTCCATTCGTGGATTTGACTCTTGGTTC	regulation of vascular smooth muscle contraction (GO:0003056) ; signal transducer activity (GO:0004871) ; receptor activity (GO:0004872) ; G-protein coupled receptor activity (GO:0004930) ; plasma membrane (GO:0005886) ; integral to plasma membrane (GO:0005887) ; smooth muscle contraction (GO:0006939) ; signal transduction (GO:0007165) ; G-protein coupled receptor protein signaling pathway (GO:00…	Mm_Calcium_Regulation_in_the_Cardiac_Cell_WP553_69124 ; Mm_GPCRs,_Class_A_Rhodopsin-like_WP189_71758 ; Mm_Monoamine_GPCRs_WP570_72043 ; Mm_Regulation_of_Actin_Cytoskeleton_WP523_71326
1240164|110834	0.00568465	0.00100763	2.63994	1.60101	down	up	Mus musculus cholinergic receptor, nicotinic, alpha polypeptide 3 (Chrna3), mRNA.	110834	Chrna3	TGCAAGGGCACTTTCTCAATAGCCCCACACTTTATCCGATCACTGCTTGG	receptor activity (GO:0004872) ; nicotinic acetylcholine-activated cation-selective channel activity (GO:0004889) ; ion channel activity (GO:0005216) ; extracellular ligand-gated ion channel activity (GO:0005230) ; protein binding (GO:0005515) ; plasma membrane (GO:0005886) ; nicotinic acetylcholine-gated receptor-channel complex (GO:0005892) ; transport (GO:0006810) ; ion transport (GO:0006811) …	N/A
1820487,2070482,2260082|11438	0.0156884	0.160019	2.06906	1.47536	down	down	Mus musculus cholinergic receptor, nicotinic, alpha polypeptide 4 (Chrna4), mRNA.	11438	Chrna4	ATAGCGGCACCTAGCTCCCAGGTCTCTACAGGGCCATGCGACTCGTCAGT///CTCAAATGTGAGTCTTGGAGACCAGTTCGGCTAGCCATCATATGTCTGGG///GTGTGCTTGTTGGATCTTAGTTGTTTCTGTCTGAATAAACCGAGTCGTGG	regulation of action potential (GO:0001508) ; response to hypoxia (GO:0001666) ; receptor activity (GO:0004872) ; nicotinic acetylcholine-activated cation-selective channel activity (GO:0004889) ; ion channel activity (GO:0005216) ; extracellular ligand-gated ion channel activity (GO:0005230) ; protein binding (GO:0005515) ; membrane fraction (GO:0005624) ; plasma membrane (GO:0005886) ; nicotini…	Mm_SIDS_Susceptibility_Pathways_WP1266_69139
3060154,6400309,380181|11444	0.0162969	0.0329607	3.64073	1.47185	down	up	Mus musculus cholinergic receptor, nicotinic, beta polypeptide 2 (neuronal) (Chrnb2), mRNA.	11444	Chrnb2	GCTCAGGTGGGAAAAGTTTTGAAGCAGGGAAAGTGCTGAGGACATAGCCG///GTTAAAAGGTGCATCTGAATGTGTCGTGGTCCCAGCTGCAACTGCCTTCC///CTCTTCCAGAACTACACTGCCACGACCTTCCTTCACTCTGACCACTCAGC	regulation of action potential (GO:0001508) ; conditioned taste aversion (GO:0001661) ; response to hypoxia (GO:0001666) ; receptor activity (GO:0004872) ; nicotinic acetylcholine-activated cation-selective channel activity (GO:0004889) ; ion channel activity (GO:0005216) ; protein binding (GO:0005515) ; plasma membrane (GO:0005886) ; nicotinic acetylcholine-gated receptor-channel complex (GO:000…	Mm_SIDS_Susceptibility_Pathways_WP1266_69139
1980291|108015	0.226119	0.0325727	1.09022	2.89154	down	up	Mus musculus cholinergic receptor, nicotinic, beta polypeptide 4 (Chrnb4), mRNA.	108015	Chrnb4	CAGGAAGCATTAGAGGGCGTCAGCTTCATCGCACAGCATTTGGAGAGTGA	regulation of action potential (GO:0001508) ; receptor activity (GO:0004872) ; nicotinic acetylcholine-activated cation-selective channel activity (GO:0004889) ; ion channel activity (GO:0005216) ; extracellular ligand-gated ion channel activity (GO:0005230) ; plasma membrane (GO:0005886) ; nicotinic acetylcholine-gated receptor-channel complex (GO:0005892) ; transport (GO:0006810) ; ion transpor…	Mm_SIDS_Susceptibility_Pathways_WP1266_69139
5720471|98388	0.753602	0.0229333	1.03868	3.75973	down	down	Mus musculus carbohydrate sulfotransferase 10 (Chst10), mRNA.	98388	Chst10	GAGGCTCAGCCCTTCCTTGTGAACTGATAAACTGTAAACGTGATGTTGGG	Golgi apparatus (GO:0005794) ; carbohydrate metabolic process (GO:0005975) ; learning (GO:0007612) ; long-term memory (GO:0007616) ; sulfotransferase activity (GO:0008146) ; metabolic process (GO:0008152) ; membrane (GO:0016020) ; integral to membrane (GO:0016021) ; carbohydrate biosynthetic process (GO:0016051) ; HNK-1 sulfotransferase activity (GO:0016232) ; transferase activity (GO:0016740)	N/A
2260326,3390678|58250	0.317596	0.00270844	1.20096	3.21575	down	up	Mus musculus carbohydrate sulfotransferase 11 (Chst11), mRNA.	58250	Chst11	CGGGGTGGAATATCCCTGTTTTTAGAAGTGGATACTGCAACACTGTCTCC///CCCCCAGCAGAGCTAAACAGCCCCTCTGAATAGACAACAGGACCTTCTAG	N-acetylgalactosamine 4-O-sulfotransferase activity (GO:0001537) ; chondrocyte development (GO:0002063) ; Golgi apparatus (GO:0005794) ; carbohydrate metabolic process (GO:0005975) ; respiratory gaseous exchange (GO:0007585) ; sulfotransferase activity (GO:0008146) ; post-embryonic development (GO:0009791) ; membrane (GO:0016020) ; integral to membrane (GO:0016021) ; carbohydrate biosynthetic pro…	Mm_Endochondral_Ossification_WP1270_72216
3290440|71797	0.0249792	0.0655408	6.32047	1.22056	down	down	PREDICTED: Mus musculus carbohydrate (chondroitin 4) sulfotransferase 13 (Chst13), mRNA.	71797	Chst13	CCAGCGTCGCCTCTTTAACCTCTATAAGATGGACTTTCTGCTCTTCAATT	N-acetylgalactosamine 4-O-sulfotransferase activity (GO:0001537) ; cellular_component (GO:0005575) ; chondroitin sulfate biosynthetic process (GO:0030206) ; chondroitin 4-sulfotransferase activity (GO:0047756)	N/A
4590113|68947	0.00624864	0.0975038	2.29252	1.7652	down	up	Mus musculus carbohydrate (N-acetylgalactosamine 4-0) sulfotransferase 8 (Chst8), mRNA.	68947	Chst8	CCTTGTACCAAACCACGTGGTTTGCTGCTTTTCTATGACCCAGGGTCATC	N-acetylgalactosamine 4-O-sulfotransferase activity (GO:0001537) ; Golgi apparatus (GO:0005794) ; carbohydrate metabolic process (GO:0005975) ; sulfur compound metabolic process (GO:0006790) ; sulfotransferase activity (GO:0008146) ; membrane (GO:0016020) ; integral to membrane (GO:0016021) ; carbohydrate biosynthetic process (GO:0016051) ; peptide hormone processing (GO:0016486) ; transferase ac…	N/A
3710010|71367	0.0355629	0.419367	3.04094	1.90524	down	up	Mus musculus carbohydrate (N-acetylgalactosamine 4-0) sulfotransferase 9 (Chst9), mRNA.	71367	Chst9	TTAAGGATAGGCACTCCTCTGATGAAAGAACCAATGCCCACGTGGTAAGG	N-acetylgalactosamine 4-O-sulfotransferase activity (GO:0001537) ; Golgi apparatus (GO:0005794) ; carbohydrate metabolic process (GO:0005975) ; sulfur compound metabolic process (GO:0006790) ; sulfotransferase activity (GO:0008146) ; metabolic process (GO:0008152) ; membrane (GO:0016020) ; integral to membrane (GO:0016021) ; carbohydrate biosynthetic process (GO:0016051) ; transferase activity (G…	Mm_Metapathway_biotransformation_WP1251_69747
4920487|12709	0.00947376	0.0799801	2.0524	1.44976	down	up	Mus musculus creatine kinase, brain (Ckb), mRNA.	12709	Ckb	CTGAGCCCTTAGCCTCGCTGTAGAGACTTCTGTCGCCCTGGGTAGAGTTT	nucleotide binding (GO:0000166) ; catalytic activity (GO:0003824) ; creatine kinase activity (GO:0004111) ; protein binding (GO:0005515) ; ATP binding (GO:0005524) ; cytoplasm (GO:0005737) ; mitochondrion (GO:0005739) ; kinase activity (GO:0016301) ; phosphorylation (GO:0016310) ; transferase activity (GO:0016740) ; transferase activity, transferring phosphorus-containing groups (GO:0016772) ; ce…	N/A
2630468	0.764175	0.0294319	1.18508	2.93152	down	up	N/A	N/A	Clcn4-2	CTCCTTTTTGAGATTCTGAGATGCTGCATGTGGGCAAGTGGGGGTAGCGA	N/A	N/A
4760767|12733	0.0733407	0.018205	2.72764	2.65476	up	up	Mus musculus chloride channel Ka (Clcnka), mRNA.	12733	Clcnka	GCTGAACAGGGCTCCACATTTATCACGGCCCCCCGAGAGGACAACATCTC	ion channel activity (GO:0005216) ; voltage-gated ion channel activity (GO:0005244) ; voltage-gated chloride channel activity (GO:0005247) ; chloride channel activity (GO:0005254) ; protein binding (GO:0005515) ; endoplasmic reticulum (GO:0005783) ; integral to plasma membrane (GO:0005887) ; transport (GO:0006810) ; ion transport (GO:0006811) ; chloride transport (GO:0006821) ; membrane (GO:00160…	N/A
1850435|18417	0.136897	0.0378666	1.23082	5.69266	up	up	Mus musculus claudin 11 (Cldn11), mRNA.	18417	Cldn11	GTGTCTAAGACTCTGGATACTGCAAGCTCCGTCCGGTGCATTTGTTCAGG	structural molecule activity (GO:0005198) ; protein binding (GO:0005515) ; plasma membrane (GO:0005886) ; integral to plasma membrane (GO:0005887) ; tight junction (GO:0005923) ; cell adhesion (GO:0007155) ; spermatogenesis (GO:0007283) ; axon ensheathment (GO:0008366) ; membrane (GO:0016020) ; integral to membrane (GO:0016021) ; cell junction (GO:0030054)	N/A
3800017|57255	0.418096	0.0424408	3.0297	2.81855	up	down	Mus musculus claudin 13 (Cldn13), mRNA.	57255	Cldn13	CAGGTTCTAGAATCATTGAACTGGAGGGAGGAAAGACAGGTCTACGGAGC	structural molecule activity (GO:0005198) ; plasma membrane (GO:0005886) ; tight junction (GO:0005923) ; membrane (GO:0016020) ; integral to membrane (GO:0016021) ; cell junction (GO:0030054)	N/A
7510709|239931	0.00441171	0.981083	6.67087	1.01108	up	up	Mus musculus claudin 17 (Cldn17), mRNA.	239931	Cldn17	CCAACATCAGTCCCTGGCTTATGCTCATGTGTTTTATAAAGTCACCCCAG	structural molecule activity (GO:0005198) ; Golgi apparatus (GO:0005794) ; plasma membrane (GO:0005886) ; tight junction (GO:0005923) ; biological_process (GO:0008150) ; membrane (GO:0016020) ; integral to membrane (GO:0016021) ; cell junction (GO:0030054)	N/A
110167|242653	0.605473	0.00287372	1.35769	3.50102	down	down	Mus musculus claudin 19 (Cldn19), transcript variant 2, mRNA.	242653	Cldn19	GGTTCCTTTCTCTGCTGCACATGCCCAGAGCCGGAGAGGGCGAACAGCAT	structural molecule activity (GO:0005198) ; nucleus (GO:0005634) ; cytoplasm (GO:0005737) ; plasma membrane (GO:0005886) ; tight junction (GO:0005923) ; membrane (GO:0016020) ; integral to membrane (GO:0016021) ; basolateral plasma membrane (GO:0016323) ; neuronal action potential propagation (GO:0019227) ; cell junction (GO:0030054) ; apical junction complex (GO:0043296) ; apical junction assemb…	N/A
5270048,1030402|12738	0.00462948	0.0336596	2.41086	1.14839	down	up	Mus musculus claudin 2 (Cldn2), mRNA.	12738	Cldn2	GCTGACCTGGAAGCCATTTCCTTTTAACTAAGTCATCCCCATGCTTGGAG///GCCTGGGATTGTGCTTGAGGTGGGAGAACGGAGACTGGTTCCCTGTCCAA	structural molecule activity (GO:0005198) ; protein binding (GO:0005515) ; plasma membrane (GO:0005886) ; tight junction (GO:0005923) ; membrane (GO:0016020) ; integral to membrane (GO:0016021) ; calcium-independent cell-cell adhesion (GO:0016338) ; cell junction (GO:0030054) ; identical protein binding (GO:0042802)	Mm_XPodNet_-_protein-protein_interactions_in_the_podocyte_expanded_by_STRING_WP2309_72004
4590458	0.167987	0.0198447	1.36158	3.99336	down	down	N/A	N/A	Clecsf9	GGACTGACAGACCAGGTGGTGGAGGGTCAGTGGCAATGGGTGGATGATAC	N/A	N/A
1450288	0.518352	0.0182081	1.09436	4.30133	up	up	N/A	N/A	Clgn	CGTGGCTGACAGGTCACTAAACTAAAACCCTGTGGGGGACACATGACATC	N/A	N/A
7100594|27278	0.566215	0.0120835	1.38196	2.64947	up	up	Mus musculus cytokine-dependent hematopoietic cell linker (Clnk), mRNA.	27278	Clnk	CACTTCATGAGTAAGAAGCCCAGCCAGATATCCCCGCATCAGTGGCCTGG	protein binding (GO:0005515) ; intracellular (GO:0005622) ; transmembrane receptor protein tyrosine kinase signaling pathway (GO:0007169) ; intracellular signal transduction (GO:0035556)	Mm_XPodNet_-_protein-protein_interactions_in_the_podocyte_expanded_by_STRING_WP2309_72004
3170255|68396	0.014422	0.485489	6.2068	1.08682	down	up	Mus musculus camello-like 4 (Cml4), mRNA.	68396	Cml4	CCTTCGTGGACATACTCACATGGCTTGTGGATGTTTCTCTAATTCATTTC	gastrulation with mouth forming second (GO:0001702) ; late recombination nodule (GO:0005715) ; endoplasmic reticulum (GO:0005783) ; Golgi apparatus (GO:0005794) ; negative regulation of cell adhesion (GO:0007162) ; multicellular organismal development (GO:0007275) ; gastrulation (GO:0007369) ; N-acetyltransferase activity (GO:0008080) ; metabolic process (GO:0008152) ; membrane (GO:0016020) ; int…	Mm_Metapathway_biotransformation_WP1251_69747
4900279|22437	0.305289	0.046145	1.21845	3.30865	up	up	PREDICTED: Mus musculus cardiomyopathy associated 1, transcript variant 2 (Cmya1), mRNA.	22437	Cmya1	GACACTGCTCTCTGTTTGAGATTGGACTAAAGGCTCCAGAAAAACCCGGG	heart morphogenesis (GO:0003007) ; plasma membrane (GO:0005886) ; cell-cell adherens junction (GO:0005913) ; fascia adherens (GO:0005916) ; negative regulation of cell proliferation (GO:0008285) ; intercalated disc (GO:0014704) ; filamin-C binding (GO:0031008) ; regulation of membrane potential (GO:0042391) ; sarcomere organization (GO:0045214) ; cardiac muscle cell development (GO:0055013)	N/A
2100189,2060692|233649	0.8094	0.00600849	1.35286	3.28984	down	down	Mus musculus cyclic nucleotide gated channel alpha 4 (Cnga4), mRNA.	233649	Cnga4	GGAGGTCGCTGGTATAGGAGGACAAGGACAGTGTGAAGCTACAGGGAAAG///ACAGGCCCAGGCAGTCATGGAGGAGAAGGGCCGTGAAATCTTGCTCAAAA	nucleotide binding (GO:0000166) ; ion channel activity (GO:0005216) ; intracellular cyclic nucleotide activated cation channel activity (GO:0005221) ; transport (GO:0006810) ; ion transport (GO:0006811) ; sensory perception of smell (GO:0007608) ; membrane (GO:0016020) ; integral to membrane (GO:0016021) ; intracellular cyclic nucleotide activated cation channel complex (GO:0017071) ; cAMP bindin…	N/A
7100703|333329	0.4281	0.00160197	1.07819	4.06217	up	down	PREDICTED: Mus musculus cyclic nucleotide gated channel beta 1 (Cngb1), mRNA.	333329	Cngb1	GCTCAGCCATCGGAACTAGTCTAAGCTGTTTCCACAGCACACAAGAATAC	membrane fraction (GO:0005624) ; phototransduction (GO:0007602) ; photoreceptor cell maintenance (GO:0045494)	N/A
1300537	0.4281	0.0223313	1.07819	2.01316	up	up	N/A	N/A	Cnp1	GGACACGTTCAGCTGTGGTGTACAATGTCTTGGCCATTCCCACCATCTGG	N/A	N/A
1440647,2340408|12801	0.731012	0.00421788	1.31819	3.02176	down	up	Mus musculus cannabinoid receptor 1 (brain) (Cnr1), mRNA.	12801	Cnr1	GCCTCTAGATAACAGCATGGGGGACTCAGACTGCCTGCACAAGCACGCCA///TCCCTCTAACTTCCTTCAGGGGTAGTCCCTTCCAAGAAAAGATGACGGCA	positive regulation of acute inflammatory response to antigenic stimulus (GO:0002866) ; signal transducer activity (GO:0004871) ; receptor activity (GO:0004872) ; G-protein coupled receptor activity (GO:0004930) ; cannabinoid receptor activity (GO:0004949) ; microsome (GO:0005792) ; plasma membrane (GO:0005886) ; signal transduction (GO:0007165) ; G-protein coupled receptor protein signaling path…	Mm_GPCRs,_Class_A_Rhodopsin-like_WP189_71758 ; Mm_GPCRs,_Other_WP41_71332 ; Mm_Small_Ligand_GPCRs_WP353_69094
6180243	0.00681378	0.00100763	5.93876	1.60101	down	up	N/A	N/A	Cntn1	GTGGCGGATAGACTCAACTCTCTCATGCACAAATGACTTCTGCTTTTCAT	N/A	N/A
3130369,2630722,3800059,6370148|21367	0.00155788	0.00016389	12.8655	2.55177	down	down	Mus musculus contactin 2 (Cntn2), mRNA.	21367	Cntn2	GGTCAGCATCAATGTGGCCCTGCCTGCTTCCAGGAATACCCTCCATCACC///GCCTGAGTGGCTAAAGGTGATCTCAGACACAGAAGCCGACATTGGTTCCA///GAACGTAAGCTGGGAGCCTGTGCTACAAGACATGAACGGCATCCTCCTGG///GGGAGGTGAGGCTGTGCCAGCAGCTTTGGAGCTTCGAGTGTTATCTAAGG	microtubule cytoskeleton organization (GO:0000226) ; neuron migration (GO:0001764) ; glycoprotein binding (GO:0001948) ; protein binding (GO:0005515) ; plasma membrane (GO:0005886) ; cell adhesion (GO:0007155) ; cell-matrix adhesion (GO:0007160) ; axonogenesis (GO:0007409) ; axon guidance (GO:0007411) ; axonal fasciculation (GO:0007413) ; learning (GO:0007612) ; adult walking behavior (GO:0007628…	Mm_XPodNet_-_protein-protein_interactions_in_the_podocyte_expanded_by_STRING_WP2309_72004
50767|53870	0.00118399	0.00100763	3.84204	1.60101	down	up	Mus musculus contactin 6 (Cntn6), mRNA.	53870	Cntn6	GCCCAGCACCCAGTCCCTGTCAATGGTTGGGGTTTTTTACTGTTTTGCTA	plasma membrane (GO:0005886) ; cell adhesion (GO:0007155) ; Notch signaling pathway (GO:0007219) ; membrane (GO:0016020) ; anchored to membrane (GO:0031225)	N/A
130193,3390286|170571	0.138755	0.0220465	1.97426	2.13246	up	up	Mus musculus contactin associated protein-like 4 (Cntnap4), mRNA.	170571	Cntnap4	GGAAATGCTTCTGAGATCCTGTTTGGCTGGTGTTCGCATCTTCAATGGCC///TCCTTTTACTAGCCAGGGGCTCTCAGAGGACGAGAACTGCTCTAACCCTG	receptor binding (GO:0005102) ; protein binding (GO:0005515) ; cell adhesion (GO:0007155) ; signal transduction (GO:0007165) ; membrane (GO:0016020) ; integral to membrane (GO:0016021) ; dendrite (GO:0030425)	N/A
290114|216846	0.230119	0.0116731	1.47943	2.61258	up	up	Mus musculus centrobin, centrosomal BRCA2 interacting protein (Cntrob), mRNA.	216846	Cntrob	GGAAAATGGAGATTTTTGTAGGAAGCTACTTTGTGAAGAAACCTTCCAGA	cytokinesis (GO:0000910) ; cytoplasm (GO:0005737) ; centrosome (GO:0005813) ; centriole (GO:0005814) ; cytoskeleton (GO:0005856) ; cell cycle (GO:0007049) ; centriole replication (GO:0007099) ; protein domain specific binding (GO:0019904) ; centrosome separation (GO:0051299) ; cell division (GO:0051301)	N/A
2070288,6200431|12810	0.4281	0.0258414	1.07819	2.04271	up	up	Mus musculus coagulation factor C homolog (Limulus polyphemus) (Coch), mRNA.	12810	Coch	GGATTAACATTGGGAGTTCAAATATGCATTCAAGTGGATAGGTAAGCTAC///ACCAGCCAAGAACAGACAGCTGTTATTATGTGCACTAGCCATAACTACAC	extracellular region (GO:0005576) ; sensory perception of sound (GO:0007605)	N/A
4860291|97484	0.351701	0.029471	1.86741	2.84297	down	up	Mus musculus component of oligomeric golgi complex 8 (Cog8), mRNA.	97484	Cog8	GGGCCACGAGGTCCGGCCCCAGCTCCTGCTCATCTAAACAGAAAACTGTT	molecular_function (GO:0003674) ; Golgi apparatus (GO:0005794) ; transport (GO:0006810) ; biological_process (GO:0008150) ; protein transport (GO:0015031) ; membrane (GO:0016020) ; Golgi transport complex (GO:0017119)	N/A
4560196,6520184,1170192|12814	0.883847	0.0235999	1.06426	2.90817	down	down	Mus musculus collagen, type XI, alpha 1 (Col11a1), mRNA.	12814	Col11a1	CTGGTGCTGCAGGTCCTGCTGGTATTAAGGGGCCACCAGGTGATGATGGG///CGAGTATGACTATGAATATGGGGAGACAGACTATAAAGAGGCTGAGAGTG///CCCCTCGATAGAAGTGAGAGATCGATAGTCGATACCAATGGAATCATGGT	cartilage condensation (GO:0001502) ; chondrocyte development (GO:0002063) ; heart morphogenesis (GO:0003007) ; molecular_function (GO:0003674) ; structural molecule activity (GO:0005198) ; extracellular matrix structural constituent (GO:0005201) ; extracellular region (GO:0005576) ; proteinaceous extracellular matrix (GO:0005578) ; collagen (GO:0005581) ; collagen type XI (GO:0005592) ; proteogl…	Mm_Focal_Adhesion_WP85_69966
6380048|12818	0.297394	0.00450275	1.47688	2.05106	up	down	Mus musculus collagen, type XIV, alpha 1 (Col14a1), mRNA.	12818	Col14a1	CCTCAGGAGACATTTGAAGAGCAGGGGCAGGCCCTCTTCTGGAGCTTCAC	structural molecule activity (GO:0005198) ; extracellular region (GO:0005576) ; proteinaceous extracellular matrix (GO:0005578) ; collagen (GO:0005581) ; extracellular space (GO:0005615) ; cell adhesion (GO:0007155)	N/A
10279	0.393839	0.000273148	1.08901	2.53747	up	down	N/A	N/A	Col1a1	CCAACGAGATCGAGCTCAGAGGCGAAGGCAACAGTCGCTTCACCTACAGC	N/A	N/A
4760746,6020286,1450609,1070196,1400019|77018	0.577348	0.0144617	1.31403	2.1822	up	down	Mus musculus collagen, type XXV, alpha 1 (Col25a1), transcript variant 2, mRNA.///Mus musculus collagen, type XXV, alpha 1 (Col25a1), transcript variant 1, mRNA.	77018	Col25a1	TGGCTGCCTCTAGTTTTCCTTGGGCGACGCTTGGTGGTGAAGATGCGGGA///CTGCCTCTAGTTTTCCTTGGGCGACGCTTGGTGGTGAAGATGCGGGACGA///GATGGCTGCCTCTAGTTTTCCTTGGGCGACGCTTGGTGGTGAAGATGCGG///CCCACCTGGGGACACAGGAAAGGACGGCCCCCGAGGAATGCCAGGAGTAC///TCAATCACGGCTTTCTCTCTGCTGATCAGCAGCTCATTAAACGCCGGCTG	beta-amyloid binding (GO:0001540) ; extracellular region (GO:0005576) ; collagen (GO:0005581) ; extracellular space (GO:0005615) ; integral to plasma membrane (GO:0005887) ; biological_process (GO:0008150) ; heparin binding (GO:0008201)	N/A
6770603,4610152|12824	0.0565211	0.0120367	1.10621	2.15633	down	down	Mus musculus procollagen, type II, alpha 1 (Col2a1), mRNA.	12824	Col2a1	CCCTGAAGGATGGCTGCACGAAACACACTGGTAAGTGGGGCAAGACCGTC///CCCAAACACTTTCCAACCGCAGTCACTCCAGGATCTGCACTGAATGGCTG	skeletal system development (GO:0001501) ; cartilage condensation (GO:0001502) ; tissue homeostasis (GO:0001894) ; endochondral ossification (GO:0001958) ; chondrocyte differentiation (GO:0002062) ; heart morphogenesis (GO:0003007) ; extracellular matrix structural constituent (GO:0005201) ; extracellular region (GO:0005576) ; proteinaceous extracellular matrix (GO:0005578) ; collagen (GO:0005581…	Mm_Endochondral_Ossification_WP1270_72216 ; Mm_Focal_Adhesion_WP85_69966
6420020,6760121|12832	0.828633	0.000280618	1.20678	7.00636	up	down	Mus musculus collagen, type V, alpha 2 (Col5a2), mRNA.	12832	Col5a2	GGGCCATCCCAAAGGACAAGGCCCACATAGAACTTTGATCATGTATCTCT///CCTGGTAGTTTTTGTTCACAATTTAGTAGACGATGCAACAAGTACCTACC	skeletal system development (GO:0001501) ; extracellular matrix structural constituent (GO:0005201) ; extracellular region (GO:0005576) ; proteinaceous extracellular matrix (GO:0005578) ; collagen (GO:0005581) ; collagen type V (GO:0005588) ; collagen fibril organization (GO:0030199) ; skin development (GO:0043588) ; SMAD binding (GO:0046332) ; eye morphogenesis (GO:0048592) ; cellular response t…	Mm_Focal_Adhesion_WP85_69966
5670184	0.999134	0.0379898	1.00157	3.69761	down	up	N/A	N/A	Col6a2	TGCGCAGCTGTGGATTGCTGGGGCTGTCTTTATGGAGTAGCAAGTTCCCC	N/A	N/A
6290221	0.00378988	0.0198423	1.24598	2.19067	down	down	N/A	N/A	Col8a2	GGATTCTAACGTCTGTGGATTGGAGCTGTAGATGTCACTGACCAGCGTTG	N/A	N/A
3990167	0.406997	0.00237107	1.10443	2.01875	down	down	N/A	N/A	Col9a1	GTGTGTACTGCATCCAATCCCATTTGTATTCTAAAATCCACGTGAAAGCA	N/A	N/A
3420156|12840	0.769016	0.00440457	1.04197	2.89087	down	down	Mus musculus collagen, type IX, alpha 2 (Col9a2), mRNA.	12840	Col9a2	GGGGGAGAATACCTTGAGGTGGCAGTTCTTAGGCCAGCCCTGCTATTGCC	collagen type IX (GO:0005594)	N/A
3520041,7650138|12841	0.00507272	0.86926	2.89091	1.05029	up	down	Mus musculus collagen, type IX, alpha 3 (Col9a3), mRNA.	12841	Col9a3	AAAACACTCAAGAGACTTGTTTACATAACATTTATATAAAGCCTATGATA///TAAAGCTCCTTTTGCCCATAAACATTTTCGCAGTACATTGCTTTAATGCC	collagen (GO:0005581) ; collagen type IX (GO:0005594)	N/A
4670630	0.4281	0.0422747	1.07819	2.29196	up	up	N/A	N/A	Copg1	TCCTGCCTCAGTCATTTTGGCTCAGGAATGGCCGTCTCTACTTTGGTCCT	N/A	N/A
4290661,2480725,1500463,270661|12721	0.00484775	0.603722	2.02793	1.11121	down	down	Mus musculus coronin, actin binding protein 1A (Coro1a), mRNA.	12721	Coro1a	CCGTGTCAAGGCTGGAGGAGGACGTGAGGAATCTGAACGCCATAGTGCAA///GCCACACTGCCCCTGTGCTAGACATCGCCTGGTGTCCACACAATGACAAT///TAGAAAGTCGGACCTGTTCCAGGAGGACCTGTATCCGCCCACTGCAGGAC///ATTTCCCTCAAGGATGGCTACGTGCCCCCAAAGAGCAGGGAGCTGAGGGT	immunological synapse (GO:0001772) ; phagolysosome assembly (GO:0001845) ; phagocytic cup (GO:0001891) ; actin binding (GO:0003779) ; protein binding (GO:0005515) ; cytoplasm (GO:0005737) ; cytoskeleton (GO:0005856) ; actin filament (GO:0005884) ; plasma membrane (GO:0005886) ; calcium ion transport (GO:0006816) ; phagocytosis (GO:0006909) ; actin filament organization (GO:0007015) ; protein C-te…	N/A
1450750|84682	0.0744131	0.0232692	2.84129	2.79209	up	up	Mus musculus cytochrome c oxidase subunit IV isoform 2 (Cox4i2), nuclear gene encoding mitochondrial protein, mRNA.	84682	Cox4i2	AAGAAGGAGTGGAAAAAGTGACCAACGTCCCACGTCTGCCGCCAGCCCCT	cytochrome-c oxidase activity (GO:0004129) ; mitochondrion (GO:0005739) ; mitochondrial inner membrane (GO:0005743) ; mitochondrial respiratory chain complex IV (GO:0005751) ; proton transport (GO:0015992) ; membrane (GO:0016020) ; mitochondrial membrane (GO:0031966) ; ion transmembrane transport (GO:0034220) ; oxidation-reduction process (GO:0055114)	N/A
1340102	0.00891492	0.957936	2.76655	1.0306	up	up	N/A	N/A	Cpa1	CCTACAGCCAGGGCATCAAGTATTCCTTCACTTTTGAGCTGAGGGACACT	N/A	N/A
6560292|74649	0.0378809	0.0274261	2.7559	2.83158	up	up	Mus musculus carboxypeptidase A5 (Cpa5), mRNA.	74649	Cpa5	CATGAAACACACCCTGAATCACCCCTATTAGCCACGCTACTCAGGCCGGA	carboxypeptidase activity (GO:0004180) ; metallocarboxypeptidase activity (GO:0004181) ; cellular_component (GO:0005575) ; extracellular region (GO:0005576) ; proteolysis (GO:0006508) ; metabolic process (GO:0008152) ; peptidase activity (GO:0008233) ; metallopeptidase activity (GO:0008237) ; zinc ion binding (GO:0008270) ; hydrolase activity (GO:0016787) ; metal ion binding (GO:0046872)	N/A
5810026,510601|329093	0.4281	0.0173126	1.07819	3.85867	up	up	Mus musculus carboxypeptidase A6 (Cpa6), mRNA.	329093	Cpa6	CCACTTTATATCTCTTTAGAGTCCTATTTGATTACAAGGGGGAGGGAATG///AGAGGGGACAATTACTGATGTCCATATTTCCCAAAATGCTTCCAGAACCC	molecular_function (GO:0003674) ; carboxypeptidase activity (GO:0004180) ; metallocarboxypeptidase activity (GO:0004181) ; cellular_component (GO:0005575) ; extracellular region (GO:0005576) ; proteinaceous extracellular matrix (GO:0005578) ; proteolysis (GO:0006508) ; peptidase activity (GO:0008233) ; metallopeptidase activity (GO:0008237) ; zinc ion binding (GO:0008270) ; hydrolase activity (GO…	N/A
1500040|12890	0.379343	0.0239021	1.06863	4.33296	down	up	Mus musculus complexin 2 (Cplx2), mRNA.	12890	Cplx2	TGCGAATTCAGCCACGGGCTAGAGAGCATTAACCAAAGCCTGCAGGATGG	SNARE binding (GO:0000149) ; cytoplasm (GO:0005737) ; transport (GO:0006810) ; neurotransmitter transport (GO:0006836) ; exocytosis (GO:0006887) ; nervous system development (GO:0007399) ; synaptic vesicle exocytosis (GO:0016079) ; syntaxin-1 binding (GO:0017075) ; syntaxin binding (GO:0019905) ; cell differentiation (GO:0030154) ; dendrite (GO:0030425) ; SNARE complex (GO:0031201) ; positive reg…	N/A
380725|225644	0.4281	0.0164223	1.07819	3.46295	up	up	Mus musculus complexin 4 (Cplx4), mRNA.	225644	Cplx4	CCCTGGTACATCGCACCAGATGACTCTATCTCAGTTAACACCAACTCCTG	SNARE binding (GO:0000149) ; plasma membrane (GO:0005886) ; transport (GO:0006810) ; neurotransmitter transport (GO:0006836) ; exocytosis (GO:0006887) ; membrane (GO:0016020) ; syntaxin binding (GO:0019905) ; cell junction (GO:0030054) ; synapse (GO:0045202) ; regulation of neurotransmitter secretion (GO:0046928)	N/A
3990497,6560482|71756	0.4281	9.349e-05	1.07819	3.81687	up	down	Mus musculus carboxypeptidase N, polypeptide 2 (Cpn2), mRNA.	71756	Cpn2	GGGATGCTAAGTAGTTTAACAGCACTTACACAGGTGGATTAAGAGCCCCG///CATGACCTACAGGTGGAGAACCACTGGCCTAGAGATTATACGACACCCCC	molecular_function (GO:0003674) ; cellular_component (GO:0005575) ; extracellular region (GO:0005576) ; biological_process (GO:0008150)	N/A
4180184|12891	0.0134248	0.263213	9.73631	1.31458	down	up	Mus musculus copine VI (Cpne6), mRNA.	12891	Cpne6	CTGAGGACCCTCAATAACTTCCTCCAGTGGTTGTGACTTTATGGATGTAA	phosphatidylserine binding (GO:0001786) ; membrane fraction (GO:0005624) ; biological_process (GO:0008150) ; axon (GO:0030424) ; dendrite (GO:0030425)	N/A
6860441	0.4281	0.0221256	1.07819	2.033	up	up	N/A	N/A	Cpx2-pending	CACACAAGACAGAGTTCTGGTGACCTGTGGCCATTTCACTTTTGGTGATG	N/A	N/A
4230008|241324	0.0399533	0.0237102	2.66028	2.38806	up	up	PREDICTED: Mus musculus crumbs homolog 2 (Drosophila) (Crb2), mRNA.	241324	Crb2	AGGGATGCAACCTCAACTCCACATGCAAGGATGGCGCCCCTTGTGAAGGC	calcium ion binding (GO:0005509) ; cellular_component (GO:0005575) ; biological_process (GO:0008150) ; membrane (GO:0016020) ; integral to membrane (GO:0016021) ; response to stimulus (GO:0050896)	Mm_PodNet-_protein-protein_interactions_in_the_podocyte_WP2310_72005 ; Mm_XPodNet_-_protein-protein_interactions_in_the_podocyte_expanded_by_STRING_WP2309_72004
5960474|208677	0.000259421	0.0122641	4.90466	1.23878	down	down	Mus musculus cAMP responsive element binding protein 3-like 3 (Creb3l3), mRNA.	208677	Creb3l3	GCCCTGGGGTAGAACAGGAACCAGAGCCCTTTACCCATACATGCAGACAG	DNA binding (GO:0003677) ; sequence-specific DNA binding transcription factor activity (GO:0003700) ; nucleus (GO:0005634) ; endoplasmic reticulum (GO:0005783) ; transcription, DNA-dependent (GO:0006351) ; regulation of transcription, DNA-dependent (GO:0006355) ; response to unfolded protein (GO:0006986) ; membrane (GO:0016020) ; integral to membrane (GO:0016021) ; sequence-specific DNA binding (…	N/A
6330307|263764	0.4281	0.0262563	1.07819	2.67558	up	up	Mus musculus cellular repressor of E1A-stimulated genes 2 (Creg2), mRNA.	263764	Creg2	CCACCTCACTGGTACCTTTTGCTATGTTAGCTTGTTATGAGTTAGCTCCT	molecular_function (GO:0003674) ; extracellular region (GO:0005576) ; endoplasmic reticulum (GO:0005783) ; Golgi apparatus (GO:0005794) ; biological_process (GO:0008150) ; FMN binding (GO:0010181) ; oxidoreductase activity (GO:0016491) ; oxidation-reduction process (GO:0055114)	N/A
670019|12918	0.4281	0.027005	1.07819	2.05227	up	up	Mus musculus corticotropin releasing hormone (Crh), mRNA.	12918	Crh	CAGCGTTATTTGTATTGCCCATGCTTAATTTCTATGTGCAAATAAGCGTC	positive regulation of protein phosphorylation (GO:0001934) ; receptor binding (GO:0005102) ; hormone activity (GO:0005179) ; extracellular region (GO:0005576) ; extracellular space (GO:0005615) ; cytoplasm (GO:0005737) ; glucocorticoid biosynthetic process (GO:0006704) ; response to stress (GO:0006950) ; inflammatory response (GO:0006954) ; learning or memory (GO:0007611) ; long-term memory (GO:…	Mm_Myometrial_Relaxation_and_Contraction_Pathways_WP385_72108
3780450|12931	0.041304	0.0077743	2.30756	1.82534	down	up	Mus musculus cytokine receptor-like factor 1 (Crlf1), mRNA.	12931	Crlf1	GACCTGGAGGCTCACCTGAATTGGAGCCCCTCTGTACCATCTGGGCAACA	receptor activity (GO:0004872) ; ciliary neurotrophic factor receptor binding (GO:0005127) ; extracellular region (GO:0005576) ; cytoplasm (GO:0005737) ; plasma membrane (GO:0005886) ; positive regulation of cell proliferation (GO:0008284) ; cytokine binding (GO:0019955) ; positive regulation of tyrosine phosphorylation of Stat3 protein (GO:0042517) ; negative regulation of neuron apoptosis (GO:0…	N/A
5890739,3830129|12933	0.0249839	0.0102254	1.34269	2.78341	down	up	Mus musculus collapsin response mediator protein 1 (Crmp1), transcript variant 2, mRNA.	12933	Crmp1	TTGGGCTTTGGGCCCAGCCAGGCTCACACCCAGAAAGGGGTGTCCTGACA///GCATGTTAGTAAGTTACGTATGCAAGTCTGAGCGCGCGCGGCTGATGGAC	cytoplasm (GO:0005737) ; cytoskeleton (GO:0005856) ; pyrimidine base catabolic process (GO:0006208) ; hydrolase activity (GO:0016787) ; hydrolase activity, acting on carbon-nitrogen (but not peptide) bonds (GO:0016810) ; hydrolase activity, acting on carbon-nitrogen (but not peptide) bonds, in cyclic amides (GO:0016812) ; dendrite (GO:0030425) ; neuronal cell body (GO:0043025) ; intracellular mem…	N/A
4210647	0.0414744	0.342207	5.53245	1.92389	down	up	N/A	N/A	Cryaa	CACCGTGAAGGTACTGGAGGATTTTGTGGAGATTCACGGCAAACACAACG	N/A	N/A
4050072,3440682|12957	0.00822277	0.266139	4.73286	1.32216	down	up	Mus musculus crystallin, beta A1 (Cryba1), mRNA.	12957	Cryba1	CCTGGATATCGTGGTTATCAGTATATCTTGGAGTGTGACCACCATGGAGG///GCCAGAGTGGGGATCTCACGCCCAGACTTCCCAGATCCAATCAATTCGCC	structural constituent of eye lens (GO:0005212) ; soluble fraction (GO:0005625) ; nucleus (GO:0005634) ; cytoplasm (GO:0005737) ; visual perception (GO:0007601) ; protein homodimerization activity (GO:0042803) ; camera-type eye development (GO:0043010)	N/A
7050255|12959	0.0029448	0.0459524	1.82121	2.86641	up	down	Mus musculus crystallin, beta A4 (Cryba4), mRNA.	12959	Cryba4	AAACGACTGGGTGACTGGCCGGAGGATGTGGCTGCTCTTGGTTCTGGCTA	structural constituent of eye lens (GO:0005212) ; soluble fraction (GO:0005625) ; visual perception (GO:0007601) ; camera-type eye development (GO:0043010)	N/A
4010445|12961	0.4281	0.0185595	1.07819	2.10176	up	up	Mus musculus crystallin, beta B2 (Crybb2), mRNA.	12961	Crybb2	TCTGTGCGTCGCATCCGTGACATGCAGTGGCACCAGCGAGGTGCCTTCCA	structural constituent of eye lens (GO:0005212) ; visual perception (GO:0007601) ; identical protein binding (GO:0042802) ; protein homodimerization activity (GO:0042803) ; camera-type eye development (GO:0043010)	Mm_Wnt_Signaling_Pathway_NetPath_WP539_71716
1450593|12970	0.406388	0.0198464	1.86748	2.39506	up	up	Mus musculus crystallin, gamma S (Crygs), mRNA.	12970	Crygs	GGTAGAAGGCACCTGGATTTTCTATGAGCTACCCAACTACCGTGGCAGAC	morphogenesis of an epithelium (GO:0002009) ; lens development in camera-type eye (GO:0002088) ; structural constituent of eye lens (GO:0005212)	N/A
6280240|12971	0.0228251	0.588652	3.77599	1.19489	down	down	Mus musculus crystallin, mu (Crym), mRNA.	12971	Crym	CTTGGTCATCTGGCAAGTGAGTTGAAGGAACCGTGCCTGAGTTGGCCATC	negative regulation of transcription from RNA polymerase II promoter (GO:0000122) ; nucleotide binding (GO:0000166) ; transcription corepressor activity (GO:0003714) ; nucleus (GO:0005634) ; cytoplasm (GO:0005737) ; mitochondrion (GO:0005739) ; plasma membrane (GO:0005886) ; sensory perception of sound (GO:0007605) ; oxidoreductase activity (GO:0016491) ; thyroid hormone metabolic process (GO:004…	N/A
7610176|29873	0.00986082	0.959694	2.20168	1.02285	down	up	Mus musculus chondroitin sulfate proteoglycan 5 (Cspg5), mRNA.	29873	Cspg5	CTTGAGGGTGGCAAAGGTGACCAGGATGACTTGGGGGTGAACTGTCTGCA	endoplasmic reticulum (GO:0005783) ; Golgi apparatus (GO:0005794) ; plasma membrane (GO:0005886) ; multicellular organismal development (GO:0007275) ; nervous system development (GO:0007399) ; membrane (GO:0016020) ; integral to membrane (GO:0016021) ; cell differentiation (GO:0030154) ; Golgi-associated vesicle membrane (GO:0030660) ; regulation of growth (GO:0040008) ; regulation of synaptic tr…	N/A
5340722,3140202,2470133|13009	0.370418	0.00565421	1.06582	3.00667	up	up	Mus musculus cysteine and glycine-rich protein 3 (Csrp3), mRNA.	13009	Csrp3	ACAGCAGTGCCACGTGATCCCACAGATGTAGTTTGTCCCCAACAGCCTCC///GTTTGGAGGGCTTACACAGCAAGTGGAAAAGAAGGAGTGAAGCTGCCTGC///GCCCCACAGGCATTGGGTTTGGAGGGCTTACACAGCAAGTGGAAAAGAAG	regulation of the force of heart contraction (GO:0002026) ; protein binding (GO:0005515) ; nucleus (GO:0005634) ; cytoplasm (GO:0005737) ; cytoskeleton (GO:0005856) ; cellular calcium ion homeostasis (GO:0006874) ; multicellular organismal development (GO:0007275) ; muscle organ development (GO:0007517) ; zinc ion binding (GO:0008270) ; Z disc (GO:0030018) ; cell differentiation (GO:0030154) ; me…	N/A
5890347|13013	0.0453851	0.106478	5.5262	2.59482	up	up	Mus musculus cystatin 9 (Cst9), mRNA.	13013	Cst9	ACCCTTGGCAGAACCTCTGTGCTCATTTTCCTTGTTTTGCAGCATTGTGC	cysteine-type endopeptidase inhibitor activity (GO:0004869) ; extracellular region (GO:0005576) ; negative regulation of peptidase activity (GO:0010466) ; peptidase inhibitor activity (GO:0030414)	N/A
5220273	0.498087	0.00979023	1.10217	2.15805	down	up	N/A	N/A	CSTF2	GACCAGTGCCCATGGAACGAGGACAAGGTGATGCTCCCAATGACCCGCGG	N/A	N/A
2630176|83410	0.492081	0.000625635	1.33556	3.4176	up	down	Mus musculus cleavage stimulation factor, 3' pre-RNA subunit 2, tau (Cstf2t), mRNA.	83410	Cstf2t	TTCTTATAGTCTTTGTTATAAGAAAATCTCTGCATTGTTTAATGAAAATT	nucleotide binding (GO:0000166) ; nucleic acid binding (GO:0003676) ; RNA binding (GO:0003723) ; intracellular (GO:0005622) ; nucleus (GO:0005634) ; mRNA polyadenylation (GO:0006378) ; mRNA processing (GO:0006397)	Mm_mRNA_processing_WP310_71745
4850576|74245	0.000908922	0.162197	5.54551	2.28809	down	down	Mus musculus chitobiase, di-N-acetyl- (Ctbs), mRNA.	74245	Ctbs	TGATCCCCTTCCAAATTGGAATAAGTGACTAATCAACTGTCTGTTATGAC	catalytic activity (GO:0003824) ; hydrolase activity, hydrolyzing O-glycosyl compounds (GO:0004553) ; chitinase activity (GO:0004568) ; lysosome (GO:0005764) ; carbohydrate metabolic process (GO:0005975) ; chitin catabolic process (GO:0006032) ; metabolic process (GO:0008152) ; oligosaccharide catabolic process (GO:0009313) ; hydrolase activity (GO:0016787) ; hydrolase activity, acting on glycosy…	N/A
2940138|13025	0.0291835	0.174123	5.9847	1.47096	up	up	PREDICTED: Mus musculus cytotoxic T lymphocyte-associated protein 2 beta (Ctla2b), mRNA.	13025	Ctla2b	GGCTTGACTGGTAACAATATCATAGTCTAGGAGTGAAGCAAGCACTCTGC	cysteine-type endopeptidase inhibitor activity (GO:0004869) ; protein binding (GO:0005515) ; cellular_component (GO:0005575) ; cysteine-type peptidase activity (GO:0008234) ; negative regulation of endopeptidase activity (GO:0010951)	N/A
5090544|117066	0.0282677	0.0626404	2.5349	3.18815	down	down	Mus musculus cathepsin 3 (Cts3), mRNA.	117066	Cts3	GGCACTTCCATTTCAAAACAGCGGGTCACTGCAGTGAATATGAGACACTG	molecular_function (GO:0003674) ; cellular_component (GO:0005575) ; biological_process (GO:0008150)	N/A
7650682|13035	0.412135	0.031958	2.72764	4.02799	up	up	Mus musculus cathepsin G (Ctsg), mRNA.	13035	Ctsg	CCCAGGGCATCGTCTCCTATGGAAGCAACAATGGTAACCCTCCAGCTGTA	catalytic activity (GO:0003824) ; serine-type endopeptidase activity (GO:0004252) ; extracellular space (GO:0005615) ; intermediate filament (GO:0005882) ; plasma membrane (GO:0005886) ; proteolysis (GO:0006508) ; heparin binding (GO:0008201) ; peptidase activity (GO:0008233) ; serine-type peptidase activity (GO:0008236) ; membrane (GO:0016020) ; hydrolase activity (GO:0016787) ; stored secretory…	N/A
1170041|26898	0.0290292	0.0521535	3.99368	7.85326	up	up	Mus musculus cathepsin J (Ctsj), mRNA.	26898	Ctsj	GTGGTGTGGAATCTGGAACCTGCTTGTTCTACAACAGCATGGCAACTACT	cysteine-type endopeptidase activity (GO:0004197) ; lysosome (GO:0005764) ; proteolysis (GO:0006508) ; metabolic process (GO:0008152) ; peptidase activity (GO:0008233) ; cysteine-type peptidase activity (GO:0008234) ; hydrolase activity (GO:0016787) ; perinuclear region of cytoplasm (GO:0048471)	N/A
1570133|13041	0.332002	0.0189654	1.73853	4.79983	up	up	Mus musculus cathepsin W (Ctsw), mRNA.	13041	Ctsw	ATCCCTTCACAGCTCAAGTGGACTCACCAGTAAAGAAGGCACGGACCTCT	cysteine-type endopeptidase activity (GO:0004197) ; proteolysis (GO:0006508) ; peptidase activity (GO:0008233) ; cysteine-type peptidase activity (GO:0008234) ; hydrolase activity (GO:0016787)	N/A
1470674|65969	0.0102264	0.302894	2.82849	1.14892	down	down	Mus musculus cubilin (intrinsic factor-cobalamin receptor) (Cubn), mRNA.	65969	Cubn	CACGGACTGAGCTTCTATGGCCTTTACAAGAGAAAGTGTATGACCAATTT	in utero embryonic development (GO:0001701) ; receptor activity (GO:0004872) ; calcium ion binding (GO:0005509) ; protein binding (GO:0005515) ; membrane fraction (GO:0005624) ; cytoplasm (GO:0005737) ; lysosome (GO:0005764) ; endosome (GO:0005768) ; endoplasmic reticulum (GO:0005783) ; Golgi apparatus (GO:0005794) ; brush border (GO:0005903) ; coated pit (GO:0005905) ; lipid metabolic process (G…	Mm_PluriNetWork_WP1763_72003
5420047	0.0103918	0.205234	2.10876	1.29597	up	up	N/A	N/A	Cxadr	AGAATAGAGGCCATCAGTTGGGCTTGTTGTTGATTCAGACACTAAGAAGT	N/A	N/A
3140209|15945	0.4281	0.00135962	1.07819	7.2045	up	down	Mus musculus chemokine (C-X-C motif) ligand 10 (Cxcl10), mRNA.	15945	Cxcl10	GGAAGCTTGAAATCATCCCTGCGAGCCTATCCTGCCCACGTGTTGAGATC	positive regulation of leukocyte chemotaxis (GO:0002690) ; cytokine activity (GO:0005125) ; extracellular region (GO:0005576) ; extracellular space (GO:0005615) ; chemotaxis (GO:0006935) ; inflammatory response (GO:0006954) ; immune response (GO:0006955) ; signal transduction (GO:0007165) ; chemokine activity (GO:0008009) ; positive regulation of cell proliferation (GO:0008284) ; protein secretio…	Mm_Chemokine_signaling_pathway_WP2292_72463 ; Mm_PodNet-_protein-protein_interactions_in_the_podocyte_WP2310_72005 ; Mm_Type_II_interferon_signaling_(IFNG)_WP1253_71753 ; Mm_XPodNet_-_protein-protein_interactions_in_the_podocyte_expanded_by_STRING_WP2309_72004
3060040	0.0647394	0.0173742	1.07471	2.28568	down	down	N/A	N/A	Cxcl13	TGCGAGATGGACTTCAGTTATTTTGCACCCTTGTAAAACGCAGGCTTCCA	N/A	N/A
4040524|56744	0.025686	0.0159676	2.0373	2.79121	down	down	Mus musculus chemokine (C-X-C motif) ligand 4 (Cxcl4), mRNA.	56744	Cxcl4	GAGTTAGGTATCAGCTGCCTAAATGTCAATTGTGTTACAAGACTCCTGGA	cytokine activity (GO:0005125) ; extracellular region (GO:0005576) ; extracellular space (GO:0005615) ; protein complex assembly (GO:0006461) ; chemotaxis (GO:0006935) ; immune response (GO:0006955) ; chemokine activity (GO:0008009) ; heparin binding (GO:0008201) ; positive regulation of gene expression (GO:0010628) ; positive regulation of macrophage derived foam cell differentiation (GO:0010744…	Mm_Chemokine_signaling_pathway_WP2292_72463
840026|12778	0.0101119	0.28533	3.8402	1.31458	up	up	Mus musculus chemokine (C-X-C motif) receptor 7 (Cxcr7), mRNA.	12778	Cxcr7	CCATCCTGCTGAGGGCATGAGGTTAGGTGTCAGCGAGCTGTGTATGCTGT	signal transducer activity (GO:0004871) ; receptor activity (GO:0004872) ; G-protein coupled receptor activity (GO:0004930) ; plasma membrane (GO:0005886) ; signal transduction (GO:0007165) ; G-protein coupled receptor protein signaling pathway (GO:0007186) ; membrane (GO:0016020) ; integral to membrane (GO:0016021) ; C-X-C chemokine receptor activity (GO:0016494) ; negative regulation of apoptos…	Mm_GPCRs,_Class_A_Rhodopsin-like_WP189_71758 ; Mm_Myometrial_Relaxation_and_Contraction_Pathways_WP385_72108
4250246|13078	0.0880451	0.0295182	1.39096	3.09412	up	up	Mus musculus cytochrome P450, family 1, subfamily b, polypeptide 1 (Cyp1b1), mRNA.	13078	Cyp1b1	GTGCACACAGATCCTCCGTACACAGAATTAACTAACATGTAGCTTCTACC	angiogenesis (GO:0001525) ; monooxygenase activity (GO:0004497) ; iron ion binding (GO:0005506) ; endoplasmic reticulum (GO:0005783) ; microsome (GO:0005792) ; cellular aromatic compound metabolic process (GO:0006725) ; estrogen metabolic process (GO:0008210) ; electron carrier activity (GO:0009055) ; toxin metabolic process (GO:0009404) ; response to toxin (GO:0009636) ; membrane (GO:0016020) ; …	Mm_Tryptophan_metabolism_WP79_72319
3440014,4010020,2940170|104086	0.00212555	0.391649	2.98918	1.04589	down	down	Mus musculus cytochrome P450, family 27, subfamily a, polypeptide 1 (Cyp27a1), mRNA.///Mus musculus cytochrome P450, family 27, subfamily a, polypeptide 1 (Cyp27a1), nuclear gene encoding mitochondrial protein, mRNA.	104086	Cyp27a1	CGGGATGGGAGAAGTAAAGACTGTGTCCCGCATCGTCCTGGTTCCCAGCA///TGTCACATGTCACGATGTCAGATTCAACAGGAGAACTCTGTGCCCTTCCT///GAGACAGTAGTACCGAGCTGGGCTCCCGCCTTCATGGAGCTCGTCCAGAA	monooxygenase activity (GO:0004497) ; iron ion binding (GO:0005506) ; mitochondrion (GO:0005739) ; mitochondrial envelope (GO:0005740) ; mitochondrial inner membrane (GO:0005743) ; cholesterol metabolic process (GO:0008203) ; electron carrier activity (GO:0009055) ; membrane (GO:0016020) ; oxidoreductase activity (GO:0016491) ; oxidoreductase activity, acting on paired donors, with incorporation …	Mm_PPAR_signaling_pathway_WP2316_69143
5290347|13086	0.7002	0.0314023	1.36752	3.56339	up	down	Mus musculus cytochrome P450, family 2, subfamily a, polypeptide 4 (Cyp2a4), mRNA.	13086	Cyp2a4	CACTTCGTAGACTTGCAGAGGATATTTCAAAGGTAGCCAGAGAAGGGGGA	monooxygenase activity (GO:0004497) ; microsome (GO:0005792) ; steroid metabolic process (GO:0008202) ; coumarin 7-hydroxylase activity (GO:0008389) ; coumarin metabolic process (GO:0009804) ; oxidoreductase activity (GO:0016491) ; drug metabolic process (GO:0017144) ; enzyme binding (GO:0019899) ; heme binding (GO:0020037) ; exogenous drug catabolic process (GO:0042738) ; coumarin catabolic proc…	N/A
380112	0.4281	0.0120849	1.07819	4.46497	up	up	N/A	N/A	Cyp2c65	CCAGAGTTCTGGGATTCCATATATAGCCCTGCACAAACTGATCTATGTCC	N/A	N/A
1170600,5550026|545288	0.4281	0.025216	1.07819	3.73729	up	down	Mus musculus cytochrome P450, family 2, subfamily c, polypeptide 67 (Cyp2c67), mRNA.	545288	Cyp2c67	CAAGCTGAAACCTCTGGTTGATCCAAAGGACATCGACATGACCCCCAAAC///AGCCTTCATTGACCATGGAGAAGAGTTCTCTGGAAGAGGAAGGTTTCCGT	molecular_function (GO:0003674) ; monooxygenase activity (GO:0004497) ; cellular_component (GO:0005575) ; biological_process (GO:0008150) ; oxidoreductase activity (GO:0016491) ; metal ion binding (GO:0046872) ; oxidation-reduction process (GO:0055114)	N/A
1940017|244209	0.4281	0.0053255	1.07819	2.11751	up	up	Mus musculus cytochrome P450, family 2, subfamily r, polypeptide 1 (Cyp2r1), mRNA.	244209	Cyp2r1	CAGCTGGCTCGAATGGAAATGTTCTTGTTTTTTACATCATTACTTCAGCA	monooxygenase activity (GO:0004497) ; iron ion binding (GO:0005506) ; endoplasmic reticulum (GO:0005783) ; microsome (GO:0005792) ; electron carrier activity (GO:0009055) ; membrane (GO:0016020) ; oxidoreductase activity (GO:0016491) ; oxidoreductase activity, acting on paired donors, with incorporation or reduction of molecular oxygen (GO:0016705) ; heme binding (GO:0020037) ; vitamin D3 25-hydr…	N/A
1580286,4860050|56050	0.17394	0.00449977	1.28264	2.64526	up	down	Mus musculus cytochrome P450, family 39, subfamily a, polypeptide 1 (Cyp39a1), mRNA.	56050	Cyp39a1	CTCAGGCTTCTTCCCTTACCTGTCCTGGCTCCGGCTCCTGAAGTTGGAAA///ACGTCAATACAGTCCAAATTATGGACTGGTCGTACTTTGGGCTGCTCTGG	monooxygenase activity (GO:0004497) ; iron ion binding (GO:0005506) ; endoplasmic reticulum (GO:0005783) ; microsome (GO:0005792) ; lipid metabolic process (GO:0006629) ; bile acid biosynthetic process (GO:0006699) ; cholesterol catabolic process (GO:0006707) ; digestion (GO:0007586) ; steroid metabolic process (GO:0008202) ; steroid 7-alpha-hydroxylase activity (GO:0008387) ; oxysterol 7-alpha-h…	N/A
3890193|13114	0.302299	0.020826	1.52479	2.7191	up	up	Mus musculus cytochrome P450, family 3, subfamily a, polypeptide 16 (Cyp3a16), mRNA.	13114	Cyp3a16	AGTCTAAGAACATTGAACACTTTAGTCTCATCATGAATAAAAATCAAGAT	monooxygenase activity (GO:0004497) ; iron ion binding (GO:0005506) ; endoplasmic reticulum (GO:0005783) ; electron carrier activity (GO:0009055) ; membrane (GO:0016020) ; oxidoreductase activity (GO:0016491) ; oxidoreductase activity, acting on paired donors, with incorporation or reduction of molecular oxygen (GO:0016705) ; oxidoreductase activity, acting on paired donors, with incorporation or…	N/A
2850100|337924	0.4281	0.0150188	1.07819	3.32324	up	up	Mus musculus cytochrome P450, family 3, subfamily a, polypeptide 44 (Cyp3a44), mRNA.	337924	Cyp3a44	CTTTAGATAGTAACCACGTGTTTGTAATTTGATCAAGAATTTTTGATGAA	molecular_function (GO:0003674) ; monooxygenase activity (GO:0004497) ; cellular_component (GO:0005575) ; biological_process (GO:0008150) ; oxidoreductase activity (GO:0016491) ; metal ion binding (GO:0046872) ; oxidation-reduction process (GO:0055114)	N/A
1940273|13119	0.4281	0.0469818	1.07819	2.23532	up	up	Mus musculus cytochrome P450, family 4, subfamily a, polypeptide 14 (Cyp4a14), mRNA.	13119	Cyp4a14	TGCCATCTGGTCCCTACTGTTAGAATGTGGTAGAATTCTCAGCTCCTGAG	monooxygenase activity (GO:0004497) ; iron ion binding (GO:0005506) ; endoplasmic reticulum (GO:0005783) ; microsome (GO:0005792) ; arachidonic acid monooxygenase activity (GO:0008391) ; electron carrier activity (GO:0009055) ; membrane (GO:0016020) ; oxidoreductase activity (GO:0016491) ; oxidoreductase activity, acting on paired donors, with incorporation or reduction of molecular oxygen (GO:00…	Mm_PPAR_signaling_pathway_WP2316_69143
4010162|13120	0.343546	0.00355743	2.08194	2.3581	up	up	Mus musculus cytochrome P450, family 4, subfamily b, polypeptide 1 (Cyp4b1), mRNA.	13120	Cyp4b1	CCAGCTCAGCAAGCCAGTAACCTTTGTGGATGGCCGCTCTCTACCTGCAG	monooxygenase activity (GO:0004497) ; iron ion binding (GO:0005506) ; endoplasmic reticulum (GO:0005783) ; microsome (GO:0005792) ; cellular aromatic compound metabolic process (GO:0006725) ; drug binding (GO:0008144) ; electron carrier activity (GO:0009055) ; membrane (GO:0016020) ; oxidoreductase activity (GO:0016491) ; oxidoreductase activity, acting on paired donors, with incorporation or red…	Mm_Nuclear_receptors_in_lipid_metabolism_and_toxicity_WP431_69992
4640041|64385	0.4281	0.0197094	1.07819	2.71583	up	up	Mus musculus cytochrome P450, family 4, subfamily f, polypeptide 14 (Cyp4f14), mRNA.	64385	Cyp4f14	GTGAGAGAGGCCTGCTCCATAAGGTGCATTCTCCTCCAACCAACCTGGAC	monooxygenase activity (GO:0004497) ; iron ion binding (GO:0005506) ; endoplasmic reticulum (GO:0005783) ; microsome (GO:0005792) ; icosanoid metabolic process (GO:0006690) ; arachidonic acid monooxygenase activity (GO:0008391) ; electron carrier activity (GO:0009055) ; membrane (GO:0016020) ; oxidoreductase activity (GO:0016491) ; oxidoreductase activity, acting on paired donors, with incorporat…	Mm_Tryptophan_metabolism_WP79_72319
2320307|102294	0.097344	0.0185316	5.74737	3.6096	down	down	Mus musculus cytochrome P450, family 4, subfamily v, polypeptide 3 (Cyp4v3), mRNA.	102294	Cyp4v3	GATCGCACTTGGTTCAGCCCGAGACATCTAATTAACCCAGCCCCATGGAG	monooxygenase activity (GO:0004497) ; iron ion binding (GO:0005506) ; cellular_component (GO:0005575) ; endoplasmic reticulum (GO:0005783) ; electron carrier activity (GO:0009055) ; fatty acid omega-oxidation (GO:0010430) ; membrane (GO:0016020) ; integral to membrane (GO:0016021) ; oxidoreductase activity (GO:0016491) ; oxidoreductase activity, acting on paired donors, with incorporation or redu…	N/A
360187|13123	0.0978706	0.00163432	1.38142	2.19387	down	up	Mus musculus cytochrome P450, family 7, subfamily b, polypeptide 1 (Cyp7b1), mRNA.	13123	Cyp7b1	CACAGTCGGATGTTTTTAGGTATTCAGCACCCCGATTCTGCCGTCTCCTT	monooxygenase activity (GO:0004497) ; iron ion binding (GO:0005506) ; endoplasmic reticulum (GO:0005783) ; microsome (GO:0005792) ; lipid metabolic process (GO:0006629) ; bile acid biosynthetic process (GO:0006699) ; digestion (GO:0007586) ; memory (GO:0007613) ; circadian rhythm (GO:0007623) ; steroid metabolic process (GO:0008202) ; cholesterol metabolic process (GO:0008203) ; oxysterol 7-alpha…	Mm_Tryptophan_metabolism_WP79_72319
3360463|664726	0.4281	0.0107542	1.07819	4.42396	up	up	Mus musculus cysteine-rich perinuclear theca 10 (Cypt10), mRNA.	664726	Cypt10	AGAGCTCTGCTATGGCTCAGGTGGCCAAGAAAGTCCACGGGTCTAGAGCG	molecular_function (GO:0003674) ; nucleus (GO:0005634) ; biological_process (GO:0008150)	N/A
4250367	0.4281	0.0436292	1.07819	3.19701	up	up	N/A	N/A	D030001E08	ACATGTAGCATCTGTTATGCCCTCAAGTCTCTGATAACACCCTCCTCTTC	N/A	N/A
1400609	0.506914	0.011015	2.27797	2.70688	up	up	N/A	N/A	D030006J20Rik	TGAGGGGCTGGAGTGATAGCCCACCCTTTAAGTGTACCTGGCTGCTCTTC	N/A	N/A
2650379	0.23928	0.0164846	1.32051	2.1676	up	up	N/A	N/A	D030022G05Rik	TGGATTCACCCCTCAATCCGGAGACAGGCAAGGCCATCCACACCATCTGG	N/A	N/A
1690735	0.412426	0.0069955	2.81158	3.78838	up	up	N/A	N/A	D030041I21Rik	CAGCCCTTCAAGGGATAGTAAATGGACAACTCCAACACAAAGAGGGAAAC	N/A	N/A
6200450	0.4281	0.00995237	1.07819	3.43557	up	up	N/A	N/A	D030049F17	TCAGCCCAGAGTTCTTCACCGTGCTGCATTCTAACCCTAGTGCCTACCGC	N/A	N/A
5900164	0.0965922	0.0434528	3.5727	2.57256	down	down	N/A	N/A	D030073C20Rik	GAACTTACGAAGGCAACTGGGGAGATAACTCAGCAGTTAAGAGCAGTGGC	N/A	N/A
1260743	0.4281	0.0143067	1.07819	2.79586	up	up	N/A	N/A	D11Ertd636e	CACGTTCGCCTTTGAGCTGGATGTGGAATCGCAGAAGGGCACTGGGCTAC	N/A	N/A
6450598	0.0224398	0.364174	3.09005	1.75147	down	up	N/A	N/A	D11Lgp2e	ACCGGAGCACGTGCAACTTCTCTGCATCAACTGTATGGTGGCCGTGGGCT	N/A	N/A
2320148	0.4281	0.0334305	1.07819	2.01316	up	up	N/A	N/A	D130011D22Rik	GTCATTTGTACAGTGATGGGTTTTGAACCCAGTCCTTGGACAGTCAAGGC	N/A	N/A
1410575	0.0460749	0.0719603	3.03813	2.29196	up	up	N/A	N/A	D130017N08Rik	GTTCCTTCCTGTCTTGTGACTCACACCACATAGGCTAGCTAGGTCAAGTG	N/A	N/A
1850474	0.019157	0.00100763	2.43886	1.60101	down	up	N/A	N/A	D130032J17Rik	CACAGATGGTATAGCCACACAGTGTCCACATCCCAGTTTTCTATCCCCTG	N/A	N/A
1240364	0.0118732	0.358953	3.49374	1.45197	up	up	N/A	N/A	D130032N22Rik	GAGCAAGCTGAACCCCCTGAGAAACTGCAAGAACCCTGGAAAAACAGCCT	N/A	N/A
2060653	0.562183	0.0156254	1.09936	3.65226	up	down	N/A	N/A	D130051B03Rik	GGTGGTTGCTTATGTGCGTTTCTGTGCCGGGAAGGGTAGGAGGTATGGCT	N/A	N/A
3390528	0.4281	0.0112878	1.07819	4.68835	up	up	N/A	N/A	D130051O21Rik	CCACATAGGCTGGCTGCCGCTGCCTAATGACTTACAGAAAACTCACACTG	N/A	N/A
5900040	0.934222	0.00616923	1.0534	4.77567	up	up	N/A	N/A	D130058C20Rik	GGCTGGAAGCAAGAGCCTTCACTGGCTGAGCTGTCTTGGGTCCTAGGGTT	N/A	N/A
3400220	0.00267581	0.00100763	2.45388	1.60101	down	up	N/A	N/A	D130059J11Rik	GGCTGTAAGAGGGCCGTGGCCGATGAACGGGCCTGTGCTTGCTTTTGTTA	N/A	N/A
4590022	0.89646	0.0177729	1.05537	2.32968	up	down	N/A	N/A	D130060J02Rik	GAGGAATTGGGTATCCAGAGGAGATGAAAGCATGGATTTAATAGATGTGC	N/A	N/A
3800682	0.00233755	0.0309312	3.50039	2.10705	up	up	N/A	N/A	D130067E14Rik	CTTTTGAAGAGACCATTTGGAAGCACTGGGATGGGGCGGTGATTCAGAGG	N/A	N/A
670437	0.385114	0.0290065	2.57074	2.48159	up	down	N/A	N/A	D130067M12Rik	CCAGAACTGGGAAGATAAGCTCAGAAGCCCCCCTGAAGCCCTCTGGCTAG	N/A	N/A
730750	0.4281	0.0233909	1.07819	2.58155	up	up	N/A	N/A	D130077B20Rik	CGTGTATGAGTAAATGTGTTGGGGCTGAGTCTAACACGTCTGTTCCCAGC	N/A	N/A
1850408	0.00851451	0.26658	5.29523	2.04646	up	down	N/A	N/A	D130078K04Rik	ACAAGGCCAACAGGCTCATTCAAACCCTAAGACTTCCATGTACTGCCTGC	N/A	N/A
6560121|28126	0.734547	0.00735802	1.37896	4.59208	down	up	Mus musculus DNA segment, Chr 13, Wayne State University 177, expressed (D13Wsu177e), mRNA.	28126	D13Wsu177e	GGCCTAACTAACCTCAACTATGAATGATGTAAAAACCTGCAATTGTGTGT	molecular_function (GO:0003674) ; nucleus (GO:0005634) ; nucleolus (GO:0005730) ; biological_process (GO:0008150) ; intracellular membrane-bounded organelle (GO:0043231)	N/A
2970707	0.555624	0.000275085	1.36365	4.22278	up	down	N/A	N/A	D230004N23Rik	TAAGGTAAAGGAAGCAGGTGAGAAGGCGCAGAGGGTAAAGGCCAGGGACC	N/A	N/A
10246	0.575801	0.0309312	1.05749	2.10705	down	up	N/A	N/A	D230032H14Rik	GTCCCAAGCCCACTCTGCTCAGGCATGCTGCCCAACCTGTAATGTAGACT	N/A	N/A
4230349	0.4281	0.0417404	1.07819	2.7401	up	up	N/A	N/A	D230040N21Rik	TTCCTACCCCGGCACACGTTATTTCAGGGACACAAACCTCCCTGGACTCA	N/A	N/A
4640167	0.909362	0.0367226	1.02323	2.14132	down	up	N/A	N/A	D230048N11Rik	GGTCCTGGGAACCACACTCAGTCCCTCTGTCTCGTAAGAGCAGTATGTAC	N/A	N/A
70093	0.398234	0.0213295	1.19485	2.81403	up	down	N/A	N/A	D230048P18Rik	CAAGAACAGCCTACATTGTGAGCTCGAGTCAGCGCTACATAGTGAGACCC	N/A	N/A
4120092	0.4281	0.0219742	1.07819	3.26222	up	up	N/A	N/A	D330020A13Rik	GTGACCTCTGTGACTTTGGCCTCAGGACCTTTCTCTACCTAGAAAGACCC	N/A	N/A
4590592|101359	0.000308224	0.112967	3.63905	1.87073	up	down	PREDICTED: Mus musculus RIKEN cDNA D330027H18 gene (D330027H18Rik), mRNA.	101359	D330027H18Rik	GGAGCTGTGGCCCAACAGACTTTATCGCAACTGATTGGGAAATGAGCGTT	molecular_function (GO:0003674) ; cellular_component (GO:0005575) ; biological_process (GO:0008150) ; membrane (GO:0016020) ; integral to membrane (GO:0016021)	N/A
3450209	0.285563	0.0291628	3.85182	3.20039	down	down	N/A	N/A	D330028P16Rik	GGAAACTGCTGGCTGTGGGTCTTCAAGACTCAGTACCACTTTTTGGGGAT	N/A	N/A
430192	0.203941	0.0439884	1.06339	2.42885	down	up	N/A	N/A	D330046C14Rik	GACGTCACAGCAGAATGTAAGCCGTGCCTTTACTGGGAGTAATCTGAGCC	N/A	N/A
6480228	0.00431433	0.908385	4.51448	1.0829	down	up	N/A	N/A	D430002C13Rik	TCCTGGCTCTTGAGGAGGAGCGGCCAGTGCTCGTAACCACTGAATCGTCT	N/A	N/A
2570382|231989	0.406761	0.00436096	1.89835	4.58392	up	up	PREDICTED: Mus musculus hypothetical protein D430007I03 (D430007I03), mRNA.	231989	D430007I03	GCAGCTCTGGAGGATAGTGACTGTCATGATGCCCACTGTGAAAACATCAG	molecular_function (GO:0003674) ; cellular_component (GO:0005575) ; biological_process (GO:0008150)	N/A
5560719	0.166265	0.0324191	1.53491	3.48866	down	up	N/A	N/A	D430013K02	GGCAGACCCTTCACACTGCTTTACTCTTCTGTGTTCACCAGCCTCACTAA	N/A	N/A
5420431	0.52981	0.0207495	1.524	2.30913	down	up	N/A	N/A	D430018F24Rik	CAGCCTCTAGTAGCATGGAGTGCACCCTTCAAAGCTAATGTTCGTTAGTG	N/A	N/A
5670470	0.908679	0.0133998	1.09547	2.11783	up	down	N/A	N/A	D430020F16	GATTCAGTTCTGCTGTGGTTTTGGTGCTGGGGTAGAGCCTCCCTTTGTGA	N/A	N/A
2450403	0.4281	0.0387868	1.07819	3.79037	up	up	N/A	N/A	D430030M24Rik	GCAACAAGACAGGGCTCCTCACTGTCTTCACAACCTACTCAACAAATTGC	N/A	N/A
7400543	0.4281	0.0279165	1.07819	3.12526	up	up	N/A	N/A	D430034L19Rik	CAGCATGGTACTCGTTCAAAGACAGACATGCAGATCAGTGACCTAGAACT	N/A	N/A
510014	0.348778	0.0246089	1.95863	2.97359	up	up	N/A	N/A	D430044G20Rik	CATGTCAACCTCTAGAGCCACATTTATGGCAGAGAGATAGAGCTTCTGGG	N/A	N/A
6400288	0.0455219	0.0024223	5.02257	1.56331	up	up	N/A	N/A	D430044H24Rik	TGGCCACGGGCCTTTGAGTCCTACCACAGACAGAACCACAGACGGATGTG	N/A	N/A
2680709	0.4281	0.0220886	1.07819	2.89154	up	up	N/A	N/A	D530005L17Rik	TTTCTGGTTTGCTATTGCTTTTTGAGGAACAACATTTTTTATTTTTGTAC	N/A	N/A
5220681	0.609639	0.0360846	1.16808	4.88058	up	up	N/A	N/A	D530007H06Rik	CCTAGCGGTACATTGCGGTCACCAGGCAATATGTCAGAGTCACTTGGAGA	N/A	N/A
1230743	0.0470626	0.0102226	4.50759	3.16648	down	down	N/A	N/A	D630004K10Rik	CACGATGTCCAACTCCAGCCCACATGTAAGGACGCTTCTTTGCCTGGATG	N/A	N/A
3850164	0.00259925	0.620542	3.28451	1.21315	up	up	N/A	N/A	D630005C06Rik	GTGGGCGCATGCCCTCAGACACATCTCTTTCAACATATAAAGTCCCTCTG	N/A	N/A
1030040	0.131622	0.0131612	3.91727	3.23318	up	up	N/A	N/A	D630008I10Rik	GGCTTGCTGGAGAAGTATGTCGCTGGGAGCTGGGTTTGGGTGTTTACAGC	N/A	N/A
510681	0.167798	0.0309312	2.20408	2.10705	down	up	N/A	N/A	D630016P04Rik	ACCTAGCATGTGCAACGCCCTGAGTTGATCTCCAAGCACCAAGAAGGACC	N/A	N/A
3890292	0.4281	0.0243506	1.07819	2.05227	up	up	N/A	N/A	D630022O22Rik	GCATGGTGAGGTCCTCTGAGCCGACCAGTCAGTTCTTAATGTTTGCTACG	N/A	N/A
510209|329679	0.993085	0.00317992	1.00681	2.37025	down	down	PREDICTED: Mus musculus RIKEN cDNA D630023B12 gene (D630023B12Rik), mRNA.	329679	D630023B12Rik	GATATGCCAAGCAGAGGGCAGAATGAAGACAGGGACAGCGGCATTGCTCG	regulation of protein phosphorylation (GO:0001932) ; molecular_function (GO:0003674) ; nucleus (GO:0005634) ; cytoplasm (GO:0005737) ; plasma membrane (GO:0005886) ; protein phosphorylation (GO:0006468) ; response to DNA damage stimulus (GO:0006974) ; DNA damage response, signal transduction resulting in induction of apoptosis (GO:0008630)	N/A
4010246	0.4281	0.0451174	1.07819	2.22047	up	up	N/A	N/A	D630028G08Rik	CACAACAAGAAATCAGTAAGCAAGTGGGTTTGCAGATGCTATTCCTGAAG	N/A	N/A
1190575	0.4281	0.0249249	1.07819	2.63253	up	up	N/A	N/A	D630030E05Rik	CCACTGGGGTGCACAAAAAGATGAGAGGCAAACATGCTGTTGTAGGTGCC	N/A	N/A
1410092	0.0271725	0.230284	7.20214	1.51559	up	down	N/A	N/A	D630035L11Rik	TGAAACCCAAGAAGGAGGCATCAGAGGTCTCCAGTACAGCGCAGTCCAGG	N/A	N/A
580674	0.210364	0.0170952	1.12539	2.49309	down	up	N/A	N/A	D630040I23Rik	CCTCCATGGCCTCAGCTCTGGGGAGTGTATTTTGTGGCATTTAAGGCAAG	N/A	N/A
1240082	0.405984	0.048392	1.8361	2.22047	up	up	N/A	N/A	D630043K02Rik	GGGCCACCAGAAGCCCCATTTTTCCCTGTCCAGAATGACCTGTACTTCCC	N/A	N/A
5900180	0.428041	0.0013312	1.93675	5.23847	up	down	N/A	N/A	D630045A11Rik	GGCGAGGAGGATTCCCAAAGCCTCTGCAGTGCTTCCTTTATTGTGGCCGT	N/A	N/A
6520296,1240477|52285	0.4281	2.33843e-05	1.07819	4.40589	up	up	PREDICTED: Mus musculus DNA segment, Chr 6, ERATO Doi 474, expressed (D6Ertd474e), misc RNA.///Mus musculus DNA segment, Chr 6, ERATO Doi 474, expressed (D6Ertd474e), mRNA.	52285	D6Ertd474e	CAGAAGAAATTCCCAGCAAAGTGACCTGTGTTGCAAGACTCAAAAGAGGG///GGCCTGATTCTGCTGGGACTAAGGCCACTAAACCTGGCGACAGTGAAAAC	N/A	N/A
7650184	0.0498225	0.00173105	1.83804	3.86537	up	down	N/A	N/A	D730003L24Rik	GCCCTGAGGCTGGAGACAGGATGGTATTTTAGAAGGGTGGGAGGTCCCCA	N/A	N/A
4060553	0.365748	0.0184686	1.31692	3.66011	up	down	N/A	N/A	D730020K15Rik	GCCAGAGCTGGTCTTAGAAAACACTACCCCCACCCCCTGAATTTTTTGGG	N/A	N/A
5910477	0.0300486	0.482422	2.36006	1.48433	up	up	N/A	N/A	D7Ertd413e	CTTGCAGGTTTTGCTGTGGGCACAAGCCTTTATGCATTTGTACTTTATGC	N/A	N/A
4920307	0.0423991	0.241942	2.09232	2.03044	down	up	N/A	N/A	D7Ertd70e	CCCGACTTGTGACACCAAATAGACCGGTTCGTTATCCAGGCCACCCAGAC	N/A	N/A
2000630	0.00189342	0.324953	4.51684	1.8464	up	down	N/A	N/A	D830035P19Rik	GGGACCGGGGCTGTAGAGTTCTAGCACACATGCATTAATTGACTCCTCGC	N/A	N/A
450014	0.0408491	0.694449	2.45866	1.26789	up	up	N/A	N/A	D930008O22Rik	GTAGAGCTTGGGCTAAACCTTGAGTGTGTTTGTGCTGGGTAAGTTCTCCC	N/A	N/A
1400154	0.872018	0.0392747	1.18879	2.17402	down	up	N/A	N/A	D930010L03Rik	GCCAGAGATGGACCCAAGCCCTCAAAGCTTCCAGACACAAGGCTTGGTTG	N/A	N/A
4850053	0.4281	0.00230488	1.07819	2.64318	up	up	N/A	N/A	D930011B20Rik	GTGTCCACAGGTAAGCAACAATTCCTGCCCTCAGGAGGCTCTCAGCTCTG	N/A	N/A
5130193	0.0280661	0.598317	4.79254	1.15437	down	up	N/A	N/A	D930011H02Rik	GCACTTCCCAGCCATGCTTCTAAGGTGTGCGGTCTGTGTGACTTGGCAGC	N/A	N/A
5220241	0.96285	0.0159533	1.00971	3.45055	down	down	N/A	N/A	D930014N22Rik	GCTTAGCCATCACACGTCCAATGATGGGCAGTAGTAGTAACTCATGTCCC	N/A	N/A
1410451,1570221|216393	0.0411598	0.689025	2.34299	1.19969	up	up	Mus musculus RIKEN cDNA D930020B18 gene (D930020B18Rik), mRNA.	216393	D930020B18Rik	ATTCGTCAACGGTCTTGAAAAAGGAGCGCGGAAAATCGAAAGGGGTCGGG///CCAAAGAAAGTGCACTCTGGGCGGCTTTGCCTGTGGTGCTCAATGGAACC	molecular_function (GO:0003674) ; cellular_component (GO:0005575) ; biological_process (GO:0008150)	N/A
620450|239167	0.439653	0.001135	1.46647	4.54838	down	down	Mus musculus RIKEN cDNA D930020E02 gene (D930020E02Rik), mRNA.	239167	D930020E02Rik	GGAATGTTTTCAGTGCCCTGCCTGTAGGTGGAGAGTGGGCTCTCTTATAC	syncytium formation by plasma membrane fusion (GO:0000768)	N/A
2600082	0.621431	0.0201211	1.11604	3.04293	up	up	N/A	N/A	D930022F04Rik	GGCTTAGCAGCAAACGCCTTTACCCATGAGCCATGCATACCACTGGCTCC	N/A	N/A
6900102	0.046873	0.683918	2.52505	1.14264	up	down	N/A	N/A	D930025H04	TCCAAGCTCCACAGGACAATCATGGCCAAATGTGTACCAGGCAGTGACAC	N/A	N/A
3420750|244853	0.589249	0.00717903	1.09807	2.82643	down	up	Mus musculus RIKEN cDNA D930028F11 gene (D930028F11Rik), mRNA.	244853	D930028F11Rik	GCCACATTGCTCTTTGCCGATTGGAAGTTAGGATTCCTGTGCCTAAGACC	molecular_function (GO:0003674) ; cellular_component (GO:0005575) ; extracellular region (GO:0005576) ; biological_process (GO:0008150)	N/A
2340047|240025	0.00366795	0.104108	2.39029	1.21951	up	up	Mus musculus dapper homolog 2, antagonist of beta-catenin (xenopus) (Dact2), mRNA.	240025	Dact2	TGGTGTGATGGCAGTGTTTCAGGACAAGCCTAGGACCCCAGAAGGTGCCA	molecular_function (GO:0003674) ; mitochondrion (GO:0005739) ; biological_process (GO:0008150)	N/A
240402,6020139|269060	0.134715	0.0369395	3.36458	3.3953	down	up	Mus musculus diacylglycerol lipase, alpha (Dagla), mRNA.	269060	Dagla	AACCTGGTACCCAAGCCCCCCAGGCTCTTTGCAGGATCTGCTGAACCCTC///TCTGGCCACAGACAAGATCCGGACTTCCACCCCCACAGGCCACGGGGCCA	triglyceride lipase activity (GO:0004806) ; plasma membrane (GO:0005886) ; lipid metabolic process (GO:0006629) ; membrane (GO:0016020) ; integral to membrane (GO:0016021) ; lipid catabolic process (GO:0016042) ; hydrolase activity (GO:0016787) ; metal ion binding (GO:0046872)	N/A
1570288|76747	0.388832	0.0100982	1.27573	3.83471	up	up	Mus musculus death associated protein-like 1 (Dapl1), mRNA.	76747	Dapl1	GAAGAGGGCCTACATTATTCAGCAACCTCGAAAATGTTAGACCAGGACAG	molecular_function (GO:0003674) ; cellular_component (GO:0005575) ; apoptosis (GO:0006915) ; biological_process (GO:0008150) ; cell differentiation (GO:0030154)	N/A
1710487,7400288|13172	0.00119301	0.00100763	2.09456	1.60101	down	up	Mus musculus developing brain homeobox 1 (Dbx1), mRNA.	13172	Dbx1	CTCTGCTTGATGTCCTTCTGCTACTCCAACGGGAGCCTTTTCAGAGTGCC///CTGACGTGCAGCGGAAAGCCCTGGAGAAGACGTTCCAGAAGCAGAAGTAC	transcription regulatory region sequence-specific DNA binding (GO:0000976) ; DNA binding (GO:0003677) ; sequence-specific DNA binding transcription factor activity (GO:0003700) ; nucleus (GO:0005634) ; regulation of transcription, DNA-dependent (GO:0006355) ; regulation of transcription from RNA polymerase II promoter (GO:0006357) ; multicellular organismal development (GO:0007275) ; ventral spin…	N/A
6040022	0.622044	0.0221256	1.31165	2.033	down	up	N/A	N/A	Dcamkl1	GGCCTCAGGTTTACTGTGTATCTCTATCTCAAAGCGGAGAGTGGCAAACC	N/A	N/A
4540328	0.0291385	0.0203959	2.11971	1.52513	up	up	N/A	N/A	Dcbld2	GGGACCCAGCCTCACGCTTTAGTGGGAACTTACAACACTCTTCTCTCCAG	N/A	N/A
130392,2070102|13190	0.04148	0.000665532	4.95882	1.60157	down	up	Mus musculus dopachrome tautomerase (Dct), mRNA.	13190	Dct	GAAGGCTTCGCAAAGGCTATGCGCCCTTAATGGAGACAGGTCTCAGCAGC///GGGTCATTCACCACGGTCAAAGTAAGGTGTGGCTAGTTATATGTGACCTT	positive regulation of neuroblast proliferation (GO:0002052) ; dopachrome isomerase activity (GO:0004167) ; cytoplasm (GO:0005737) ; microsome (GO:0005792) ; cytosol (GO:0005829) ; melanin biosynthetic process from tyrosine (GO:0006583) ; metabolic process (GO:0008152) ; membrane (GO:0016020) ; integral to membrane (GO:0016021) ; oxidoreductase activity (GO:0016491) ; isomerase activity (GO:00168…	N/A
3870471,5290176,2260136|13193	0.000344218	0.00580602	6.42824	2.89626	down	down	Mus musculus doublecortin (Dcx), transcript variant 4, mRNA.	13193	Dcx	CTTGGACTGGAATGTTTGGCAAGGCCCATGTAAACTGGTTAGAGCAGGCC///CTGATTCACTTGGCGATTCCATGTGAAAGATGATAGGCTAAATCAAAGCC///CTCCTGTGACCGTTAATCTCCCCCACCATAATTTGATGAGGGCTGTTTGG	neuron migration (GO:0001764) ; protein binding (GO:0005515) ; intracellular (GO:0005622) ; cytoplasm (GO:0005737) ; microtubule (GO:0005874) ; multicellular organismal development (GO:0007275) ; nervous system development (GO:0007399) ; brain development (GO:0007420) ; microtubule binding (GO:0008017) ; protein kinase binding (GO:0019901) ; central nervous system projection neuron axonogenesis (…	N/A
7050176	0.024017	0.00100763	5.38603	1.60101	down	up	N/A	N/A	Ddc	GGTGTTAGTCGTTCTGGGTCTGAGTTATCTGACTGCATCCACTTGACTGC	N/A	N/A
130634|74747	0.0726647	0.0056139	1.11672	2.986	down	up	Mus musculus DNA-damage-inducible transcript 4 (Ddit4), mRNA.	74747	Ddit4	AGCCAGCCCATCCCGGTGCCCATGTACTGGAGGATTCAACTGTGAGGAGA	response to hypoxia (GO:0001666) ; intracellular (GO:0005622) ; cytoplasm (GO:0005737) ; mitochondrion (GO:0005739) ; apoptosis (GO:0006915) ; negative regulation of signal transduction (GO:0009968) ; negative regulation of TOR signaling cascade (GO:0032007) ; protein complex disassembly (GO:0043241) ; negative regulation of glycolysis (GO:0045820) ; 14-3-3 protein binding (GO:0071889) ; reactive…	N/A
2510019,6420202,1440181|13206	0.4281	0.0254667	1.07819	2.57324	up	up	Mus musculus DEAD (Asp-Glu-Ala-Asp) box polypeptide 4 (Ddx4), mRNA.	13206	Ddx4	GCCAGCTTCATTGATTAGTTATGTGAAATGCTGACGTTACAACACTGCAG///AAGTGCTTAAGTCTTAGTATAGTGTTTATGATCCTATAAAACAAGCAATA///AGAAGCATCAGGCCCGTTCAGAAGAGGGGGAAGAGGCAGTTTCCGAGGCT	nucleotide binding (GO:0000166) ; leptotene (GO:0000237) ; nucleic acid binding (GO:0003676) ; helicase activity (GO:0004386) ; protein binding (GO:0005515) ; ATP binding (GO:0005524) ; nucleus (GO:0005634) ; cytoplasm (GO:0005737) ; male meiosis I (GO:0007141) ; multicellular organismal development (GO:0007275) ; spermatogenesis (GO:0007283) ; ATP-dependent helicase activity (GO:0008026) ; hydro…	Mm_mRNA_processing_WP310_71745
160189|52513	0.629743	0.0234484	1.7161	2.83363	up	up	Mus musculus DEAD (Asp-Glu-Ala-Asp) box polypeptide 56 (Ddx56), mRNA.	52513	Ddx56	CTGGACAGTTCGGTGGACTGAGGTGGATGTTGGTCCATGCCTGCTGTTCC	nucleotide binding (GO:0000166) ; nucleic acid binding (GO:0003676) ; RNA binding (GO:0003723) ; helicase activity (GO:0004386) ; ATP binding (GO:0005524) ; nucleus (GO:0005634) ; nucleolus (GO:0005730) ; rRNA processing (GO:0006364) ; ATP-dependent helicase activity (GO:0008026) ; biological_process (GO:0008150) ; hydrolase activity (GO:0016787) ; ribosome biogenesis (GO:0042254)	Mm_mRNA_processing_WP310_71745
5310044,4060523,1940400|67997	0.928066	0.0305671	1.04707	2.76426	down	up	Mus musculus DEAD (Asp-Glu-Ala-Asp) box polypeptide 59 (Ddx59), transcript variant 1, mRNA.///Mus musculus DEAD (Asp-Glu-Ala-Asp) box polypeptide 59 (Ddx59), transcript variant 2, mRNA.	67997	Ddx59	TATCACCAAAATTTCTAATAATACTGTATGACCTAGTCAATAAACTTGGA///ATCACCAAAATTTCTAATAATACTGTATGACCTAGTCAATAAACTTGGAC///GCAGGCAAAACCCTGCTTACCAGATGGATGAGCCGTAGCTTATGTCAGCT	nucleotide binding (GO:0000166) ; nucleic acid binding (GO:0003676) ; RNA binding (GO:0003723) ; helicase activity (GO:0004386) ; ATP binding (GO:0005524) ; intracellular (GO:0005622) ; ATP-dependent helicase activity (GO:0008026) ; biological_process (GO:0008150) ; hydrolase activity (GO:0016787) ; metal ion binding (GO:0046872)	N/A
1190722	0.00513864	0.929784	2.36461	1.05046	down	down	N/A	N/A	Def8	AGCCGGCAAAGGACTGGGACCATGGAATACCTTCAGAAGCATGACCTCAG	N/A	N/A
1580709|319579	0.00328863	0.0350252	2.90912	4.51255	up	up	Mus musculus defensin beta 20 (Defb20), mRNA.	319579	Defb20	CACTTGTTCACGAAGGCCGTTGTCCCCTGCAGCCCCATGGAATCCAGTGG	molecular_function (GO:0003674) ; cellular_component (GO:0005575) ; extracellular region (GO:0005576) ; defense response (GO:0006952) ; biological_process (GO:0008150) ; defense response to bacterium (GO:0042742)	N/A
6840707|654459	0.18091	0.0475034	4.65877	2.46197	up	down	Mus musculus defensin beta 25 (Defb25), mRNA.	654459	Defb25	GGCAAAGTGGATTCTGCTCATTGTGGCTCTCCTGGTCCTGAGTCATGTAC	molecular_function (GO:0003674) ; cellular_component (GO:0005575) ; extracellular region (GO:0005576) ; defense response (GO:0006952) ; biological_process (GO:0008150) ; defense response to bacterium (GO:0042742)	N/A
2450743,1770463|75400	0.734394	0.0209504	1.53356	2.35164	down	up	Mus musculus defensin beta 29 (Defb29), mRNA.	75400	Defb29	GCAAGAGGCAGGAGCCATGGATTGCGTGTGAGCTTTACCAGGGGTTATGC///CGCAGCCCTCTGTGCGCCTCAGCATGCCAGTCACAAAGTCATACTTCATG	extracellular region (GO:0005576) ; defense response (GO:0006952) ; defense response to bacterium (GO:0042742)	N/A
3130075,5670577|266620	0.409464	0.0177656	2.19645	3.34217	up	up	Mus musculus defensin beta 36 (Defb36), mRNA.	266620	Defb36	GCCGAAGCCAAAGCCGTGGATGTTCTAACTGCCCAGAAGCCTGAAGCCCA///TCCCACGATGAAGCTCCTGCTGCTGACTTTGGCTGCGCTCCTGCTCGTGT	molecular_function (GO:0003674) ; cellular_component (GO:0005575) ; extracellular region (GO:0005576) ; defense response (GO:0006952) ; biological_process (GO:0008150) ; defense response to bacterium (GO:0042742)	N/A
6760440|360212	0.4281	0.0201348	1.07819	2.1867	up	up	Mus musculus defensin beta 38 (Defb38), mRNA.	360212	Defb38	GCCTGTCACTACTTTGAATGCCCATGGTTGTATTATTCTGTTGGCACCTG	molecular_function (GO:0003674) ; cellular_component (GO:0005575) ; extracellular region (GO:0005576) ; defense response (GO:0006952) ; biological_process (GO:0008150) ; defense response to bacterium (GO:0042742)	N/A
1450239|66298	0.690603	0.0192681	1.38102	3.61987	up	up	Mus musculus defensin related cryptdin 21 (Defcr21), mRNA.	66298	Defcr21	CACAGATGAAGAGACTAATACTGAGGAGCAGCCAGGGGAAGATGACCAGG	extracellular region (GO:0005576) ; extracellular space (GO:0005615) ; defense response (GO:0006952) ; defense response to bacterium (GO:0042742)	N/A
4860681	0.642223	0.0461939	1.73541	3.17083	up	down	N/A	N/A	Dexi	GGCTCATTGGCTTAGGTGCTGGGGAAGGGTGTGTGGTGTGGGCTTTGTGT	N/A	N/A
2900017|110197	0.00253339	0.816183	5.82124	1.05356	up	down	Mus musculus diacylglycerol kinase, gamma (Dgkg), mRNA.	110197	Dgkg	CCGTTTCCATTCTTGGTTCCCTCTGCTGTCCATGGGTACTTGTTCGCTTC	nucleotide binding (GO:0000166) ; diacylglycerol kinase activity (GO:0004143) ; calcium ion binding (GO:0005509) ; ATP binding (GO:0005524) ; cytoplasm (GO:0005737) ; plasma membrane (GO:0005886) ; activation of protein kinase C activity by G-protein coupled receptor protein signaling pathway (GO:0007205) ; kinase activity (GO:0016301) ; phosphorylation (GO:0016310) ; transferase activity (GO:001…	N/A
6860041,6370309|241452	0.4281	4.8089e-06	1.07819	8.00588	up	down	Mus musculus dehydrogenase/reductase (SDR family) member 9 (Dhrs9), mRNA.	241452	Dhrs9	CACCCTTCTTTTTGTCATGGAGGCTCAAATCCAGAATCTCGGGCATGGGC///GATGGCCTCCTGAATCCTTGCCAAAGGAGACAGTTCTGTTACACTTGCCC	nucleotide binding (GO:0000166) ; alcohol dehydrogenase (NAD) activity (GO:0004022) ; retinol dehydrogenase activity (GO:0004745) ; cytoplasm (GO:0005737) ; endoplasmic reticulum (GO:0005783) ; microsome (GO:0005792) ; metabolic process (GO:0008152) ; androgen metabolic process (GO:0008209) ; membrane (GO:0016020) ; oxidoreductase activity (GO:0016491) ; integral to endoplasmic reticulum membrane…	N/A
1660026|66254	0.4281	0.0243506	1.07819	2.05227	up	up	Mus musculus DIM1 dimethyladenosine transferase 1-like (S. cerevisiae) (Dimt1), mRNA.	66254	Dimt1	TACCTGGTGTTTCTTTTTAAGCTATTTAAAAATTGTCAGATAAAAGATAA	rRNA modification (GO:0000154) ; rRNA (adenine-N6,N6-)-dimethyltransferase activity (GO:0000179) ; RNA binding (GO:0003723) ; cellular_component (GO:0005575) ; nucleus (GO:0005634) ; rRNA processing (GO:0006364) ; methyltransferase activity (GO:0008168) ; rRNA methyltransferase activity (GO:0008649) ; rRNA (adenine) methyltransferase activity (GO:0016433) ; transferase activity (GO:0016740) ; met…	N/A
3370326,450026|239667	0.321916	0.00508265	1.15159	2.48436	down	up	Mus musculus DIP2 disco-interacting protein 2 homolog B (Drosophila) (Dip2b), mRNA.	239667	Dip2b	GGACCGCAGGGAAGACCTGTGGCTAGGAGCAGGCTTTCAGCTGACATGAA///GATATAGAGACCTCCGTGTCCCGCGTCCACAGGAGCATTGCTGAATGTGC	molecular_function (GO:0003674) ; catalytic activity (GO:0003824) ; cellular_component (GO:0005575) ; nucleus (GO:0005634) ; transcription factor binding (GO:0008134) ; biological_process (GO:0008150) ; metabolic process (GO:0008152)	N/A
60128|208666	0.025272	0.017803	1.94895	2.08202	down	up	Mus musculus DIRAS family, GTP-binding RAS-like 1 (Diras1), mRNA.	208666	Diras1	GTGGGGTCTGTGTACCGTTCTCTCGTAGACCTTGTCTTCCTGCAATAAAC	nucleotide binding (GO:0000166) ; GTPase activity (GO:0003924) ; GTP binding (GO:0005525) ; cellular_component (GO:0005575) ; plasma membrane (GO:0005886) ; GTP catabolic process (GO:0006184) ; signal transduction (GO:0007165) ; small GTPase mediated signal transduction (GO:0007264) ; biological_process (GO:0008150) ; membrane (GO:0016020)	N/A
6250139|224132	0.015339	0.0494298	4.05114	1.98606	up	up	Mus musculus disrupted in renal carcinoma 2 (human) (Dirc2), mRNA.	224132	Dirc2	GCCCTCCACCAATCCAAGCTCTGTATGGAGAATGTATAGAGATGGCCCCA	molecular_function (GO:0003674) ; cellular_component (GO:0005575) ; transport (GO:0006810) ; biological_process (GO:0008150) ; membrane (GO:0016020) ; integral to membrane (GO:0016021)	N/A
1990669|13385	0.662277	0.0372452	1.08364	2.15786	up	up	Mus musculus discs, large homolog 4 (Drosophila) (Dlg4), mRNA.	13385	Dlg4	GTGCTTCTCAGCCATCGTAGAGGGCGACAGCTTTGAAGAGATCTATCACA	negative regulation of receptor internalization (GO:0002091) ; receptor binding (GO:0005102) ; structural molecule activity (GO:0005198) ; protein binding (GO:0005515) ; membrane fraction (GO:0005624) ; cytoplasm (GO:0005737) ; plasma membrane (GO:0005886) ; protein complex assembly (GO:0006461) ; locomotory behavior (GO:0007626) ; protein C-terminus binding (GO:0008022) ; postsynaptic density (G…	Mm_Wnt_Signaling_Pathway_NetPath_WP539_71716
630500,6420341,1230491|244310	0.4281	0.0274626	1.07819	2.11249	up	up	Mus musculus discs, large (Drosophila) homolog-associated protein 2 (Dlgap2), mRNA.	244310	Dlgap2	CCCAGGGTACCTTTAAAGGGGTTTGCTTGTTTCAGAAGCCAGTTGTGATG///GCATTCTCAGACTGCTACCAAACTTGACTTCCCAGGGTACCTTTAAAGGG///CCATTACACACACAGCATTTCCTTTCAACCTCGCTGCTTAAGCGACACGG	plasma membrane (GO:0005886) ; cell-cell signaling (GO:0007267) ; biological_process (GO:0008150) ; membrane (GO:0016020) ; protein domain specific binding (GO:0019904) ; cell junction (GO:0030054) ; dendrite (GO:0030425) ; synapse (GO:0045202) ; postsynaptic membrane (GO:0045211)	N/A
4810184	0.4281	0.021475	1.07819	2.36976	up	up	N/A	N/A	Dlm1-pending	GTCTTGCCATGTAGCCCTGGATGTCCTAGAACTCACCATGTAGACCAAGC	N/A	N/A
5360093|13400	0.374759	0.0320332	2.76993	2.22183	up	up	Mus musculus dystrophia myotonica-protein kinase (Dmpk), mRNA.	13400	Dmpk	AAACCGAGACCTGGAGGCGCATGTTCGGCAGCTACAGGAACGGATGGAGA	nucleotide binding (GO:0000166) ; regulation of sodium ion transport (GO:0002028) ; protein kinase activity (GO:0004672) ; protein serine/threonine kinase activity (GO:0004674) ; ATP binding (GO:0005524) ; nucleus (GO:0005634) ; cytoplasm (GO:0005737) ; mitochondrion (GO:0005739) ; mitochondrial outer membrane (GO:0005741) ; endoplasmic reticulum (GO:0005783) ; endoplasmic reticulum membrane (GO:…	N/A
110440|240590	0.0763178	0.0402511	1.34879	3.66695	down	down	Mus musculus doublesex and mab-3 related transcription factor 3 (Dmrt3), mRNA.	240590	Dmrt3	GAATTCCTCAGGACACTGGAAACCTTAGGGAGTGGTTCGATTGCCAACCG	molecular_function (GO:0003674) ; DNA binding (GO:0003677) ; cellular_component (GO:0005575) ; nucleus (GO:0005634) ; transcription, DNA-dependent (GO:0006351) ; regulation of transcription, DNA-dependent (GO:0006355) ; multicellular organismal development (GO:0007275) ; sex differentiation (GO:0007548) ; biological_process (GO:0008150) ; cell differentiation (GO:0030154) ; sequence-specific DNA …	N/A
1410653|242620	0.00100709	0.199415	2.08255	1.64585	down	down	Mus musculus doublesex and mab-3 related transcription factor like family A2 (Dmrta2), mRNA.	242620	Dmrta2	GCGACGCTGCGCACAGCTGCTCACTTTGTGCTTTCCTTTGCATAGGTATG	molecular_function (GO:0003674) ; DNA binding (GO:0003677) ; cellular_component (GO:0005575) ; nucleus (GO:0005634) ; regulation of transcription, DNA-dependent (GO:0006355) ; sex differentiation (GO:0007548) ; biological_process (GO:0008150) ; sequence-specific DNA binding (GO:0043565) ; metal ion binding (GO:0046872)	N/A
6280348	0.142955	0.00286193	1.41892	2.10833	up	down	N/A	N/A	Dmtf1	ATCCAAGCCAGAGTAGCCTGCCCAGCAAATCCAAGGCACATCTCTAGGAG	N/A	N/A
2900747,5670487|327954	0.4281	0.0042234	1.07819	4.36927	up	up	Mus musculus dynein, axonemal, heavy chain 2 (Dnahc2), mRNA.	327954	Dnahc2	GTCCCTGCTATTATTATCCCAACCGGGCAGGCAGCACAGATCGAGCCTCC///ACTTTGAATCTTATTCTGTCCTGTTCTAGAGCTGGAACTCGGGATCTTGC	nucleotide binding (GO:0000166) ; motor activity (GO:0003774) ; microtubule motor activity (GO:0003777) ; ATP binding (GO:0005524) ; cytoplasm (GO:0005737) ; cytoskeleton (GO:0005856) ; microtubule (GO:0005874) ; cilium (GO:0005929) ; microtubule-based movement (GO:0007018) ; ATPase activity (GO:0016887) ; nucleoside-triphosphatase activity (GO:0017111) ; dynein complex (GO:0030286) ; cell projec…	N/A
4120768,5690671|15502	0.963293	0.00905754	1.01229	4.08518	down	down	Mus musculus DnaJ (Hsp40) homolog, subfamily A, member 1 (Dnaja1), mRNA.	15502	Dnaja1	GGCTGAGGGATAAGGCATGGGATTTGCATTGGATCAAAACCAGTCTGTGC///TTGTATATATAGCCTTAAACACGAAGGTCTAATAGCGGGTAGAATTGTAT	ATP binding (GO:0005524) ; soluble fraction (GO:0005625) ; protein folding (GO:0006457) ; spermatogenesis (GO:0007283) ; response to heat (GO:0009408) ; membrane (GO:0016020) ; sperm motility (GO:0030317) ; androgen receptor signaling pathway (GO:0030521) ; heat shock protein binding (GO:0031072) ; DNA damage response, detection of DNA damage (GO:0042769) ; metal ion binding (GO:0046872) ; low-de…	Mm_Diurnally_Regulated_Genes_with_Circadian_Orthologs_WP1268_70180 ; Mm_Exercise-induced_Circadian_Regulation_WP544_69890
2570121|54152	0.387953	0.000606326	1.18845	2.12207	down	up	Mus musculus dynein, axonemal, light chain 4 (Dnalc4), mRNA.	54152	Dnalc4	CATATTTTACACAGCGGTCTTATTTATATAAACGTCTTGGTTTTTACAAT	motor activity (GO:0003774) ; cytoplasm (GO:0005737) ; cytoskeleton (GO:0005856) ; microtubule (GO:0005874) ; microtubule associated complex (GO:0005875) ; cilium (GO:0005929) ; microtubule-based process (GO:0007017) ; dynein complex (GO:0030286) ; cell projection (GO:0042995)	N/A
2630348|13419	0.4281	0.0415903	1.07819	2.07102	up	up	Mus musculus deoxyribonuclease I (Dnase1), mRNA.	13419	Dnase1	TGTTATCCAAGAGGTCAGAGACTCCCACCTGGTTGCTGTTGGGAAGCTCC	actin binding (GO:0003779) ; nuclease activity (GO:0004518) ; endonuclease activity (GO:0004519) ; deoxyribonuclease I activity (GO:0004530) ; deoxyribonuclease activity (GO:0004536) ; extracellular region (GO:0005576) ; nucleus (GO:0005634) ; DNA catabolic process (GO:0006308) ; apoptosis (GO:0006915) ; hydrolase activity (GO:0016787) ; endodeoxyribonuclease activity, producing 5'-phosphomonoest…	N/A
3940201|213236	0.9904	0.0207997	1.00207	2.10305	up	up	Mus musculus dead end homolog 1 (zebrafish) (Dnd1), mRNA.	213236	Dnd1	CCAGGGTCTGACCTGCTATCCTTAGTCAATTCCCAGCTTGGCACCAGAGC	nucleotide binding (GO:0000166) ; nucleic acid binding (GO:0003676) ; RNA binding (GO:0003723) ; protein binding (GO:0005515) ; nucleus (GO:0005634) ; cytoplasm (GO:0005737) ; multicellular organismal development (GO:0007275) ; germ cell development (GO:0007281) ; AU-rich element binding (GO:0017091) ; negative regulation of gene silencing by miRNA (GO:0060965)	Mm_mRNA_processing_WP310_71745
5960167	0.4281	0.0491934	1.07819	4.01825	up	up	N/A	N/A	Dnm3	ACTATATGTCATGTGTACATAAGAGCTTTTATTTTTGACCTGTGTCTTTA	N/A	N/A
70408,2750239,6040537|474332	0.00977672	0.685229	2.07062	1.21343	down	up	Mus musculus dynamin 3, opposite strand (Dnm3os), non-coding RNA.	474332	Dnm3os	CGTGTGCTTCTGTCCAACACTTCAGAGCACAAGAGCTTGGCTGCTATTCA///CATGGTCTCACCCTGCTTGTTAATCAAGGGGGATAGAAGCTTATGAACTC///CACAGTGTCCCAGTCAGAACACGAAGGAACTGGGGGTTAACAGGGATATC	skeletal system development (GO:0001501) ; molecular_function (GO:0003674) ; cellular_component (GO:0005575) ; bone mineralization (GO:0030282)	N/A
6510309,1470044|13436	0.0460479	0.000783128	1.41681	2.01717	up	up	Mus musculus DNA methyltransferase 3B (Dnmt3b), transcript variant 4, mRNA.	13436	Dnmt3b	CAAATGAGGGGCCCAGTCCCCAACAGCTCAGGTCCCCAGAACCCCCTAGT///CTCGCAAGGTGTGGGCTTTTGTAACTTCACAGGTGTGGGGAGAGACTGCC	chromosome, centromeric region (GO:0000775) ; heterochromatin (GO:0000792) ; DNA binding (GO:0003677) ; transcription corepressor activity (GO:0003714) ; DNA (cytosine-5-)-methyltransferase activity (GO:0003886) ; protein binding (GO:0005515) ; nucleus (GO:0005634) ; nuclear heterochromatin (GO:0005720) ; cytoplasm (GO:0005737) ; DNA methylation (GO:0006306) ; methylation-dependent chromatin sile…	Mm_Glutathione_and_one_carbon_metabolism_WP730_72143 ; Mm_One_Carbon_Metabolism_WP435_71889 ; Mm_PluriNetWork_WP1763_72003
4280100,460746|54427	0.221347	0.00974217	2.43698	2.36481	up	up	Mus musculus DNA (cytosine-5-)-methyltransferase 3-like (Dnmt3l), transcript variant 2, mRNA.///Mus musculus DNA (cytosine-5-)-methyltransferase 3-like (Dnmt3l), transcript variant 1, mRNA.	54427	Dnmt3l	GGAGGTGCCTACGGCTCTGCACAAGTTCCCGGTGGGATAACCTGCCATGT///CAGGCCTTCGGGTTTCTCTCCTGTTTGATTGCCAGGATGCCTCTGTGCAG	condensed nuclear chromosome (GO:0000794) ; in utero embryonic development (GO:0001701) ; protein binding (GO:0005515) ; nucleus (GO:0005634) ; nuclear heterochromatin (GO:0005720) ; cytoplasm (GO:0005737) ; cytosol (GO:0005829) ; enzyme activator activity (GO:0008047) ; methyltransferase activity (GO:0008168) ; transferase activity (GO:0016740) ; enzyme binding (GO:0019899) ; methylation (GO:003…	Mm_PluriNetWork_WP1763_72003
7550368|13446	0.575757	0.0267194	1.09161	3.65651	down	down	Mus musculus double C2, alpha (Doc2a), mRNA.	13446	Doc2a	GCTGTTACCTGCAAATATGCAACCACCCGTGCACAGGGCCACGTGGGAGT	transporter activity (GO:0005215) ; calcium-dependent phospholipid binding (GO:0005544) ; lysosome (GO:0005764) ; transport (GO:0006810) ; exocytosis (GO:0006887) ; synaptic vesicle (GO:0008021) ; membrane (GO:0016020) ; regulation of calcium ion-dependent exocytosis (GO:0017158) ; synaptosome (GO:0019717) ; cell junction (GO:0030054) ; cytoplasmic vesicle (GO:0031410) ; synapse (GO:0045202)	N/A
580228,3180187|268949	0.0191986	0.00100763	2.99283	1.60101	up	up	Mus musculus diffuse panbronchiolitis critical region 1 (human) (Dpcr1), mRNA.	268949	Dpcr1	CCCGAGCCCCAGCCTGAAGACAAAGGGAGCCGCAATTCCTACCCAGTTTA///CTCCATCTTTACCGAAAGCGCGTGCTGGCTTCAACTTGCGGGAGTCACCG	molecular_function (GO:0003674) ; cellular_component (GO:0005575) ; biological_process (GO:0008150) ; membrane (GO:0016020) ; integral to membrane (GO:0016021)	N/A
2350747|13479	0.0377625	0.0452846	2.94574	1.42273	down	up	Mus musculus dipeptidase 1 (renal) (Dpep1), mRNA.	13479	Dpep1	GGACAGAGACCGAGGTCAGAGGTTTGCTAGCTGACAACCTGATTCGGGTC	plasma membrane (GO:0005886) ; proteolysis (GO:0006508) ; peptidase activity (GO:0008233) ; metalloexopeptidase activity (GO:0008235) ; metallopeptidase activity (GO:0008237) ; dipeptidyl-peptidase activity (GO:0008239) ; membrane (GO:0016020) ; hydrolase activity (GO:0016787) ; dipeptidase activity (GO:0016805) ; anchored to membrane (GO:0031225) ; cell projection (GO:0042995) ; metal ion bindin…	Mm_Eicosanoid_Synthesis_WP318_71719
2060746|71854	0.4281	0.0160757	1.07819	3.6036	up	up	Mus musculus dipeptidase 3 (Dpep3), mRNA.	71854	Dpep3	GATACACACCTGAAGGTGACAAAGCTGCCAAACATCCTCCAGAGAGCCTC	membrane fraction (GO:0005624) ; proteolysis (GO:0006508) ; meiosis (GO:0007126) ; peptidase activity (GO:0008233) ; metalloexopeptidase activity (GO:0008235) ; metallopeptidase activity (GO:0008237) ; dipeptidyl-peptidase activity (GO:0008239) ; membrane (GO:0016020) ; hydrolase activity (GO:0016787) ; dipeptidase activity (GO:0016805) ; anchored to membrane (GO:0031225) ; metal ion binding (GO:…	N/A
1990095	0.35916	0.00318913	1.30954	5.45989	up	up	N/A	N/A	Dpm2	GAGACCCAGCAAAAGTCCCTGGAACGGAACGCCATTGCTGCTTAAGTTGT	N/A	N/A
1050121	0.0486792	0.360498	3.71606	1.43247	up	down	N/A	N/A	Dpp6	GCACCCCCAAGGTGGTTCTCAGCTGTCTATAACTCTAGTCCCAGGGGATC	N/A	N/A
5690398,4900753,5720326|73693	0.4281	2.34062e-05	1.07819	4.50603	up	up	Mus musculus developmental pluripotency associated 4 (Dppa4), transcript variant 1, mRNA.	73693	Dppa4	CGAGTGAGCAGCAAAGGCCAGAAATTAGATGCTTATAAACGACTCCTTGC///TGCTTAAGTTCACGCAGTTTGAAAAAAGCCAGCGAGGCCACCTCTGCTCG///TGTAAAGACTTGGCTTATACCTGTAGCCTCCGCATGCATGTCCTCTTCCC	nucleus (GO:0005634) ; multicellular organismal development (GO:0007275)	Mm_PluriNetWork_WP1763_72003
7150711,1980070|434423	0.103786	2.54836e-05	1.57523	2.85876	up	up	Mus musculus developmental pluripotency associated 5 (Dppa5), mRNA.	434423	Dppa5	GATGCTTCAGTCCATGGCTGAGAGGTACCACCTGCGCCAGCAAAAAGGAG///TTCCTTGGCAGGATGATGGTGACCCTCGTGACCCGTAAAGATATCCCCCC	RNA binding (GO:0003723) ; mRNA binding (GO:0003729) ; cytoplasm (GO:0005737) ; multicellular organismal development (GO:0007275) ; regulation of gene expression (GO:0010468)	N/A
3190474	0.0849211	0.00185975	1.28144	4.73513	down	up	N/A	N/A	Dpysl2	AAGCATTCCGGAGGGCGAGGAGAGACTGGGTGACATAATGAGATCATCCC	N/A	N/A
4540379|22240	0.115933	0.00177898	1.27024	2.03831	down	up	Mus musculus dihydropyrimidinase-like 3 (Dpysl3), mRNA.	22240	Dpysl3	GGCCGCTTCATTCCCTGCAGCCCATTCTCTGACTATGTCTATAAGCGCAT	extracellular space (GO:0005615) ; soluble fraction (GO:0005625) ; cytoplasm (GO:0005737) ; cytosol (GO:0005829) ; pyrimidine base catabolic process (GO:0006208) ; nervous system development (GO:0007399) ; positive regulation of neuron projection development (GO:0010976) ; negative regulation of neuron projection development (GO:0010977) ; hydrolase activity (GO:0016787) ; hydrolase activity, act…	N/A
6770711|93838	0.0418974	0.0704825	6.95175	1.30995	down	down	Mus musculus DEAQ RNA-dependent ATPase (Dqx1), mRNA.	93838	Dqx1	GAGACCCAAAGTGTAGGGTCAGATATACTCCTGGAACCCAAGAGCCAAGA	nucleotide binding (GO:0000166) ; nucleic acid binding (GO:0003676) ; helicase activity (GO:0004386) ; ATP binding (GO:0005524) ; cellular_component (GO:0005575) ; nucleus (GO:0005634) ; ATP catabolic process (GO:0006200) ; hydrolase activity (GO:0016787) ; ATPase activity (GO:0016887)	N/A
2810079	0.407727	0.0110639	1.98809	2.24118	up	up	N/A	N/A	Drp2	CACCTGTGGCACATGTGCCATCCTTCCTCGGCAGTCTAGCGGTGTGACTT	N/A	N/A
1400180	0.4281	0.0330711	1.07819	2.12439	up	up	N/A	N/A	Dscaml1	GAAGGGAGCCCCAGCCCACCGATAGCTACAAGCTCTATCCTGGCATTCCT	N/A	N/A
3190433,3290341,3460707|16769	0.708273	0.00446491	1.54172	2.64054	down	down	Mus musculus desmoglein 4 (Dsg4), mRNA.	16769	Dsg4	CGTCGGACTTGGCCCAGCAGGGATTGGCATGATTATTTTGGGGCTCTTGC///CTGAGAGAGTGGTGGCTAGCCCTGGTATACCTGACATGGGCAACAGTAAC///CGTCTCAACACCGAGTAACCAGATACAGCAATATGCACTACTCCCGACAG	hair follicle development (GO:0001942) ; calcium ion binding (GO:0005509) ; plasma membrane (GO:0005886) ; cell adhesion (GO:0007155) ; homophilic cell adhesion (GO:0007156) ; membrane (GO:0016020) ; integral to membrane (GO:0016021) ; cell-cell adhesion (GO:0016337) ; cell junction (GO:0030054) ; desmosome (GO:0030057) ; keratinocyte differentiation (GO:0030216) ; BMP signaling pathway (GO:00305…	N/A
2970279|666279	0.4281	0.0322611	1.07819	2.96291	up	up	Mus musculus dentin sialophosphoprotein (Dspp), mRNA.	666279	Dspp	GATAATCTACTCTATTCTCATTTTAGGCTTATTTTACCCAGAGTTTCAGA	extracellular matrix (GO:0031012) ; cellular response to cell-matrix adhesion (GO:0071460)	N/A
6040274|69496	0.4281	0.0240952	1.07819	2.48028	up	up	PREDICTED: Mus musculus DPY30 domain containing 1 (Dydc1), mRNA.	69496	Dydc1	CAAGGGCCCTAACATGTATTTTTCTCTTTTCAAACTTGGACCCTACTCCC	molecular_function (GO:0003674) ; cellular_component (GO:0005575) ; biological_process (GO:0008150)	N/A
5670349|67685	0.4281	0.0131226	1.07819	2.48028	up	up	Mus musculus dyslexia susceptibility 1 candidate 1 homolog (human) (Dyx1c1), mRNA.	67685	Dyx1c1	CTGTTGAAATTGCCAGGATACTACTGAGGAATCTACAGAATAGAATTTCC	neuron migration (GO:0001764) ; nucleus (GO:0005634) ; cytoplasm (GO:0005737) ; estrogen receptor binding (GO:0030331) ; regulation of estrogen receptor signaling pathway (GO:0033146) ; regulation of proteasomal protein catabolic process (GO:0061136)	N/A
1070280	0.171592	0.0324718	3.58079	3.29469	up	down	N/A	N/A	E030004P15Rik	CCGAAACCAGTAGAAGAGAAAGTGGTGAAGAGCCTCGAAGATTTGGGCAC	N/A	N/A
4900440|226040	0.00556828	0.362109	5.18642	1.2793	down	up	Mus musculus RIKEN cDNA E030010A14 gene (E030010A14Rik), mRNA.	226040	E030010A14Rik	AGATCATAGCAGATGCAGGGGCTCCAGCGAAGGCACAGGATGCTGAGGAG	molecular_function (GO:0003674) ; cellular_component (GO:0005575) ; biological_process (GO:0008150) ; membrane (GO:0016020) ; integral to membrane (GO:0016021)	N/A
7510487	0.4281	0.0243506	1.07819	2.05227	up	up	N/A	N/A	E030011O05Rik	AGGATCCTAGCACACGGGAACGAAGAGGCTTGATCTCTACCCCGTGGACG	N/A	N/A
1440328|104798	0.0338968	0.00100763	5.83817	1.60101	down	up	PREDICTED: Mus musculus RIKEN cDNA E030019B13 gene (E030019B13Rik), mRNA.	104798	E030019B13Rik	CAGCTGCTAGCGTGTGATGAGGCTTTTAATTCGTTACACTATAATACCCC	N/A	N/A
4920168	0.408007	0.0314437	2.01711	3.64691	up	up	N/A	N/A	E030025P04Rik	TCACACTGTTGGGCAAGGTAACAACTTTTGTAGGCCATCTCATTCCTACC	N/A	N/A
430372,6770341,4390653|210356	0.0179942	0.0380009	3.87122	1.0663	down	up	Mus musculus RIKEN cDNA E030049G20 gene (E030049G20Rik), transcript variant 1, mRNA.	210356	E030049G20Rik	GGTCATGTTGTGCATTCAGGAGAATGTGGAAAAGGGCCAAGTGCAGACAA///GATTGGAACCTTTCCCCTCCCAGACTCAGGAAACCGCTCAGTGGGACGAT///GCCTACAGACCAGGCAGACTAGAGCTATGTTTAGGATTTGTGTGGTTACC	molecular_function (GO:0003674) ; cellular_component (GO:0005575) ; biological_process (GO:0008150)	N/A
1190541	0.522924	0.0499523	1.17504	3.79029	down	up	N/A	N/A	E130006D01Rik	GCTGCCTTCTTGGCCTGTCACAGAATTAAATGGCAAAGGGTTCCGAGGAC	N/A	N/A
2360161	0.4281	0.0422338	1.07819	2.05227	up	up	N/A	N/A	E130010M05Rik	GCGTCACTTTTGCCAAGATGCCCAATCTACTACTAAAGCATACATATTTG	N/A	N/A
1110546	0.131672	0.00474436	2.315	4.19714	up	up	N/A	N/A	E130018O15Rik	GCCAGAGGGCTGCTTTGGGGAAGTTTGACTCACCTACTTTCTTGGTCTGC	N/A	N/A
3870427	0.0218209	0.00618664	1.46683	2.14913	up	up	N/A	N/A	E130112E08Rik	GTGGTAGAGTGCTTGCCCCTGGGTTCAGTCCTCAGCTCTGGTAGAAAAAA	N/A	N/A
1820095	0.139116	0.00865178	1.14857	2.1301	down	down	N/A	N/A	E130113K22Rik	GCTACCCACAATTAGGCTAGGACTTCCTACCTAACTTACTGCAGTCTAGA	N/A	N/A
4880564	0.4281	0.0449701	1.07819	2.07102	up	up	N/A	N/A	E130114F22Rik	CTAGCACCTGTAGCAGATGGACCCAGGAAAGAAGCCTGAAAGACCTAACC	N/A	N/A
5420561	0.469329	0.0428007	1.17318	3.39006	down	up	N/A	N/A	E130209G04Rik	CGCGCGTTCTATCCCGGAGGTTCTAATGCCTTGTCATCCTGGCACTAGTC	N/A	N/A
4590463	0.112291	0.00477792	1.94566	4.78003	up	down	N/A	N/A	E130309A10Rik	GGAAAGAGATAGGAACTCTGGGAGTCAGGCATGGGAGGTTTTGCCAGCCA	N/A	N/A
630112	0.500707	0.015964	1.83162	2.77303	down	up	N/A	N/A	E130314P11Rik	CCAGCAGAATGTCATCCTACGGAGTTAGGTCAGGCTCAGCATAGTGTGGC	N/A	N/A
2260709	0.591253	0.0145837	1.04481	2.77217	up	down	N/A	N/A	E230020O17Rik	CCTCCGGTGCAGAGCAGTCAAGAACTGTAAGTTCAGTAGTGGGATGAGAA	N/A	N/A
1070390	0.4281	0.0489777	1.07819	2.04591	up	up	N/A	N/A	E230021B08Rik	CTGCCTCAGCTATAAGGTGGGAGAGAACAGAGTCCCCAAAAGGTGTCCTT	N/A	N/A
2490243	0.4281	0.0360876	1.07819	2.40055	up	up	N/A	N/A	E230024B12Rik	AAGCACCGCCATCTTGGCATTTTGCTAAACCTCCTACTTCCTTGGGCGCC	N/A	N/A
10491	0.460701	0.0305162	1.20928	3.66696	down	up	N/A	N/A	E230025L24Rik	CCTGGGCTGCAGAGTTCCAGGCCAAGTAGGACTGACTACCTACCCAGTGA	N/A	N/A
4730372|240216	0.435557	0.0180395	1.63299	2.51403	down	up	Mus musculus Riken cDNA E230025N22 gene (E230025N22Rik), mRNA.	240216	E230025N22Rik	GCTAAGTGCCCAATACCTAGATGGTTTTTTCAGCTCTCCTGTGTTTGTGC	molecular_function (GO:0003674) ; cellular_component (GO:0005575) ; biological_process (GO:0008150)	N/A
2750747	0.490298	0.00911405	2.032	3.70001	down	up	N/A	N/A	E230026C15Rik	ACTCAGCCTCCAAATCCACAGAATGGAGTGTGATAACAGTGGGGGACAGC	N/A	N/A
7650128	0.4281	0.04916	1.07819	2.12439	up	up	N/A	N/A	E230026L02Rik	GAGGTGACCAGAAAATGGAGGCGAATCTGTACTTGGTGTTAACTGCTCCA	N/A	N/A
6840397	0.165357	0.0356566	1.151	2.78745	up	down	N/A	N/A	E2f6	GGGATTTGTAACATCTACCCCCAGCCCCACCCCAAGGACAAGGGGATATC	N/A	N/A
7160072	0.56983	0.0215953	1.7986	3.06472	down	down	N/A	N/A	E330009H06Rik	CTTCTGTGCTAGAATGACTGAGGAGGGGTTGGAGCCTCTGGAGCTAGGGC	N/A	N/A
4920707	0.411948	0.000688508	1.12899	4.15901	up	down	N/A	N/A	E330010G16Rik	TGCCGTGGGACGGGCAGTCGAGTCTAATAGTGAAGGGCATGGATGCAGAC	N/A	N/A
6280154	0.4281	0.0403469	1.07819	2.15786	up	up	N/A	N/A	E330019D12Rik	TTCCTTTTTGAAGGTTATTTTGGCCACCTCCTGCCACTCGAGATTCCACG	N/A	N/A
5900022	0.0166978	0.408735	3.36608	1.75431	up	down	N/A	N/A	E330019L22Rik	CCCACTGGAGTCTTAGGGAGACCGGAGGAGTCTGAGAGGCGAAGAGCAAA	N/A	N/A
4280113	0.0314312	0.442386	2.55547	1.59657	up	down	N/A	N/A	E330019N15Rik	GTGGTGTGGGTGCGTGGACTCTTACGGTACCTGGCGAAGGTATGAAGTGA	N/A	N/A
2810474	0.4281	0.00144275	1.07819	2.13595	up	up	N/A	N/A	E330037N08Rik	AAGCCCCCTTCAGGGCAGGTTTGGTATATAGTTGGTGCACCTGAGACAGG	N/A	N/A
3780224	0.00499374	0.372726	6.83382	1.22399	down	up	N/A	N/A	E430002D04Rik	GTCCTGACACTTGATGCCTTTGCTGACCTTAGGGGTCACAAGACTATCCT	N/A	N/A
940671	0.251041	0.0451174	1.09648	2.22047	up	up	N/A	N/A	E530017G24Rik	CTGTAATTCCCAACACCCCAGCAGTGGGAAACTGTTAGTCAGGGTCCTGC	N/A	N/A
450156	0.959851	0.00486196	1.01991	2.42305	down	down	N/A	N/A	E530018B05Rik	CTACATCTGGATCCGCAGGGCAGCAGAAAGAGAGAGATCTTGGTCAGAGC	N/A	N/A
7160097	0.4281	0.0110168	1.07819	2.79625	up	up	N/A	N/A	E530018N03Rik	TGAGGGCTTGGAGACATTCCATACAGAGCCTCCGACATCAGTCAGCCCGG	N/A	N/A
4070148,3130681,5870605,2810379|13587	0.4281	0.00517235	1.07819	3.48939	up	up	Mus musculus eosinophil-associated, ribonuclease A family, member 2 (Ear2), mRNA.	13587	Ear2	GTCCTCGTGAAACCTGTCACTTACTCCCTTTAATTTTGCTGAATAGATCT///AGTTCCACGGGAGCCACAAAGCAGACAGGGAAACATGGGTCCGAAGCTGC///CTCTGTCTGCGCTCCATATAGCACATGTCCTCGTGAAACCTGTCACTTAC///ACACATTTATCCCTGATTTCCAGGACAACCAGCCCTAAGTTCCACGGGAG	molecular_function (GO:0003674) ; nucleic acid binding (GO:0003676) ; nuclease activity (GO:0004518) ; endonuclease activity (GO:0004519) ; pancreatic ribonuclease activity (GO:0004522) ; cellular_component (GO:0005575) ; chemotaxis (GO:0006935) ; metabolic process (GO:0008152) ; hydrolase activity (GO:0016787)	N/A
4670433|93719	0.4281	0.0342094	1.07819	2.72208	up	up	Mus musculus eosinophil-associated, ribonuclease A family, member 6 (Ear6), mRNA.	93719	Ear6	GCCTGTGAGCCCAGAGTTGCATGGGATTGTCCCATCTATCCAGTGGTTCC	nuclease activity (GO:0004518) ; endonuclease activity (GO:0004519) ; ribonuclease activity (GO:0004540) ; cellular_component (GO:0005575) ; metabolic process (GO:0008152) ; hydrolase activity (GO:0016787)	N/A
1570685,4920349|13610	0.997443	0.0197801	1.00085	2.46397	up	up	Mus musculus endothelial differentiation, sphingolipid G-protein-coupled receptor, 3 (Edg3), mRNA.///Mus musculus sphingosine-1-phosphate receptor 3 (S1pr3), mRNA.	13610	Edg3///S1pr3	TGAGACACCATTTCTCACTGAACCCGAAGCTGCCAGCTTTGGCTAGATTG///AACTACATTTGATGCCCAATCACTAAGTCCCTTTTATCCCCCAGGGCCAT	cytokine production (GO:0001816) ; signal transducer activity (GO:0004871) ; receptor activity (GO:0004872) ; G-protein coupled receptor activity (GO:0004930) ; plasma membrane (GO:0005886) ; integral to plasma membrane (GO:0005887) ; inflammatory response (GO:0006954) ; signal transduction (GO:0007165) ; G-protein coupled receptor protein signaling pathway (GO:0007186) ; inhibition of adenylate …	Mm_Signal_Transduction_of_S1P_Receptor_WP57_69159 ; Mm_Small_Ligand_GPCRs_WP353_69094
6370403	0.272515	0.0121847	2.06275	2.82802	up	down	N/A	N/A	Edil3	CCAGTATACTGAGGGTCAAGGCAGTCATGCTGAAACTACATGAGGTCAGG	N/A	N/A
4640711|13614	0.0369302	0.0266206	1.42696	2.05786	up	up	Mus musculus endothelin 1 (Edn1), mRNA.	13614	Edn1	GGGTTTCTGTAGAAAGTCCTTAGGGAGTGTTCGTGTCTGACTCAGGCGCC	negative regulation of transcription from RNA polymerase II promoter (GO:0000122) ; skeletal system development (GO:0001501) ; prostaglandin biosynthetic process (GO:0001516) ; patterning of blood vessels (GO:0001569) ; response to hypoxia (GO:0001666) ; in utero embryonic development (GO:0001701) ; histamine secretion (GO:0001821) ; regulation of systemic arterial blood pressure by endothelin (G…	Mm_MicroRNAs_in_Cardiomyocyte_Hypertrophy_WP1560_70037 ; Mm_Prostaglandin_Synthesis_and_Regulation_WP374_69204
6960142|13615	0.4281	0.0338149	1.07819	3.5995	up	up	Mus musculus endothelin 2 (Edn2), mRNA.	13615	Edn2	CTCTTGGGACACTTTTGGGAGCACAGAACCTGCTGTACTTCGCTCATCTG	prostaglandin biosynthetic process (GO:0001516) ; ovarian follicle rupture (GO:0001543) ; positive regulation of leukocyte chemotaxis (GO:0002690) ; regulation of systemic arterial blood pressure by endothelin (GO:0003100) ; hormone activity (GO:0005179) ; extracellular region (GO:0005576) ; extracellular space (GO:0005615) ; elevation of cytosolic calcium ion concentration (GO:0007204) ; activat…	N/A
1300601,4810646,3180086|13628	0.153245	0.0154569	1.70121	2.95948	down	up	Mus musculus eukaryotic translation elongation factor 1 alpha 2 (Eef1a2), mRNA.	13628	Eef1a2	GCGCATGTCTGCACCTCCGCTTGTAAGAGGCTCTACGTCAGCGACTGGAT///CTTCCGCGCCAGCGCTCACCACGCTCAGTGCCCGTTTTCCCAATAAACTG///TAAATATGCCTGGGTGCTGGACAAGCTGAAGGCCGAGCGGGAACGAGGCA	nucleotide binding (GO:0000166) ; translation elongation factor activity (GO:0003746) ; GTPase activity (GO:0003924) ; GTP binding (GO:0005525) ; nucleus (GO:0005634) ; cytoplasm (GO:0005737) ; eukaryotic translation elongation factor 1 complex (GO:0005853) ; translation (GO:0006412) ; translational elongation (GO:0006414) ; anti-apoptosis (GO:0006916) ; neuronal cell body (GO:0043025)	Mm_Translation_Factors_WP307_69809
2070561,6480370,2140273|381812	0.35842	0.0122964	2.15639	2.2719	up	up	Mus musculus EF-hand calcium binding domain 4B (Efcab4b), mRNA.	381812	Efcab4b	GCTCAGCTCCAAGAAGCCCATGAGCAGAAGAACGAACTGGAATGTGCCCT///TGAGCGCCAAGGAGCAGGAGCTGGAGCGACTCAATCAGAAGCAGAGGAAG///GGAGTTGGAAAAGAAGCTGAGCGCCAAGGAGCAGGAGCTGGAGCGACTCA	store-operated calcium entry (GO:0002115) ; calcium ion binding (GO:0005509) ; nucleus (GO:0005634) ; nucleolus (GO:0005730) ; cytoplasm (GO:0005737) ; Golgi apparatus (GO:0005794) ; transport (GO:0006810) ; ion transport (GO:0006811) ; calcium ion transport (GO:0006816) ; activation of store-operated calcium channel activity (GO:0032237) ; positive regulation of calcium ion transport (GO:0051928)	N/A
7610504|230500	0.0276377	0.568304	9.23376	1.3029	down	up	Mus musculus EF-hand calcium binding domain 7 (Efcab7), mRNA.	230500	Efcab7	TCGACTATTTTATTTATTAACTACATACTTTTCCATGTAACTGGTGTACT	calcium ion binding (GO:0005509) ; cellular_component (GO:0005575) ; biological_process (GO:0008150)	N/A
4120608,6100609|211482	0.4281	0.0104895	1.07819	3.40694	up	up	Mus musculus EF hand domain family, member B (Efhb), mRNA.	211482	Efhb	GGAAAGAGGAGCGAAAATTGTATCCAAAAGAGTTGATGACTTCAAAGAGA///CCTTAACTGGAAAGACAGAATACCTCTCAAAGAGCATGAGAAGAGGGTCG	calcium ion binding (GO:0005509) ; cellular_component (GO:0005575) ; proteinaceous extracellular matrix (GO:0005578) ; signal transduction (GO:0007165) ; biological_process (GO:0008150)	N/A
4290132|114600	0.373997	0.00764834	2.72764	3.40503	up	up	Mus musculus predicted gene, EG114600 (EG114600), mRNA.	114600	EG114600	CCATCTCATTCCTTACCAGAGAGAAGGTGAACAGAAGGACAGATGACTTC	molecular_function (GO:0003674) ; cellular_component (GO:0005575) ; biological_process (GO:0008150)	N/A
2190408|214403	0.0375344	0.402738	3.72957	1.56616	down	down	Mus musculus predicted gene, EG214403 (EG214403), mRNA.	214403	EG214403	CCGGTGGATTGGAAAGCCAGTATGCAAAGACTCAAGAGGGAAATGTGGGC	molecular_function (GO:0003674) ; cellular_component (GO:0005575) ; biological_process (GO:0008150)	N/A
450037|215208	0.906445	0.0294141	1.11989	2.75357	up	up	PREDICTED: Mus musculus predicted gene, EG215208 (EG215208), mRNA.	215208	EG215208	CCGGTCCCTTCAAAGACATGGAAAAACTCACGCTGAAGAAAAAGCCCAGG	molecular_function (GO:0003674) ; cellular_component (GO:0005575) ; biological_process (GO:0008150)	N/A
4390243|216394	0.4281	0.0351767	1.07819	2.14132	up	up	PREDICTED: Mus musculus predicted gene, EG216394 (EG216394), mRNA.	216394	EG216394	TCCTGGTGCCGGTAAACCTGAATATGCACTGGAGCCTTGTGGTGACCTAC	molecular_function (GO:0003674) ; cellular_component (GO:0005575) ; biological_process (GO:0008150)	N/A
1440066|224572	0.836425	0.022805	1.02802	2.27445	up	up	PREDICTED: Mus musculus predicted gene, EG224572 (EG224572), mRNA.	224572	EG224572	GATACCTCTGCTTTTTGGCCCTTGGGAGTTACACCATGGCCTTCTTGTCT	molecular_function (GO:0003674) ; signal transducer activity (GO:0004871) ; receptor activity (GO:0004872) ; G-protein coupled receptor activity (GO:0004930) ; cellular_component (GO:0005575) ; plasma membrane (GO:0005886) ; signal transduction (GO:0007165) ; G-protein coupled receptor protein signaling pathway (GO:0007186) ; biological_process (GO:0008150) ; membrane (GO:0016020) ; integral to m…	N/A
7100452,4590309|224763	0.72931	0.0242177	1.3058	2.72195	down	down	PREDICTED: Mus musculus predicted gene, EG224763 (EG224763), mRNA.	224763	EG224763	TGGTAAACTATTTCAGGAGATTCACTCATGGACTGATGTCTGTCCTATTC///ACGAGAGCAAGATACGCAGGGACATCGAGCTGGACCCTTTGGAGTGGAAG	molecular_function (GO:0003674) ; cellular_component (GO:0005575) ; biological_process (GO:0008150)	N/A
6550017|226604	0.0535858	0.008942	1.44655	4.00539	up	up	PREDICTED: Mus musculus predicted gene, EG226604 (EG226604), mRNA.	226604	EG226604	CCTCCCCACAAGTGAGCTCCAGAGCCGATGGGTTGTGCATGTGTTCAAAG	molecular_function (GO:0003674) ; monooxygenase activity (GO:0004497) ; flavin-containing monooxygenase activity (GO:0004499) ; cellular_component (GO:0005575) ; endoplasmic reticulum (GO:0005783) ; biological_process (GO:0008150) ; membrane (GO:0016020) ; oxidoreductase activity (GO:0016491) ; oxidation-reduction process (GO:0055114)	N/A
3400451,2490653|240327	0.0105438	0.522727	4.5577	1.3381	down	down	Mus musculus predicted gene, EG240327 (EG240327), mRNA.	240327	EG240327	GTGAGATGGGAGGCATAACGAGAAATATTTTGGGAGATCATGGGGCCAGG///GGTGGAAGACTTGGCTGGAAGGCTTTGCAGATGGGCTACTGAGCTTCTTC	molecular_function (GO:0003674) ; cellular_component (GO:0005575) ; cellular response to interferon-beta (GO:0035458)	N/A
4290392|240549	0.491225	0.00652353	2.01072	6.79336	down	up	Mus musculus predicted gene, EG240549 (EG240549), mRNA.	240549	EG240549	GCAGACCTGTAATGGCCAGACCTCTCTGCTGAGCCATCATCTTTGTTTAG	molecular_function (GO:0003674) ; mitochondrion (GO:0005739) ; biological_process (GO:0008150)	N/A
6520735|278167	0.353471	0.0360339	2.04573	2.75906	up	up	PREDICTED: Mus musculus predicted gene, EG278167 (EG278167), mRNA.	278167	EG278167	TGCTGCCAGGATTCCCTCACATGCCCAAGCTAGCAGCTCCTCCCACATTT	molecular_function (GO:0003674) ; cellular_component (GO:0005575) ; biological_process (GO:0008150)	N/A
3390348|328644	0.4281	0.00820272	1.07819	4.05233	up	up	Mus musculus predicted gene, EG328644 (EG328644), mRNA.	328644	EG328644	GTGCTCTGAGCTCTCTATAGGATAATGGAAGAGGAGAGAGCTACGGTCCC	N/A	N/A
7330075|329123	0.440734	0.0426382	1.43684	4.14042	down	up	PREDICTED: Mus musculus predicted gene, EG329123 (EG329123), mRNA.	329123	EG329123	CACCACAATGGGGACATACAGCCTGCCCAGTGCCAAGAGTCATCCCAACG	molecular_function (GO:0003674) ; cellular_component (GO:0005575) ; biological_process (GO:0008150)	N/A
5670341|330513	0.680698	0.0156079	1.13592	2.51506	down	up	Mus musculus predicted gene, EG330513 (EG330513), mRNA.	330513	EG330513	CTAGTGCTGTGAACCAGTTGGCCACCTCGAGGCCTGTACCCTACAGAGCT	molecular_function (GO:0003674) ; cellular_component (GO:0005575) ; biological_process (GO:0008150)	N/A
6040484,990010,150612|382109	0.4281	0.0431543	1.07819	2.05858	up	up	Mus musculus predicted gene, EG382109 (EG382109), mRNA.	382109	EG382109	GTGATGATGTGAGCATAATTGGAGTCATGACAAATAGTCCTGCCCCCTGC///GGGACTGTCACAACAGCGAAGCTCTAGCAACTAAGCGCATGGTCTCTTCC///CGCTGCTCAGAAAGTGTTATCGACTGCAAAACAGGAGATACCTGCCCCCG	molecular_function (GO:0003674) ; cellular_component (GO:0005575) ; biological_process (GO:0008150)	N/A
6480112|382156	0.817434	0.0213729	1.2915	2.26474	down	up	Mus musculus predicted gene, EG382156 (EG382156), mRNA.	382156	EG382156	GGTTCTACTGTGACATGGTCACCCTACCGCTCCATGGCAAAGAGACATGG	molecular_function (GO:0003674) ; cellular_component (GO:0005575) ; biological_process (GO:0008150)	N/A
1430465|432743	0.00495283	0.702844	2.53318	1.15437	up	up	Mus musculus predicted gene, EG432743 (EG432743), mRNA.	432743	EG432743	ATGTACCACAGAGACCCACTGTGACAATGATTCAGTCCACCAGGCTGGCC	molecular_function (GO:0003674) ; cellular_component (GO:0005575) ; biological_process (GO:0008150)	N/A
1340431|432870	0.105308	0.0011025	2.29143	2.67882	down	down	Mus musculus predicted gene, EG432870 (EG432870), mRNA.	432870	EG432870	TCTGCTCTGGCTGGAGCTTAAGAGAGTATTTGGCACATAGAAGGCCCAGG	molecular_function (GO:0003674) ; cellular_component (GO:0005575) ; biological_process (GO:0008150)	N/A
6380301|432939	0.15062	0.00398067	6.64297	2.1676	down	up	Mus musculus predicted gene, EG432939 (EG432939), mRNA.	432939	EG432939	GACGAGCACTTTGGGTAGCACCGCGACACACAATAGCCACCACGGTTAGG	N/A	N/A
7570270|432986	0.435811	0.0476305	1.7202	2.08927	up	up	Mus musculus predicted gene, EG432986 (EG432986), non-coding RNA.	432986	EG432986	TCAGCAACAGTTTAGGCCTGGGTGGAGGCAGCAGCCATGTCCTTGGAGAT	N/A	N/A
4260025|433016	0.4281	0.0147478	1.07819	3.86886	up	up	Mus musculus predicted gene, EG433016 (EG433016), mRNA.	433016	EG433016	CACGGGCCAGATCTGCCACACCAGAAATCCAGGAGATTGCTGATAAGGTT	cornified envelope (GO:0001533) ; protease binding (GO:0002020) ; cysteine-type endopeptidase inhibitor activity (GO:0004869) ; structural molecule activity (GO:0005198) ; nucleus (GO:0005634) ; cytoplasm (GO:0005737) ; negative regulation of peptidase activity (GO:0010466) ; negative regulation of endopeptidase activity (GO:0010951) ; cell-cell adhesion (GO:0016337) ; peptide cross-linking (GO:0…	N/A
240259|433229	0.00364484	0.42707	2.03105	1.06458	down	up	PREDICTED: Mus musculus predicted gene, EG433229, transcript variant 7 (EG433229), mRNA.	433229	EG433229	TGGCTGACCTCATCGAGTCCATGCTGAAAAACCTCTCCCGGATTCACCCC	N/A	N/A
4490273|433623	0.00578282	0.876184	6.82457	1.1118	up	up	PREDICTED: Mus musculus predicted gene, EG433623 (EG433623), misc RNA.	433623	EG433623	GCCACACCAGCCCTTTGGATTTGAAAAGTACATCACTCGAGATTCCTTCT	N/A	N/A
2630288|433634	0.4281	0.0432114	1.07819	2.20531	up	up	Mus musculus predicted gene, EG433634 (EG433634), mRNA.	433634	EG433634	TGGTAAACAGAGAATGGCCTTGCTGAAATGTTGTAGAGGTTGTTGGAGCC	molecular_function (GO:0003674) ; cellular_component (GO:0005575) ; biological_process (GO:0008150)	N/A
5670379|434008	0.443552	0.0313035	1.37567	2.77534	down	up	Mus musculus predicted gene, EG434008 (EG434008), mRNA.	434008	EG434008	GCCCTGGTCAGATTCTACAGCAGACCTTGCATGTGAGCGCCCGGAGTGTA	molecular_function (GO:0003674) ; cellular_component (GO:0005575) ; biological_process (GO:0008150)	N/A
1820575|434171	0.200747	0.0100221	1.22637	2.50163	down	down	Mus musculus predicted gene, EG434171 (EG434171), mRNA.	434171	EG434171	CTGATATGGAAACTTCTCTTTATTATGGCTATGCAATGTAGGAGCTGGCC	molecular_function (GO:0003674) ; cellular_component (GO:0005575) ; biological_process (GO:0008150)	N/A
6220286|434729	0.4281	0.0210586	1.07819	2.7807	up	up	Mus musculus predicted gene, EG434729 (EG434729), mRNA.	434729	EG434729	CGATGGCATTCTACTTTGACCGTGATGACGTGGCTCAGGAGAACTTCAAG	molecular_function (GO:0003674) ; cellular_component (GO:0005575) ; cellular iron ion homeostasis (GO:0006879) ; biological_process (GO:0008150) ; metal ion binding (GO:0046872)	N/A
2760348|545242	0.566095	0.0355182	1.34404	2.45735	down	up	PREDICTED: Mus musculus predicted gene, EG545242 (EG545242), mRNA.	545242	EG545242	AGAATCTTGGCAGCAAGTGAAGCAGGTGATCTTCCAGCTCCGTGCCAAAC	metal ion binding (GO:0046872)	N/A
7560154|545758	0.0356536	0.0109343	3.58096	5.62725	down	up	Mus musculus predicted gene, EG545758 (EG545758), mRNA.	545758	EG545758	GTGTCCCAATATTGCTTACACCTGGATCAGCTAAAGTGCCGCGTCCTCTG	molecular_function (GO:0003674) ; cellular_component (GO:0005575) ; biological_process (GO:0008150)	N/A
4280577|546282	0.4281	0.00548275	1.07819	2.80036	up	up	Mus musculus predicted gene, EG546282 (EG546282), mRNA.	546282	EG546282	CGGCTCTGCTCAGGGTTGTTGGACAGTTAACCGAGAAGACAACTGAGCAC	molecular_function (GO:0003674) ; cellular_component (GO:0005575) ; biological_process (GO:0008150)	N/A
3710592|623370	0.4281	0.0300801	1.07819	2.99949	up	up	PREDICTED: Mus musculus predicted gene, EG623370 (EG623370), mRNA.	623370	EG623370	GCTCGGATGGTGTACGTGGTTTTGAATGAAGCACCTGTTATGGTGCCCGC	molecular_function (GO:0003674) ; cellular_component (GO:0005575) ; biological_process (GO:0008150)	N/A
1010593,2360072|625424	0.431025	0.0114357	2.0739	2.53426	down	up	Mus musculus predicted gene, EG625424 (EG625424), mRNA.	625424	EG625424	TGGTGTAGAGTGTGGCCCCGTGTTTGGGCCGTGTGCTCCTGTGTGACAAA///TTCTTAGAGGGGCAGAGGGGTCCTGGGCTGTTTCTCAGGCTTGGCTCCCA	molecular_function (GO:0003674) ; cellular_component (GO:0005575) ; biological_process (GO:0008150)	N/A
7400164|625737	0.0121144	0.077046	2.93493	3.12651	up	down	PREDICTED: Mus musculus predicted gene, EG625737 (EG625737), mRNA.	625737	EG625737	TACACAAGTGGATGTTCGTGGAAGACTAAAGGGGGCATGGGGTCTCAGGC	molecular_function (GO:0003674) ; cellular_component (GO:0005575) ; biological_process (GO:0008150)	N/A
2360538|626858	0.0236017	0.0176433	2.31247	1.36366	up	up	PREDICTED: Mus musculus predicted gene, EG626858 (EG626858), mRNA.	626858	EG626858	CCATGGTAACGTCTTCAGCAGGTGGCAGGTATGTGTCATCTTCCAAAAGG	nucleotide binding (GO:0000166) ; molecular_function (GO:0003674) ; ATP binding (GO:0005524) ; cellular_component (GO:0005575) ; biological_process (GO:0008150)	N/A
1570053|627094	0.412426	0.0264036	2.81158	3.05858	up	up	PREDICTED: Mus musculus predicted gene, EG627094 (EG627094), mRNA.	627094	EG627094	CATTGCTTTCTGCAGGTGAGGATATCAGGCCTCTGGGTCCCGCTCAAGGC	N/A	N/A
3360075|628870	0.4281	0.0317211	1.07819	2.37099	up	up	PREDICTED: Mus musculus predicted gene, EG628870 (EG628870), mRNA.	628870	EG628870	CTGCAAGTGCTGTCGTGAAAATGGAGTGCGAAACGTGACGGTGCCTCTGC	molecular_function (GO:0003674) ; cellular_component (GO:0005575) ; biological_process (GO:0008150)	N/A
5050139|629734	0.610269	0.0372452	1.31165	2.15786	down	up	Mus musculus predicted gene, EG629734 (EG629734), mRNA.	629734	EG629734	CTTGGCGCAGTTTCTTGGTGGCTTCCGTTTTACAAGGCCAGCAGTTAGTC	N/A	N/A
4730561|632778	0.00245057	0.465844	3.50992	1.09647	down	down	Mus musculus predicted gene, EG632778 (EG632778), mRNA.	632778	EG632778	CTGCGTAGTGTGGTAGGCCCCATGGCCGGTAAGCAATTGAAACGTGGTGG	molecular_function (GO:0003674) ; cellular_component (GO:0005575) ; biological_process (GO:0008150)	N/A
670451|637913	0.951255	0.0284891	1.06328	3.01924	down	up	PREDICTED: Mus musculus predicted gene, EG637913 (EG637913), misc RNA.	637913	EG637913	AAAAGGGGATGTGTCCCTGTCCCGGTGGCATTGCCAGGCTTTGCCATATG	N/A	N/A
2510110|640530	0.4281	0.0422338	1.07819	2.05227	up	up	PREDICTED: Mus musculus predicted gene, EG640530 (EG640530), mRNA.	640530	EG640530	CCAACATGGTGATTGCTGATGTGAAGATGCTATCTGGTTTCATCCCATTG	N/A	N/A
6560711|665033	0.353471	0.0145985	2.04573	2.29875	up	up	PREDICTED: Mus musculus predicted gene, EG665033 (EG665033), misc RNA.	665033	EG665033	CAGACGTGCTATCAACAAATATCCCGGCAGAGACCTGCAAGCCAAGTGTG	extracellular region (GO:0005576) ; proteinaceous extracellular matrix (GO:0005578) ; collagen (GO:0005581) ; cell adhesion (GO:0007155)	N/A
4860059|666731	0.500707	0.00186711	1.83162	4.71349	down	up	PREDICTED: Mus musculus predicted gene, EG666731 (EG666731), misc RNA.	666731	EG666731	GTGTTCTGACTCCCAGGAGCACAGCGGTCACACACACTGTTCCATTGATG	cellular_component (GO:0005575) ; intracellular (GO:0005622) ; biological_process (GO:0008150) ; zinc ion binding (GO:0008270) ; metal ion binding (GO:0046872)	N/A
870300|667705	0.0278176	0.000264679	2.795	1.56331	up	up	PREDICTED: Mus musculus predicted gene, EG667705 (EG667705), mRNA.	667705	EG667705	CAGCATCAGCCCTGGCATCACAGAGGGCATAGATCCCCAGTGTTGGAACA	N/A	N/A
4830093|668081	0.4281	0.0360541	1.07819	2.12439	up	up	PREDICTED: Mus musculus predicted gene, EG668081 (EG668081), mRNA.	668081	EG668081	CCCTTCAGGAGAAGAAAGATCTGGTGGCCTATTCTGCATGCTGCTTCAGG	molecular_function (GO:0003674) ; cellular_component (GO:0005575) ; biological_process (GO:0008150)	N/A
2510370|668311	0.0286133	0.00540897	2.07157	1.82813	down	up	PREDICTED: Mus musculus predicted gene, EG668311 (EG668311), mRNA.	668311	EG668311	CCATCTGTGGTGGTCAAGGAAGAGACCCTAAACGGTGGGAACACTCCAGC	N/A	N/A
3290575,2750326|112407	0.0335069	0.00271711	1.50375	2.68054	up	up	Mus musculus EGL nine homolog 3 (C. elegans) (Egln3), mRNA.	112407	Egln3	CCCACAAGCAGCATAGACCTGAAAGTGTTTTATTTCGTCATGTTCAGACA///CGTGTGTGTTCCCTTTAACGGTTCATCGTCCATAACAAAGAACAGTGTGC	response to hypoxia (GO:0001666) ; iron ion binding (GO:0005506) ; nucleus (GO:0005634) ; cytoplasm (GO:0005737) ; apoptosis (GO:0006915) ; oxidoreductase activity (GO:0016491) ; oxidoreductase activity, acting on single donors with incorporation of molecular oxygen, incorporation of two atoms of oxygen (GO:0016702) ; oxidoreductase activity, acting on paired donors, with incorporation or reducti…	Mm_PodNet-_protein-protein_interactions_in_the_podocyte_WP2310_72005 ; Mm_XPodNet_-_protein-protein_interactions_in_the_podocyte_expanded_by_STRING_WP2309_72004
7330026	0.0239208	0.00271647	2.38913	2.74438	up	down	N/A	N/A	Egr2	GGTCTGCATGTGTACAGGATGCCTTACTATGGGAACAGAAAAATCACTCC	N/A	N/A
20612	0.00196843	0.00100763	6.3072	1.60101	up	up	N/A	N/A	Egr3	GAAGCGGTGTAATGTTGCCCCATTTGCCTTGTGAGCAAATGCCAATACAG	N/A	N/A
3120692	0.470869	0.0463156	2.41779	3.60115	up	down	N/A	N/A	Eif2ak4	CTAGACCTGAGGAAAACGTGCAGTGAGTATGAGAGTCGGGGTTCTGTCCC	N/A	N/A
3440274	0.191605	0.00293445	1.90446	2.2976	up	up	N/A	N/A	Eif3s3	GAGATTCGGCCGTGAAGCAGGTGCAGATTAACACTTACTGCCAGAACATC	N/A	N/A
5290438|109901	0.00949975	0.0547872	3.08749	1.70905	down	down	Mus musculus elastase 1, pancreatic (Ela1), mRNA.	109901	Ela1	GTGGCCTCCCCAAGATGGCTCTTAGCTTTGCAATGAGACCTGAAGTAAGC	negative regulation of transcription from RNA polymerase II promoter (GO:0000122) ; proteolysis (GO:0006508) ; inflammatory response (GO:0006954) ; peptidase activity (GO:0008233) ; serine-type peptidase activity (GO:0008236) ; post-embryonic development (GO:0009791) ; Wnt receptor signaling pathway (GO:0016055) ; hydrolase activity (GO:0016787) ; exocrine pancreas development (GO:0031017) ; mult…	N/A
3290746|15571	0.00850009	0.74838	3.10428	1.18518	down	up	Mus musculus ELAV (embryonic lethal, abnormal vision, Drosophila)-like 3 (Hu antigen C) (Elavl3), mRNA.	15571	Elavl3	ACCCTGCATGGGATGGCTTAGGGGACACAATGGTGCCCTACTCAGGCCTC	nucleotide binding (GO:0000166) ; nucleic acid binding (GO:0003676) ; RNA binding (GO:0003723) ; multicellular organismal development (GO:0007275) ; nervous system development (GO:0007399) ; AU-rich element binding (GO:0017091) ; cell differentiation (GO:0030154)	Mm_mRNA_processing_WP310_71745
4560121|170757	0.025846	0.000498594	2.53112	2.45903	up	up	Mus musculus EGF, latrophilin seven transmembrane domain containing 1 (Eltd1), mRNA.	170757	Eltd1	GTGGCCCATGACTGCCATTGTCATTCTGGGTTGGGACTGTAGAAATAGGA	signal transducer activity (GO:0004871) ; receptor activity (GO:0004872) ; transmembrane receptor activity (GO:0004888) ; G-protein coupled receptor activity (GO:0004930) ; calcium ion binding (GO:0005509) ; plasma membrane (GO:0005886) ; signal transduction (GO:0007165) ; cell surface receptor linked signaling pathway (GO:0007166) ; G-protein coupled receptor protein signaling pathway (GO:000718…	Mm_GPCRs,_Class_B_Secretin-like_WP456_69131
5260327|329078	0.405066	0.0103284	1.77165	2.27205	up	up	Mus musculus empty spiracles homolog 2 (Drosophila) opposite strand (Emx2os), non-coding RNA.	329078	Emx2os	GGGAAGACTATTTTGCCAAGTTCCAGCCTCCAGCACGGCAAAGGTGCCCT	molecular_function (GO:0003674) ; cellular_component (GO:0005575) ; biological_process (GO:0008150)	N/A
1090767|13807	0.651626	0.00327387	1.0874	3.06282	up	down	Mus musculus enolase 2, gamma neuronal (Eno2), mRNA.	13807	Eno2	GTCCCACAGTTGCCACCATCTCCGTGGCTTTGAAATGACCACCACCATTA	phosphopyruvate hydratase complex (GO:0000015) ; magnesium ion binding (GO:0000287) ; photoreceptor inner segment (GO:0001917) ; phosphopyruvate hydratase activity (GO:0004634) ; intracellular (GO:0005622) ; soluble fraction (GO:0005625) ; insoluble fraction (GO:0005626) ; cytoplasm (GO:0005737) ; plasma membrane (GO:0005886) ; gluconeogenesis (GO:0006094) ; glycolysis (GO:0006096) ; membrane (GO…	Mm_Glycolysis_and_Gluconeogenesis_WP157_69361
6580113,3290133|18605	0.0114849	0.866758	2.13446	1.02243	up	up	Mus musculus ectonucleotide pyrophosphatase/phosphodiesterase 1 (Enpp1), mRNA.	18605	Enpp1	GGAGTGCTCCGCCTTAGAGTCCTCAGCTTACATACTGCCTCATAGGCCTG///GGAAACGGTCGAGTGGAGTTACAACTGGGACTCCCTGTGTGGTGTCGATG	nucleic acid binding (GO:0003676) ; catalytic activity (GO:0003824) ; phosphodiesterase I activity (GO:0004528) ; nucleotide diphosphatase activity (GO:0004551) ; scavenger receptor activity (GO:0005044) ; insulin receptor binding (GO:0005158) ; ATP binding (GO:0005524) ; extracellular space (GO:0005615) ; plasma membrane (GO:0005886) ; generation of precursor metabolites and energy (GO:0006091) …	Mm_Endochondral_Ossification_WP1270_72216 ; Mm_Insulin_Signaling_WP65_71726 ; Mm_Purine_metabolism_WP2185_71316
3140079|328309	0.23826	0.00169787	2.95275	2.56619	up	down	PREDICTED: Mus musculus predicted gene, ENSMUSG00000042857 (ENSMUSG00000042857), mRNA.	328309	ENSMUSG00000042857	GCTAGGAGAGAGAGGAGCAATCAGCCTCCAAACTGACCAAACGTTGGCGG	molecular_function (GO:0003674) ; cellular_component (GO:0005575) ; biological_process (GO:0008150)	N/A
2650497|22526	0.5194	0.00359533	1.91715	2.10705	down	up	Mus musculus predicted gene, ENSMUSG00000073257 (ENSMUSG00000073257), mRNA.	22526	ENSMUSG00000073257	GTAGAGACACCAATGGAAAACTGGAATTTGTTAAGTGGTGAACAGCAAGT	molecular_function (GO:0003674) ; cellular_component (GO:0005575) ; biological_process (GO:0008150)	N/A
4830327|215446	0.729118	0.0301646	1.09741	2.7377	down	up	Mus musculus ectonucleoside triphosphate diphosphohydrolase 3 (Entpd3), mRNA.	215446	Entpd3	GTATGGCAGCTCAAAACAGCTTGTGGCTCTTCTAGCCTTCTCCAGCACTG	plasma membrane (GO:0005886) ; 5'-nucleotidase activity (GO:0008253) ; nucleoside diphosphate catabolic process (GO:0009134) ; nucleoside triphosphate catabolic process (GO:0009143) ; hydrolase activity (GO:0016787) ; nucleoside-diphosphatase activity (GO:0017110) ; nucleoside-triphosphatase activity (GO:0017111)	Mm_Purine_metabolism_WP2185_71316
3870452	0.975632	0.00121466	1.00131	2.02942	up	down	N/A	N/A	Epb4.1l2	GACGTGTTCTACCTCCGCACTACTAGGAAGCCAGCCTTAGCATGTACAGC	N/A	N/A
6760050,620736,4280136|13837	0.0101395	0.533345	2.55477	1.40984	down	down	Mus musculus Eph receptor A3 (Epha3), mRNA.	13837	Epha3	GGTTGGTGTCACTGTGGTTGGGCCACAGAAGAAGATCATCAGCACCATTA///TGCTTTCCCTGTTCCTACTGTCACCAAATCACTCACAGTCTGAATATCCC///GGTGTCACTGTGGTTGGGCCACAGAAGAAGATCATCAGCACCATTAAAGC	nucleotide binding (GO:0000166) ; protein tyrosine kinase activity (GO:0004713) ; receptor activity (GO:0004872) ; ephrin receptor activity (GO:0005003) ; GPI-linked ephrin receptor activity (GO:0005004) ; ATP binding (GO:0005524) ; early endosome (GO:0005769) ; integral to plasma membrane (GO:0005887) ; protein phosphorylation (GO:0006468) ; positive regulation of neuron projection development (…	N/A
4670148,6250154,7050327|13841	0.0173111	0.0205017	1.12453	2.73127	up	up	Mus musculus Eph receptor A7 (Epha7), mRNA.	13841	Epha7	GGCAGGAGCCGGAGCATCCCAATGGAGTCATCACGGAATATGAAATCAAG///GTTTGCTGATTGGCAGGTAGTTCAAAATTGCAAGTTGCCAAGAGCTCTGA///AGCTCTCCAGCTTTGGCTAACCCAATCCGAGCACATCAAGAGCTTCAGTC	nucleotide binding (GO:0000166) ; protein kinase activity (GO:0004672) ; protein tyrosine kinase activity (GO:0004713) ; transmembrane receptor protein tyrosine kinase activity (GO:0004714) ; receptor activity (GO:0004872) ; ephrin receptor activity (GO:0005003) ; GPI-linked ephrin receptor activity (GO:0005004) ; protein binding (GO:0005515) ; ATP binding (GO:0005524) ; plasma membrane (GO:00058…	N/A
3830241	0.0243887	0.0114219	1.0521	2.22653	down	up	N/A	N/A	Ephb2	GGCTCCCCTGTGAGCAAATGCAGGGAATCCGAGCAGAACAATCGGTTAGT	N/A	N/A
2120068|13845	0.780801	0.0488047	1.09832	2.24989	up	up	Mus musculus Eph receptor B3 (Ephb3), mRNA.	13845	Ephb3	TGACCCCACCAGGTAAGCAGAGAGTACTCCCTCCCCCAGGAAGTGGAGGA	nucleotide binding (GO:0000166) ; angiogenesis (GO:0001525) ; urogenital system development (GO:0001655) ; protein kinase activity (GO:0004672) ; protein tyrosine kinase activity (GO:0004713) ; transmembrane receptor protein tyrosine kinase activity (GO:0004714) ; receptor activity (GO:0004872) ; ephrin receptor activity (GO:0005003) ; transmembrane-ephrin receptor activity (GO:0005005) ; ATP bin…	N/A
3140427|13848	0.00730361	0.0247241	11.9785	3.29082	down	up	Mus musculus Eph receptor B6 (Ephb6), mRNA.	13848	Ephb6	TGAGGCAGCCAGGCTCAGTGGAAGTGTAAAGCCTGCTCAGGAGTCTGTGA	nucleotide binding (GO:0000166) ; protein kinase activity (GO:0004672) ; receptor activity (GO:0004872) ; ephrin receptor activity (GO:0005003) ; ATP binding (GO:0005524) ; extracellular region (GO:0005576) ; plasma membrane (GO:0005886) ; integral to plasma membrane (GO:0005887) ; protein phosphorylation (GO:0006468) ; transmembrane receptor protein tyrosine kinase signaling pathway (GO:0007169)…	Mm_XPodNet_-_protein-protein_interactions_in_the_podocyte_expanded_by_STRING_WP2309_72004
7400707|67425	0.0249982	0.390076	4.74537	1.89167	down	down	Mus musculus EPS8-like 1 (Eps8l1), mRNA.	67425	Eps8l1	AAAAGTGATGAGACGATGGGGTTCCCAGCGCCCCGTAGGACAACAGTCGC	ruffle (GO:0001726) ; cytoplasm (GO:0005737) ; Rac protein signal transduction (GO:0016601) ; actin filament binding (GO:0051015)	N/A
4180132,3140390|98845	0.0035737	0.670682	2.15509	1.03666	down	up	Mus musculus EPS8-like 2 (Eps8l2), mRNA.	98845	Eps8l2	ACAGGAGGCCTTGGGTGACCTGCTGGTATAGAGTATGCTGTATTCTTTCT///CCTAGCTACACCTGTGGGTAGCTCTTTTACCACCCGAGCCCTACCCCCAA	ruffle (GO:0001726) ; cytoplasm (GO:0005737) ; plasma membrane (GO:0005886) ; Rac protein signal transduction (GO:0016601) ; actin filament binding (GO:0051015)	N/A
650301|99662	0.00144853	0.26786	7.41982	1.12239	down	down	Mus musculus ESP8-like 3 (Eps8l3), mRNA.	99662	Eps8l3	AGCTGCAGATGCTGTGTCCACAGGAGGCTCCACGGATCCAGGCCCGGCTG	cellular_component (GO:0005575) ; cytoplasm (GO:0005737) ; biological_process (GO:0008150)	N/A
2320497|353283	0.0330029	0.561205	13.8758	1.37143	up	down	Mus musculus ES cell-expressed Ras (Eras), mRNA.	353283	Eras	CAGGAGGCTGTGGCCGAATCAAGCAAGAAGACCCGACACCAGAAAGCCGT	nucleotide binding (GO:0000166) ; GTPase activity (GO:0003924) ; GTP binding (GO:0005525) ; cellular_component (GO:0005575) ; plasma membrane (GO:0005886) ; GTP catabolic process (GO:0006184) ; signal transduction (GO:0007165) ; small GTPase mediated signal transduction (GO:0007264) ; biological_process (GO:0008150) ; membrane (GO:0016020)	Mm_PluriNetWork_WP1763_72003
[truncated: 1,870 more rows]
