# Supplementary material for: Rudhira/BCAS3 is essential for mouse development and cardiovascular patterning
Source: Sci Rep. 2018 Apr 4;8:5632. doi: 10.1038/s41598-018-24014-w (PMC5884795; doi:10.1038/s41598-018-24014-w)
Supplement: Supplementary file 3 — S3 [file 41598_2018_24014_MOESM3_ESM.xls]

## Sheet: Commonly_Up_And_Down_Regulated
Gene_ID	p_Emb	p_YS	FC_Emb	FC_YS	Regulation_Emb	Regulation_YS	Definition	Entrez_Gene_ID	Symbol	Probe_Sequence	Gene Ontology Term_ID	Pathways
6270682	0.00395235	0.0137202	2.95725	6.33809	up	up	N/A	N/A	Slc15a2	GTTCACGGCCCCTGTATGAAAGACCTCATTTCTGTTCCTTTTACTACACG	N/A	N/A
60204	0.00111295	0.0171579	4.97466	3.68478	up	up	N/A	N/A	E330027M22Rik	CACCCTTGCTACAAATGCAGAGTCCCCTTGGTTCCTCAAGCCGTGGAGAC	N/A	N/A
270341|13723	0.000391834	0.035811	33.6857	7.54384	up	up	Mus musculus embigin (Emb), mRNA.	13723	Emb	GGAGGACTAGTGCACTATCTTTATGTTGCTGCGAATGCCTTAGACTTAAC	cell adhesion (GO:0007155) ; membrane (GO:0016020) ; integral to membrane (GO:0016021)	N/A
7610333|73092	0.0221918	0.0190479	3.73497	2.97296	up	up	PREDICTED: Mus musculus RIKEN cDNA 3110009E22 gene (3110009E22Rik), mRNA.	73092	3110009E22Rik	TGGTTTCAAACTTTCGGTTTGCGGTCGCAACATCTCACGTCTCACGGGAG	N/A	N/A
5560053	0.00347146	0.00384709	6.03788	5.90463	up	up	N/A	N/A	4930529M08Rik	TCTCTACTATCCTGTGTACCCCCAGACCCGGGAAGGCAAGGTGAGAGGCT	N/A	N/A
3370468	0.0380143	0.019362	4.00095	2.72561	up	up	N/A	N/A	4930568H22Rik	CTAGAGAAGCCCTAGCTCCATGCAGGACGAAGAGCCTAACTCCCCACCTC	N/A	N/A
1440719	0.00185923	0.043452	38.5347	3.57423	up	up	N/A	N/A	6430578G21Rik	GGTCTGGTCAGTGAATATGACTTCCAGCATTACCTGGAAGACTGACTCGG	N/A	N/A
5960370	0.0301159	0.0121804	6.21249	7.5626	up	up	N/A	N/A	9330187F13Rik	TCCCACCATTTTAATACCATCAGAGATGGGGGGCTGCCCATGACATTCAC	N/A	N/A
4390142	0.0021755	0.0270111	2.32668	2.43884	up	up	N/A	N/A	A130084P08Rik	GCTTTTCCGTTCTGCTCTCACAGGCGTTGACATTTCAGGAGCTGTCCCTC	N/A	N/A
940121|110075	0.00603287	0.0152551	4.84799	2.22793	up	up	Mus musculus bone morphogenetic protein 3 (Bmp3), mRNA.	110075	Bmp3	GTAGTGCTCAAAGTCTACCCTAACATGACAGTCGACTCCTGTGCTTGTAG	ossification (GO:0001503) ; cytokine activity (GO:0005125) ; extracellular region (GO:0005576) ; extracellular space (GO:0005615) ; multicellular organismal development (GO:0007275) ; growth factor activity (GO:0008083) ; cell differentiation (GO:0030154) ; membrane-bounded vesicle (GO:0031988) ; growth (GO:0040007) ; positive regulation of transcription from RNA polymerase II promoter (GO:004594…	Mm_Adipogenesis_WP447_72045
6560292|74649	0.0378809	0.0274261	2.7559	2.83158	up	up	Mus musculus carboxypeptidase A5 (Cpa5), mRNA.	74649	Cpa5	CATGAAACACACCCTGAATCACCCCTATTAGCCACGCTACTCAGGCCGGA	carboxypeptidase activity (GO:0004180) ; metallocarboxypeptidase activity (GO:0004181) ; cellular_component (GO:0005575) ; extracellular region (GO:0005576) ; proteolysis (GO:0006508) ; metabolic process (GO:0008152) ; peptidase activity (GO:0008233) ; metallopeptidase activity (GO:0008237) ; zinc ion binding (GO:0008270) ; hydrolase activity (GO:0016787) ; metal ion binding (GO:0046872)	N/A
4230008|241324	0.0399533	0.0237102	2.66028	2.38806	up	up	PREDICTED: Mus musculus crumbs homolog 2 (Drosophila) (Crb2), mRNA.	241324	Crb2	AGGGATGCAACCTCAACTCCACATGCAAGGATGGCGCCCCTTGTGAAGGC	calcium ion binding (GO:0005509) ; cellular_component (GO:0005575) ; biological_process (GO:0008150) ; membrane (GO:0016020) ; integral to membrane (GO:0016021) ; response to stimulus (GO:0050896)	Mm_PodNet-_protein-protein_interactions_in_the_podocyte_WP2310_72005 ; Mm_XPodNet_-_protein-protein_interactions_in_the_podocyte_expanded_by_STRING_WP2309_72004
3800682	0.00233755	0.0309312	3.50039	2.10705	up	up	N/A	N/A	D130067E14Rik	CTTTTGAAGAGACCATTTGGAAGCACTGGGATGGGGCGGTGATTCAGAGG	N/A	N/A
1580709|319579	0.00328863	0.0350252	2.90912	4.51255	up	up	Mus musculus defensin beta 20 (Defb20), mRNA.	319579	Defb20	CACTTGTTCACGAAGGCCGTTGTCCCCTGCAGCCCCATGGAATCCAGTGG	molecular_function (GO:0003674) ; cellular_component (GO:0005575) ; extracellular region (GO:0005576) ; defense response (GO:0006952) ; biological_process (GO:0008150) ; defense response to bacterium (GO:0042742)	N/A
4560121|170757	0.025846	0.000498594	2.53112	2.45903	up	up	Mus musculus EGF, latrophilin seven transmembrane domain containing 1 (Eltd1), mRNA.	170757	Eltd1	GTGGCCCATGACTGCCATTGTCATTCTGGGTTGGGACTGTAGAAATAGGA	signal transducer activity (GO:0004871) ; receptor activity (GO:0004872) ; transmembrane receptor activity (GO:0004888) ; G-protein coupled receptor activity (GO:0004930) ; calcium ion binding (GO:0005509) ; plasma membrane (GO:0005886) ; signal transduction (GO:0007165) ; cell surface receptor linked signaling pathway (GO:0007166) ; G-protein coupled receptor protein signaling pathway (GO:000718…	Mm_GPCRs,_Class_B_Secretin-like_WP456_69131
3420451|71690	0.000256631	0.0166529	4.52236	4.9437	up	up	Mus musculus endothelial cell-specific molecule 1 (Esm1), mRNA.	71690	Esm1	GAGTTGTGAATGTACTCGTGGGAAGATCCGTGAATGTAAGCGCAACCGGC	regulation of cell growth (GO:0001558) ; molecular_function (GO:0003674) ; insulin-like growth factor binding (GO:0005520) ; cellular_component (GO:0005575) ; extracellular region (GO:0005576) ; biological_process (GO:0008150)	N/A
2120500	0.00471106	0.000722525	2.89854	2.76818	up	up	N/A	N/A	Etsrp71	GTCTACGTTATTATTACCGCCGCGACATCGTGCTCAAGAGTGGTGGGCGC	N/A	N/A
1450445	0.00791127	0.0105668	2.61421	3.66796	up	up	N/A	N/A	Grem1	GACATCTCAGTCGTAGCCCATGTTCCTAAATTAATTCACTTGACCGCGGG	N/A	N/A
2760520,3390280|14941	0.00266887	0.00906665	3.39448	10.6407	up	up	Mus musculus granzyme D (Gzmd), mRNA.	14941	Gzmd	GTCTGTGGATATTAAGGGGAACAGGATATACTGTGGAGGCTTCCTGATTC///ACGGAACAATCTCTTCAGGAATCTTCACTAAGGTTGTGCACTTCCTGCCG	proteolysis (GO:0006508) ; peptidase activity (GO:0008233) ; serine-type peptidase activity (GO:0008236) ; hydrolase activity (GO:0016787)	N/A
1820332|14944	0.013196	0.00776663	4.76117	13.4405	up	up	Mus musculus granzyme G (Gzmg), mRNA.	14944	Gzmg	GGAGTTGTATCCTATGGAATAAACAGGACAATCACTCCAGGAGTCTTCAC	catalytic activity (GO:0003824) ; serine-type endopeptidase activity (GO:0004252) ; proteolysis (GO:0006508) ; peptidase activity (GO:0008233) ; serine-type peptidase activity (GO:0008236) ; hydrolase activity (GO:0016787) ; cytolysis (GO:0019835)	N/A
2230327	0.023492	0.0186979	3.05911	4.82414	up	up	N/A	N/A	IGHV1S59_L17134_Ig_heavy_variable_1S59_150	TGGTGGTACTAGCTACAATCAGAAGTTCAAGGGCAAGGCCACATTGACTG	N/A	N/A
2260243	0.000770849	0.0441818	2.49052	2.08927	up	up	N/A	N/A	Kif1b	GGATAACTGCACAAGCAAGGTACGGTGGGGATGGTCACGCTGAACTAGCT	N/A	N/A
630646	0.0201081	0.0140074	7.10708	3.43635	up	up	N/A	N/A	LOC230143	GGCGAAGAAGAGTCCTCAACCTGGGAAACAGGCAGAGAGCATCCACCTCC	N/A	N/A
5550609	0.021131	0.0366053	3.31446	4.49923	up	up	N/A	N/A	LOC381221	GGCTCGCTGTCTTGTGGATGAATTGAGGAAAACCAAAGGTGAACCCTGTG	N/A	N/A
5910021	0.048201	0.0016577	5.24671	3.89932	up	up	N/A	N/A	LOC383833	GGGGGAGGCACTCAGTTGTATGTCTGTGTTAGCCCCTGTGGAAGCAAAGC	N/A	N/A
3170259,580349|67144	0.0002428	0.0120171	3.6071	2.03561	up	up	Mus musculus leucine rich repeat containing 40 (Lrrc40), mRNA.	67144	Lrrc40	CCAGATCCCATCAGAGAGTATGGTCAAGAGACCCAAAGCTGCGTCACCAC///CTCTCCAGCTGTGTCTTACGTTCTGACACTATGGGTTAGGGGTAGGGTGT	molecular_function (GO:0003674) ; cellular_component (GO:0005575) ; biological_process (GO:0008150)	N/A
5700239|69444	0.0318625	0.016907	5.33678	3.57681	up	up	Mus musculus lysozyme-like 6 (Lyzl6), mRNA.	69444	Lyzl6	GGGAAATATCTTACCTCGGCTCCCTGCTTGTGTTCAGCCAGGCCCAGTTC	molecular_function (GO:0003674) ; lysozyme activity (GO:0003796) ; cellular_component (GO:0005575) ; extracellular region (GO:0005576) ; biological_process (GO:0008150) ; metabolic process (GO:0008152) ; hydrolase activity (GO:0016787) ; hydrolase activity, acting on glycosyl bonds (GO:0016798) ; cell wall macromolecule catabolic process (GO:0016998)	N/A
380543|17161	0.0421745	0.0181845	4.13385	2.96102	up	up	Mus musculus monoamine oxidase A (Maoa), nuclear gene encoding mitochondrial protein, mRNA.	17161	Maoa	TTGTGTTGGTTGATAGAATAAAATGTTGAGTGCTTAATTTCAAAAAGTTA	soluble fraction (GO:0005625) ; mitochondrion (GO:0005739) ; mitochondrial outer membrane (GO:0005741) ; catecholamine metabolic process (GO:0006584) ; primary amine oxidase activity (GO:0008131) ; membrane (GO:0016020) ; integral to membrane (GO:0016021) ; oxidoreductase activity (GO:0016491) ; neurotransmitter catabolic process (GO:0042135) ; dopamine catabolic process (GO:0042420) ; serotonin …	Mm_Biogenic_Amine_Synthesis_WP522_69135 ; Mm_Oxidative_Stress_WP412_69190 ; Mm_SIDS_Susceptibility_Pathways_WP1266_69139
4670291|66650	0.00176143	0.0187398	6.27747	4.831	up	up	Mus musculus nephrocan (Nepn), mRNA.	66650	Nepn	ATGTCCACTGTCTTAAGCACAAGTGTGCTATCATTTAAACATTGCAAGCC	negative regulation of transcription from RNA polymerase II promoter (GO:0000122) ; molecular_function (GO:0003674) ; interstitial matrix (GO:0005614) ; extracellular space (GO:0005615) ; extracellular matrix organization (GO:0030198) ; negative regulation of transforming growth factor beta receptor signaling pathway (GO:0030512) ; extracellular matrix (GO:0031012)	N/A
6550372|269513	0.0295478	0.0466242	4.00307	2.74488	up	up	Mus musculus Na+/K+ transporting ATPase interacting 3 (Nkain3), mRNA.	269513	Nkain3	CTGGTGTGTTGCATGACTCTAACATCCATGAAGACGAAGCCTGGATGAGC	plasma membrane (GO:0005886) ; membrane (GO:0016020) ; integral to membrane (GO:0016021)	N/A
540669	0.0489283	0.0176577	2.86077	2.37713	up	up	N/A	N/A	Nsmaf	ACAGCCCAGCATGGCTTCCAGTACAGCTTTGCTCACAACATAACAGCACG	N/A	N/A
20653|258222	0.0105611	0.0452182	3.06859	4.14094	up	up	Mus musculus olfactory receptor 310 (Olfr310), mRNA.	258222	Olfr310	GTGGTGTCTGTCTTTGTTAGTTCTGCTGCCTTTGTGTATCTACGACCTCC	receptor activity (GO:0004872) ; olfactory receptor activity (GO:0004984) ; G-protein coupled receptor protein signaling pathway (GO:0007186) ; sensory perception of smell (GO:0007608) ; integral to membrane (GO:0016021)	N/A
380646|258669	0.00597636	0.000135906	5.05717	7.09917	up	up	Mus musculus olfactory receptor 824 (Olfr824), mRNA.	258669	Olfr824	GGTAAAAAGTGCTTTGAAGAAGACATTGCTGAGAAAAATATCCTGGCAGT	signal transducer activity (GO:0004871) ; receptor activity (GO:0004872) ; G-protein coupled receptor activity (GO:0004930) ; olfactory receptor activity (GO:0004984) ; signal transduction (GO:0007165) ; G-protein coupled receptor protein signaling pathway (GO:0007186) ; sensory perception of smell (GO:0007608) ; integral to membrane (GO:0016021)	N/A
1440754|258807	0.0144829	0.0295824	4.91641	4.53157	up	up	Mus musculus olfactory receptor 910 (Olfr910), mRNA.	258807	Olfr910	ATCACTGTGCCCAGTATTGTCATCATCATTTCTTATGGCTTCATCCTCTC	signal transducer activity (GO:0004871) ; receptor activity (GO:0004872) ; G-protein coupled receptor activity (GO:0004930) ; olfactory receptor activity (GO:0004984) ; signal transduction (GO:0007165) ; G-protein coupled receptor protein signaling pathway (GO:0007186) ; sensory perception of smell (GO:0007608) ; integral to membrane (GO:0016021)	N/A
4010400|545925	0.0179377	0.0257081	3.1249	4.99915	up	up	Mus musculus pregnancy-specific glycoprotein 27 (Psg27), mRNA.	545925	Psg27	CCTCCATATGCTCCCCCCTTCTTATGGGATTTATGTATACACCCTTGGCT	molecular_function (GO:0003674) ; cellular_component (GO:0005575) ; female pregnancy (GO:0007565) ; biological_process (GO:0008150)	N/A
1450446|320995	0.0204351	0.00743165	6.53312	7.63654	up	up	Mus musculus regulatory factor X, 6 (Rfx6), mRNA.	320995	Rfx6	GCTAGATCCAAGTGACTTGACCTTCTACCCCTGTGCACTAGTGTGGTGAT	type B pancreatic cell differentiation (GO:0003309) ; pancreatic A cell differentiation (GO:0003310) ; pancreatic D cell differentiation (GO:0003311) ; DNA binding (GO:0003677) ; protein binding (GO:0005515) ; nucleus (GO:0005634) ; transcription, DNA-dependent (GO:0006351) ; regulation of transcription, DNA-dependent (GO:0006355) ; multicellular organismal development (GO:0007275) ; cell differe…	N/A
3360037	0.00351023	0.0261804	2.80123	2.97359	up	up	N/A	N/A	scl0001544.1_68	CAGGCCCATGTCAGCTGCAGAGACCGTGGCTAGAAATGTGATCAGACAAG	N/A	N/A
1230010|20709	0.0232737	0.0408101	8.40507	10.3054	up	up	Mus musculus serine (or cysteine) peptidase inhibitor, clade B, member 9f (Serpinb9f), mRNA.	20709	Serpinb9f	CATTTTCCTTTCTGCCTACTACTCACCAGGTATGTTCCCAATACTATGGT	serine-type endopeptidase inhibitor activity (GO:0004867) ; cytoplasm (GO:0005737) ; negative regulation of endopeptidase activity (GO:0010951) ; regulation of proteolysis (GO:0030162)	N/A
2710523|93806	0.0405089	0.00543913	7.09153	11.7024	up	up	Mus musculus serine (or cysteine) peptidase inhibitor, clade B, member 9g (Serpinb9g), mRNA.	93806	Serpinb9g	AACAAATAGTTTGGACTACCAGATGCCCTCCATGCAAAACTCATGCTTCT	serine-type endopeptidase inhibitor activity (GO:0004867) ; cytoplasm (GO:0005737) ; negative regulation of endopeptidase activity (GO:0010951) ; regulation of proteolysis (GO:0030162)	N/A
6100112,4250100|20517	0.00321683	0.0288275	11.108	2.94557	up	up	Mus musculus solute carrier family 22 (organic cation transporter), member 1 (Slc22a1), mRNA.	20517	Slc22a1	GAAGCCTTTGCCTTCCCAGACACTTCTATATATTCACCAGGTTCCAAATG///CTTCACCCCCTTCATGGTGTTCAGGCTGATGGAAGTTTGGCAAGCCCTGC	transporter activity (GO:0005215) ; acetylcholine transmembrane transporter activity (GO:0005277) ; dopamine transmembrane transporter activity (GO:0005329) ; norepinephrine transmembrane transporter activity (GO:0005333) ; plasma membrane (GO:0005886) ; integral to plasma membrane (GO:0005887) ; transport (GO:0006810) ; ion transport (GO:0006811) ; cation transport (GO:0006812) ; drug transmembr…	N/A
4010546|20997	0.0164911	0.0164828	3.48409	3.83933	up	up	Mus musculus brachyury (T), mRNA.	20997	T	GGCCCAAAGCCTCCTCATAGCCTCGTGGACACCTGTGTCACCCCCATCTA	nuclear chromatin (GO:0000790) ; RNA polymerase II enhancer sequence-specific DNA binding (GO:0000980) ; sequence-specific DNA binding RNA polymerase II transcription factor activity (GO:0000981) ; vasculogenesis (GO:0001570) ; somitogenesis (GO:0001756) ; neural plate morphogenesis (GO:0001839) ; neural tube closure (GO:0001843) ; heart morphogenesis (GO:0003007) ; positive regulation of transcr…	Mm_PluriNetWork_WP1763_72003
7400176|21407	0.00910128	0.0168729	2.60079	5.50648	up	up	Mus musculus transcription factor 15 (Tcf15), mRNA.	21407	Tcf15	CGCTCCGAGGGCCTCGGCGATGAACCTGGATCCCTGGTTTTCTCCAAGAA	somitogenesis (GO:0001756) ; respiratory system process (GO:0003016) ; DNA binding (GO:0003677) ; nucleus (GO:0005634) ; transcription, DNA-dependent (GO:0006351) ; regulation of transcription, DNA-dependent (GO:0006355) ; multicellular organismal development (GO:0007275) ; muscle organ development (GO:0007517) ; anterior/posterior pattern formation (GO:0009952) ; death (GO:0016265) ; tail morpho…	N/A
1570113|81016	0.00195318	0.00493325	3.98348	5.63527	up	up	Mus musculus vomeronasal 1 receptor, D2 (V1rd2), mRNA.	81016	V1rd2	CCCCCAGCTCTGCCATCCTGTGGTAGTCTTGTAACCTAGTGGCCAGAGTG	molecular_function (GO:0003674) ; receptor activity (GO:0004872) ; cellular_component (GO:0005575) ; biological_process (GO:0008150)	Mm_GPCRs,_Other_WP41_71332
6940537	0.0421337	0.0216086	5.31051	2.52237	down	down	N/A	N/A	Dnajc6	TATGATCCTGGACGCCTGTCTATCTCAAAACTCTTAACACGTGCAGACCA	N/A	N/A
2070594|72685	0.0204835	0.0099044	4.10154	2.29501	down	down	Mus musculus DnaJ (Hsp40) homolog, subfamily C, member 6 (Dnajc6), mRNA.	72685	Dnajc6	CGCTCTTTCCCTGATGCATTATGATCCTGGACGCCTGTCTATCTCAAAAC	molecular_function (GO:0003674) ; phosphoprotein phosphatase activity (GO:0004721) ; protein tyrosine phosphatase activity (GO:0004725) ; cellular_component (GO:0005575) ; hydrolase activity (GO:0016787) ; SH3 domain binding (GO:0017124) ; heat shock protein binding (GO:0031072)	N/A
1740008	0.015105	0.0171617	2.09515	3.93469	down	down	N/A	N/A	Ptx3	TGGTGCTTTCAGATTAATGTCTGCCTCTGTCAGATAAACCCTCAGATAAC	N/A	N/A
5690424,4640243|252838	0.00540755	0.0298685	2.05618	2.73838	down	down	Mus musculus thymocyte selection-associated high mobility group box (Tox), mRNA. XM_919293 XM_919306///PREDICTED: Mus musculus thymocyte selection-associated HMG box gene, transcript variant 4 (Tox), mRNA.	252838	Tox	CTGGGGTAAACGGTCCTGGGTTTTCCATTGGTTTTCATAATGGGTGTTTA///TGAGGCAGTGAAGCCCTATGGTGTGTGAGTAGGGAGTGAGGATGGGTCAG	DNA binding (GO:0003677) ; nucleus (GO:0005634)	N/A
110687,4120736|75973	0.00275057	0.01706	7.48856	2.4329	down	down	Mus musculus RIKEN cDNA 5033413D22 gene (5033413D22Rik), mRNA.	75973	5033413D22Rik	GTGTAAGGTTGCTGGTAATATCACATCTCCCATCAGGAAGCAGAGCGGGG///AAAACTACAGCTCCTGACAGAAGAGGCTGAGCGGGCTTCGAAACGAGGCC	molecular_function (GO:0003674) ; cellular_component (GO:0005575) ; biological_process (GO:0008150)	N/A
6650044,1740630|192950	0.0284613	0.0485237	2.23992	2.12043	down	down	Mus musculus cDNA sequence AB182283 (AB182283), mRNA.	192950	AB182283	ATCATGGAACTGACAATGTAGCTGCTGACTGGAAGCAGGGGCGTCCTGCC///CCCGTGTGAGGCCAGAGTGTGAGGAGCAAGAGGAGGAAGATGAGGAGGTA	molecular_function (GO:0003674) ; cellular_component (GO:0005575) ; nucleus (GO:0005634) ; cytoplasm (GO:0005737) ; transport (GO:0006810) ; biological_process (GO:0008150) ; protein transport (GO:0015031)	N/A
3130369,2630722,3800059,6370148|21367	0.00155788	0.00016389	12.8655	2.55177	down	down	Mus musculus contactin 2 (Cntn2), mRNA.	21367	Cntn2	GGTCAGCATCAATGTGGCCCTGCCTGCTTCCAGGAATACCCTCCATCACC///GCCTGAGTGGCTAAAGGTGATCTCAGACACAGAAGCCGACATTGGTTCCA///GAACGTAAGCTGGGAGCCTGTGCTACAAGACATGAACGGCATCCTCCTGG///GGGAGGTGAGGCTGTGCCAGCAGCTTTGGAGCTTCGAGTGTTATCTAAGG	microtubule cytoskeleton organization (GO:0000226) ; neuron migration (GO:0001764) ; glycoprotein binding (GO:0001948) ; protein binding (GO:0005515) ; plasma membrane (GO:0005886) ; cell adhesion (GO:0007155) ; cell-matrix adhesion (GO:0007160) ; axonogenesis (GO:0007409) ; axon guidance (GO:0007411) ; axonal fasciculation (GO:0007413) ; learning (GO:0007612) ; adult walking behavior (GO:0007628…	Mm_XPodNet_-_protein-protein_interactions_in_the_podocyte_expanded_by_STRING_WP2309_72004
4040524|56744	0.025686	0.0159676	2.0373	2.79121	down	down	Mus musculus chemokine (C-X-C motif) ligand 4 (Cxcl4), mRNA.	56744	Cxcl4	GAGTTAGGTATCAGCTGCCTAAATGTCAATTGTGTTACAAGACTCCTGGA	cytokine activity (GO:0005125) ; extracellular region (GO:0005576) ; extracellular space (GO:0005615) ; protein complex assembly (GO:0006461) ; chemotaxis (GO:0006935) ; immune response (GO:0006955) ; chemokine activity (GO:0008009) ; heparin binding (GO:0008201) ; positive regulation of gene expression (GO:0010628) ; positive regulation of macrophage derived foam cell differentiation (GO:0010744…	Mm_Chemokine_signaling_pathway_WP2292_72463
1230743	0.0470626	0.0102226	4.50759	3.16648	down	down	N/A	N/A	D630004K10Rik	CACGATGTCCAACTCCAGCCCACATGTAAGGACGCTTCTTTGCCTGGATG	N/A	N/A
3870471,5290176,2260136|13193	0.000344218	0.00580602	6.42824	2.89626	down	down	Mus musculus doublecortin (Dcx), transcript variant 4, mRNA.	13193	Dcx	CTTGGACTGGAATGTTTGGCAAGGCCCATGTAAACTGGTTAGAGCAGGCC///CTGATTCACTTGGCGATTCCATGTGAAAGATGATAGGCTAAATCAAAGCC///CTCCTGTGACCGTTAATCTCCCCCACCATAATTTGATGAGGGCTGTTTGG	neuron migration (GO:0001764) ; protein binding (GO:0005515) ; intracellular (GO:0005622) ; cytoplasm (GO:0005737) ; microtubule (GO:0005874) ; multicellular organismal development (GO:0007275) ; nervous system development (GO:0007399) ; brain development (GO:0007420) ; microtubule binding (GO:0008017) ; protein kinase binding (GO:0019901) ; central nervous system projection neuron axonogenesis (…	N/A
6590564|14394	0.0286859	0.0038881	6.03217	3.75664	down	down	Mus musculus gamma-aminobutyric acid (GABA-A) receptor, subunit alpha 1 (Gabra1), mRNA.	14394	Gabra1	GCTATCCAATGATGTTGGAAAACACACTGCCTGTGTTTCCCTAAAACGAC	receptor activity (GO:0004872) ; GABA-A receptor activity (GO:0004890) ; ion channel activity (GO:0005216) ; extracellular ligand-gated ion channel activity (GO:0005230) ; chloride channel activity (GO:0005254) ; protein binding (GO:0005515) ; plasma membrane (GO:0005886) ; integral to plasma membrane (GO:0005887) ; transport (GO:0006810) ; ion transport (GO:0006811) ; chloride transport (GO:0006…	N/A
4890092|382045	0.000838265	0.000337404	5.00064	3.71481	down	down	Mus musculus G protein-coupled receptor 114 (Gpr114), mRNA.	382045	Gpr114	GTGGACAAGCCGTTCAGTCTCTCTGTGCCTTAGTTTCCCTATCCACAGCG	signal transducer activity (GO:0004871) ; receptor activity (GO:0004872) ; transmembrane receptor activity (GO:0004888) ; G-protein coupled receptor activity (GO:0004930) ; plasma membrane (GO:0005886) ; signal transduction (GO:0007165) ; cell surface receptor linked signaling pathway (GO:0007166) ; G-protein coupled receptor protein signaling pathway (GO:0007186) ; neuropeptide signaling pathway…	N/A
1260110|15444	0.0115801	0.0206876	2.10304	3.4831	down	down	Mus musculus hippocalcin (Hpca), mRNA.	15444	Hpca	TCCCAGGATTCCAACTGGGGGTCCCCAAACTCAACCTGCCTCTTTGCACT	actin binding (GO:0003779) ; binding (GO:0005488) ; calcium ion binding (GO:0005509) ; protein binding (GO:0005515) ; inner ear development (GO:0048839)	N/A
4220301,1340626,4290521|16644	0.0168138	4.58136e-05	10.0823	2.34478	down	down	Mus musculus kininogen 1 (Kng1), mRNA.	16644	Kng1	CTTCATGGATATTAATAACAAAATTGCCAACTTCTCACAGAGCTGTACCC///AGCAGTAGTCCCAGCAATGACCCAGAGGGAAGGACCAGAAGAATCCTGGG///CGCGGGACCATCGTCTTCATCACCCTGATCCTAGTGGAAATAAAATTCAG	positive regulation of endothelial cell proliferation (GO:0001938) ; protease binding (GO:0002020) ; cysteine-type endopeptidase inhibitor activity (GO:0004869) ; receptor binding (GO:0005102) ; extracellular region (GO:0005576) ; extracellular space (GO:0005615) ; microsome (GO:0005792) ; inflammatory response (GO:0006954) ; negative regulation of cell adhesion (GO:0007162) ; elevation of cytoso…	Mm_ACE_Inhibitor_Pathway_WP396_71314 ; Mm_Complement_and_Coagulation_Cascades_WP449_71733
20113,6270373|385643	0.0487504	0.000559598	5.62213	2.23603	down	down	Mus musculus kininogen 2 (Kng2), mRNA.	385643	Kng2	TGTGGCACTTCCCAATGGTGATGGTGGTGAGTGTAGAGGTAATGCTTTCC///CTCCCCGAGCCCAGCCAACTGTTACCTCTTCTGGCTTTCAGGACTCAGAT	molecular_function (GO:0003674) ; cysteine-type endopeptidase inhibitor activity (GO:0004869) ; cellular_component (GO:0005575) ; biological_process (GO:0008150) ; negative regulation of peptidase activity (GO:0010466) ; peptidase inhibitor activity (GO:0030414)	N/A
4210730|100039128	0.0278681	0.00176027	5.95623	2.9499	down	down	PREDICTED: Mus musculus similar to nucleoporin 93 (LOC100039128), mRNA.	100039128	LOC100039128	GGTGTGTTGGTTCTTGCTTTGGATTTCAGAACTGACTGTTCTAGTTGAAT	N/A	N/A
2230753	0.0439117	0.00453862	3.84204	3.14206	down	down	N/A	N/A	LOC384167	ATGCCTGCCTCCACTGCTAGAAGACTTCATGGGTGTGACCATCTGGGGCA	N/A	N/A
7200047	0.00521094	0.0310675	3.23423	4.03318	down	down	N/A	N/A	LOC386364	GGGAGGAGAGGCCCTTTGTCCTGTGGAGCCTTGATGTCAAATCTAAGTGG	N/A	N/A
5960543|75104	0.00234267	0.00327382	25.8016	2.97884	down	down	Mus musculus monocyte to macrophage differentiation-associated 2 (Mmd2), mRNA.	75104	Mmd2	GACAGGGTGCCTTATACTTTGTTCTAGTGCATTCCAAGGTGTTTCAGGGC	receptor activity (GO:0004872) ; membrane (GO:0016020) ; integral to membrane (GO:0016021) ; cytolysis (GO:0019835)	N/A
5050181|59006	0.0314667	0.00195808	2.57072	3.05398	down	down	Mus musculus myozenin 2 (Myoz2), mRNA.	59006	Myoz2	GAGCCTACAGAAGACGCCACTGTACCGGAATCAGATGACCTGTGAGAGGG	cytoplasm (GO:0005737) ; actin cytoskeleton (GO:0015629) ; Z disc (GO:0030018)	Mm_XPodNet_-_protein-protein_interactions_in_the_podocyte_expanded_by_STRING_WP2309_72004
6660008,2140671|225631	0.00970039	0.0173004	3.08418	2.08754	down	down	Mus musculus one cut domain, family member 2 (Onecut2), mRNA.	225631	Onecut2	CCGAGTGAGTTGTCATATGAAGCAGCAGCCATTGAGGCTCGTCTGTTGAT///GGAAAATAAGCGCCCTTCGAAGGAGATGCAGATCACCATTTCCCAGCAAC	liver development (GO:0001889) ; regulation of cell-matrix adhesion (GO:0001952) ; epithelial cell development (GO:0002064) ; DNA binding (GO:0003677) ; sequence-specific DNA binding transcription factor activity (GO:0003700) ; nucleus (GO:0005634) ; transcription, DNA-dependent (GO:0006351) ; regulation of transcription, DNA-dependent (GO:0006355) ; anatomical structure morphogenesis (GO:0009653…	N/A
1070239,770630|70673	0.0179987	0.0101791	2.25581	2.48884	down	down	Mus musculus PR domain containing 16 (Prdm16), mRNA.	70673	Prdm16	CTAGGTGGGAGCTAGTCCTGTGTAAGTTCAACCTCAGATATACATGCCCC///GAGAATCACATGATTAAGCCTTTTGGTAATCTTATTGACTATAGAGTCTA	negative regulation of transcription from RNA polymerase II promoter (GO:0000122) ; nucleic acid binding (GO:0003676) ; DNA binding (GO:0003677) ; transcription coactivator activity (GO:0003713) ; protein binding (GO:0005515) ; intracellular (GO:0005622) ; nucleus (GO:0005634) ; transcription, DNA-dependent (GO:0006351) ; regulation of transcription, DNA-dependent (GO:0006355) ; zinc ion binding …	N/A
3940242|209086	0.0102068	0.000899041	11.6926	2.12229	down	down	PREDICTED: Mus musculus sterile alpha motif domain containing 9-like, transcript variant 1 (Samd9l), mRNA.	209086	Samd9l	GCTTGGCCCACAGTAGCATCAGCTATTCCATATCCTCAATTTGCATTCCC	N/A	N/A
360431,3710706|20700	0.0150137	0.0402669	7.50282	5.59589	down	down	Mus musculus serine (or cysteine) peptidase inhibitor, clade A, member 1a (Serpina1a), mRNA.	20700	Serpina1a	TTTTGGGAAAAGTGGTAGATCCCACACATAAATGACCACCCTAAAATGTC///GGGAAAAGTGGTAGATCCCACACATAAATGACCACCCTAAAATGTCATCC	protease binding (GO:0002020) ; endopeptidase inhibitor activity (GO:0004866) ; serine-type endopeptidase inhibitor activity (GO:0004867) ; protein binding (GO:0005515) ; extracellular region (GO:0005576) ; extracellular space (GO:0005615) ; protein N-linked glycosylation (GO:0006487) ; acute-phase response (GO:0006953) ; response to lead ion (GO:0010288) ; negative regulation of peptidase activi…	N/A
380008,3520519|27219	0.000162609	0.000161111	3.25086	4.53004	down	down	Mus musculus serum/glucocorticoid regulated kinase 2 (Sgk2), mRNA.	27219	Sgk2	GAGAGAAAGGGGAGGATGTAGGTGACCAGCACTCTGGGAGAGAGCCTCTT///GGCTGCCCAGAAACCGTCTGGTGGCTTCCTTTAGTGTGTCGTAAATCTCC	nucleotide binding (GO:0000166) ; protein kinase activity (GO:0004672) ; protein serine/threonine kinase activity (GO:0004674) ; ATP binding (GO:0005524) ; nucleus (GO:0005634) ; cytoplasm (GO:0005737) ; protein phosphorylation (GO:0006468) ; potassium channel regulator activity (GO:0015459) ; kinase activity (GO:0016301) ; phosphorylation (GO:0016310) ; transferase activity (GO:0016740) ; transf…	Mm_Insulin_Signaling_WP65_71726
3180468,6450309|26458	0.00502396	0.00581736	3.81961	2.24498	down	down	Mus musculus solute carrier family 27 (fatty acid transporter), member 2 (Slc27a2), mRNA.	26458	Slc27a2	CTCTGAAGCTCTGAATATTCCCTGGTGGTTTAGCTCATGACATTTCCAGA///GCGAGGCCTCGGTTCCTGAGGATACAAGATACCATTGAGATCACTGGGAC	very long-chain fatty acid metabolic process (GO:0000038) ; nucleotide binding (GO:0000166) ; fatty acid alpha-oxidation (GO:0001561) ; long-chain fatty acid metabolic process (GO:0001676) ; catalytic activity (GO:0003824) ; long-chain fatty acid-CoA ligase activity (GO:0004467) ; ATP binding (GO:0005524) ; mitochondrion (GO:0005739) ; peroxisome (GO:0005777) ; peroxisomal membrane (GO:0005778) ;…	Mm_PPAR_signaling_pathway_WP2316_69143
4610431,1090561|57776	0.00204187	0.0168639	3.00655	2.28529	down	down	Mus musculus tweety homolog 1 (Drosophila) (Ttyh1), transcript variant 2, mRNA.///Mus musculus tweety homolog 1 (Drosophila) (Ttyh1), transcript variant 1, mRNA.	57776	Ttyh1	TGTGCTACTTTCCCCTTTCGAGTACCTATTTGTTGTGGGATTTAGAGTGG///ATGGTAACAGCGAGACCAGCGATGGGGTGTCCCAGCTCAGCTCAGCACTG	ion channel activity (GO:0005216) ; chloride channel activity (GO:0005254) ; calcium ion binding (GO:0005509) ; plasma membrane (GO:0005886) ; transport (GO:0006810) ; ion transport (GO:0006811) ; chloride transport (GO:0006821) ; mitosis (GO:0007067) ; cell adhesion (GO:0007155) ; membrane (GO:0016020) ; integral to membrane (GO:0016021) ; cell-cell adhesion (GO:0016337) ; axon (GO:0030424) ; sm…	N/A
3180382|238463	0.0301507	0.000369329	6.25893	2.3302	down	down	Mus musculus tubulin, alpha-like 3 (Tubal3), mRNA.	238463	Tubal3	CCTGCACTGGTACATCACAGAAGGCATGGAGCTTGGGGAGTTTGTAGAGG	nucleotide binding (GO:0000166) ; GTPase activity (GO:0003924) ; structural molecule activity (GO:0005198) ; GTP binding (GO:0005525) ; cytoplasm (GO:0005737) ; cytoskeleton (GO:0005856) ; microtubule (GO:0005874) ; GTP catabolic process (GO:0006184) ; microtubule-based process (GO:0007017) ; microtubule-based movement (GO:0007018) ; protein complex (GO:0043234) ; protein polymerization (GO:00512…	N/A
4540598	0.00287905	0.0229761	2.91626	2.66553	down	down	N/A	N/A	Wfdc1	GAACCTGCAGCTTCTAGGTGACTTTGGCAGATTTTGCCTGCGGAAGGCAT	N/A	N/A
