# Supplementary material for: Rudhira/BCAS3 is essential for mouse development and cardiovascular patterning
Source: Sci Rep. 2018 Apr 4;8:5632. doi: 10.1038/s41598-018-24014-w (PMC5884795; doi:10.1038/s41598-018-24014-w)
Supplement: Supplementary file 5 — S5 [file 41598_2018_24014_MOESM5_ESM.xlsx]

## Sheet: Angiogenesis
PROCESS	GENES	3YS679(YS)	3YS679_REP(YS)	4YS682(YS)	4YS682_REP(YS)	7YS676(YS)	7YS676_REP(YS)	8YS669(YS)	8YS669_REP(YS)
ANGIOGENESIS / BLOOD VESSEL REMODELLING	Adora2b	-0.303921	-0.351685	-0.373337	-0.434368	0.352467	0.309956	0.332682	0.303921
ANGIOGENESIS / BLOOD VESSEL REMODELLING	Ptgis	-0.567965	-0.791952	-0.624043	-0.717466	0.647011	0.567964	0.956234	0.857924
ANGIOGENESIS / BLOOD VESSEL REMODELLING	Grem1	-0.214422	-0.274963	-0.333066	-0.685052	1.28627	1.92735	0.214422	2.56436
ANGIOGENESIS / BLOOD VESSEL REMODELLING	Foxc2	-0.214422	-0.274963	-0.333066	-0.685052	0.360272	0.391299	0.214422	0.242436
ANGIOGENESIS / BLOOD VESSEL REMODELLING	Sema4a	0.0724764	0.195789	0.13972	0.00471783	-0.246433	-0.122303	-0.037612	-0.00471878
ANGIOGENESIS / BLOOD VESSEL REMODELLING	Lgals3	-1.16192	-1.30451	-0.0513048	-0.145186	0.528518	0.214891	0.0513048	0.075243
ANGIOGENESIS / BLOOD VESSEL REMODELLING	Hoxa5	-0.449016	-0.362717	0.891771	-0.820111	0.362717	-0.402723	1.66433	1.62675
ANGIOGENESIS / BLOOD VESSEL REMODELLING	Isl1	-2.34667	-3.33322	-2.25382	-0.761451	0.761451	1.24952	1.20928	0.906649
ANGIOGENESIS / BLOOD VESSEL REMODELLING	Nr2e1	-0.587913	0.0744353	0.715466	0.0493721	0.27756	-0.646325	-1.09068	-0.0493721
ANGIOGENESIS / BLOOD VESSEL REMODELLING	Thbs2	-0.10294	0.0738463	0.303222	0.491805	0.112932	-0.0738463	-0.114841	-0.368788
ANGIOGENESIS / BLOOD VESSEL REMODELLING	Pik3r6	-0.129151	-0.247408	0.00577867	-0.42421	-0.00577867	0.0746733	0.725299	0.690905
ANGIOGENESIS / BLOOD VESSEL REMODELLING	Pgf	0.272752	0.159743	0.585157	-0.159743	-0.602357	-0.46945	0.494153	-2.75582
ANGIOGENESIS / BLOOD VESSEL REMODELLING	Fgf1	0.116128	0.0324409	0.236725	0.119582	-0.144223	-0.0324409	-0.397514	-0.235008
ANGIOGENESIS / BLOOD VESSEL REMODELLING	Sphk1	-1.27846	-1.29426	-0.133122	0.0320653	0.434256	-0.0320653	0.913245	0.877965
ANGIOGENESIS / BLOOD VESSEL REMODELLING	Cyp1b1	-0.214422	-0.274963	-0.333066	-0.685052	0.360272	2.02357	0.214422	2.41236
ANGIOGENESIS / BLOOD VESSEL REMODELLING	Crhr2	0.0947465	-3.1223	0.444088	0.630842	-0.0947465	0.148825	-0.263681	-0.167495
ANGIOGENESIS / BLOOD VESSEL REMODELLING	C3	-0.0826173	-0.06037	0.827826	0.91391	-0.114347	0.314844	-0.275941	0.06037
ANGIOGENESIS / BLOOD VESSEL REMODELLING	Vegfc	-0.359643	-0.657047	-0.980293	-0.693041	0.450012	0.359643	0.716031	0.532709
ANGIOGENESIS / BLOOD VESSEL REMODELLING	Prkca	-0.268919	-0.297925	0.312263	0.0179932	-0.0241454	0.399199	-0.0179932	0.872969
ANGIOGENESIS / BLOOD VESSEL REMODELLING	Col4a3	0.142112	-0.503392	-0.561495	-0.913481	0.131844	0.16287	-0.0140073	0.0140071
ANGIOGENESIS / BLOOD VESSEL REMODELLING	Srpx2	0.551737	0.00932682	-0.999866	-0.0689181	1.26231	1.74835	-0.452379	-0.00932693
ANGIOGENESIS / BLOOD VESSEL REMODELLING	Runx1	-0.249554	-0.384096	-0.0559204	0.0559204	0.637418	-0.0912914	0.792035	0.355696
ANGIOGENESIS / BLOOD VESSEL REMODELLING	Prl2c2	-3.85467	-3.62394	-0.103693	-0.181427	0.807014	0.791529	0.263399	0.103693
ANGIOGENESIS / BLOOD VESSEL REMODELLING	Angpt4	-0.492702	-0.188329	0.0798607	0.258055	-0.0428989	0.048249	-0.128629	0.0428989
ANGIOGENESIS / BLOOD VESSEL REMODELLING	Ccl5	-0.600041	0.87547	1.3517	-1.07067	1.23769	0.00567985	-0.171198	-0.00567985
ANGIOGENESIS / BLOOD VESSEL REMODELLING	Cd36	-1.70086	-1.7614	0.318001	0.413475	0.551908	1.04237	-1.27201	-0.318001
ANGIOGENESIS / BLOOD VESSEL REMODELLING	Ccl24	0.0941485	-0.0941485	1.2118	1.00766	-0.965873	-1.59781	-0.967334	0.253326
ANGIOGENESIS / BLOOD VESSEL REMODELLING	Lep	0.962202	-2.31557	-2.37367	-0.319666	0.319666	0.886746	0.495743	-1.66067
ANGIOGENESIS / BLOOD VESSEL REMODELLING	Foxc1	0.715334	-1.23273	-1.29084	-1.64282	1.86193	1.66619	0.792705	-0.715334
ANGIOGENESIS / BLOOD VESSEL REMODELLING	Lrg1	0.480492	0.477666	0.206569	-2.28292	1.22184	-0.206569	-0.245943	-1.0924
ANGIOGENESIS / BLOOD VESSEL REMODELLING	Gdf2	-0.214422	-0.274963	-0.333066	-0.685052	0.360272	0.391299	0.214422	1.6754
ANGIOGENESIS / BLOOD VESSEL REMODELLING	Ccr5	-0.245386	-0.305927	-0.183458	-0.716016	0.329309	0.360335	0.183458	0.211472
ANGIOGENESIS / BLOOD VESSEL REMODELLING	Adm2	-0.442851	-0.503392	0.438505	-0.913481	1.45377	0.16287	-0.0140073	0.0140071
ANGIOGENESIS / BLOOD VESSEL REMODELLING	Ccbe1	-0.214422	-0.274963	-0.333066	-0.685052	0.360272	0.391299	0.214422	0.242436
ANGIOGENESIS / BLOOD VESSEL REMODELLING	Serpine1	-0.214422	-0.274963	-0.333066	-0.685052	0.360272	0.391299	0.214422	0.242436
ANGIOGENESIS / BLOOD VESSEL REMODELLING	Fgf2	-0.214422	-0.274963	-0.333066	-0.685052	0.360272	0.391299	0.214422	0.242436
ANGIOGENESIS / BLOOD VESSEL REMODELLING	Uts2	-0.214422	-0.274963	-0.333066	-0.685052	0.360272	0.391299	0.214422	0.242436
ANGIOGENESIS / BLOOD VESSEL REMODELLING	Il17f	-0.214422	-0.274963	-0.333066	-0.685052	0.360272	0.391299	0.214422	0.242436
ANGIOGENESIS / BLOOD VESSEL REMODELLING	Ccr3	-0.501769	-0.56231	0.701515	-0.294327	0.0729256	1.10395	-0.0729253	1.58736
ANGIOGENESIS / BLOOD VESSEL REMODELLING	Hdac9	-0.214422	-0.274963	-0.333066	-0.685052	0.360272	0.391299	0.214422	0.242436
ANGIOGENESIS / BLOOD VESSEL REMODELLING	Uts2r	-0.426864	-0.00197887	-0.545509	-0.897494	0.14783	1.24925	0.00197911	0.0299935
ANGIOGENESIS / BLOOD VESSEL REMODELLING	C5ar1	-0.223851	-0.284393	-0.204992	-0.694481	0.350843	0.38187	0.204992	0.233006
ANGIOGENESIS / BLOOD VESSEL REMODELLING	Apoh	-0.214422	-0.274963	-0.333066	-0.685052	0.360272	0.391299	0.214422	0.242436
ANGIOGENESIS / BLOOD VESSEL REMODELLING	Prok2	-0.214422	-0.274963	-0.333066	-0.685052	1.59293	0.391299	0.214422	0.242436
ANGIOGENESIS / BLOOD VESSEL REMODELLING	Ccr2	-0.214422	-0.274963	-0.333066	-0.685052	0.360272	0.391299	0.214422	0.242436
ANGIOGENESIS / BLOOD VESSEL REMODELLING	C3ar1	-0.214422	-0.274963	-0.333066	-0.685052	1.62331	0.391299	0.214422	1.31283
ANGIOGENESIS / BLOOD VESSEL REMODELLING	Ntrk1	-0.214422	-0.274963	-0.333066	-0.685052	0.360272	0.391299	0.214422	0.242436
ANGIOGENESIS / BLOOD VESSEL REMODELLING	Ccl11	-0.214422	-0.274963	-0.333066	-0.685052	0.360272	0.592933	0.214422	0.620947
ANGIOGENESIS / BLOOD VESSEL REMODELLING	Nos3	-0.498844	-0.626775	-0.310689	-0.285265	0.285264	0.338953	0.589914	0.636583
ANGIOGENESIS / BLOOD VESSEL REMODELLING	Erap1	-0.315668	-0.113175	-0.434313	-0.786298	0.259026	0.290053	0.113175	0.14119
ANGIOGENESIS / BLOOD VESSEL REMODELLING	Vash1	-0.214422	-0.274963	-0.333066	-0.685052	3.27675	0.391299	0.214422	1.80315
ANGIOGENESIS / BLOOD VESSEL REMODELLING	Rapgef3	-0.251106	0.0145805	0.215212	-0.0531158	-0.0145805	0.288526	-0.23014	0.216478
ANGIOGENESIS / BLOOD VESSEL REMODELLING	Mmp9	-0.989845	-0.551581	-0.205787	0.205787	-0.210793	1.2216	0.573647	0.671371
ANGIOGENESIS / BLOOD VESSEL REMODELLING	Cma1	-0.939626	-1.00017	0.829255	0.333905	-0.364932	-0.333905	1.47107	1.34505
ANGIOGENESIS / BLOOD VESSEL REMODELLING	Itgb3	0.515035	-0.318373	0.662746	0.189745	-1.38642	0.46773	-2.17382	-0.189745
ANGIOGENESIS / BLOOD VESSEL REMODELLING	Camp	0.738607	-2.80736	0.441965	0.984185	0.7154	-2.1411	-2.31798	-0.441965
ANGIOGENESIS / BLOOD VESSEL REMODELLING	Pde3b	-0.214422	-0.274963	-0.333066	-0.685052	0.360272	0.391299	0.214422	0.242436
ANGIOGENESIS / BLOOD VESSEL REMODELLING	Ngp	-0.515776	2.51115	-0.63442	-0.986406	0.0589182	0.0899451	2.20585	-0.0589182
ANGIOGENESIS / BLOOD VESSEL REMODELLING	Flt1	-0.296778	-0.528883	-0.265231	-0.10181	0.257944	0.10181	0.44379	0.401872
ANGIOGENESIS / BLOOD VESSEL REMODELLING	Hc	2.80211	-0.650749	1.13914	-1.06084	-0.0155134	0.0155134	-0.161364	1.71465
ANGIOGENESIS / BLOOD VESSEL REMODELLING	Cx3cr1	0.0418075	0.151191	0.478809	0.441117	-0.0418075	-0.0811697	-2.86377	-2.03739
ANGIOGENESIS / BLOOD VESSEL REMODELLING	Sfrp2	-0.590208	2.23678	-0.708852	-1.06084	-0.0155134	0.0155134	2.72616	1.58912
ANGIOGENESIS / BLOOD VESSEL REMODELLING	Dll1	-0.378746	0.20748	0.96601	0.193693	-2.11148	-1.01006	0.60065	-0.193693
ANGIOGENESIS / BLOOD VESSEL REMODELLING	Zc3h12a	0.12359	-1.97798	-0.32713	0.0814183	0.899332	-0.0814183	-0.516608	0.511406
ANGIOGENESIS / BLOOD VESSEL REMODELLING	Optc	-0.214422	-0.274963	-0.333066	-0.685052	0.360272	0.391299	0.214422	0.242436
ANGIOGENESIS / BLOOD VESSEL REMODELLING	Ctsh	-0.160332	-0.457989	-0.196499	-0.295573	0.37742	0.348585	0.196784	0.160331
ANGIOGENESIS / BLOOD VESSEL REMODELLING	Alox12	0.0212007	-0.821496	0.420304	0.530733	-0.0212007	0.0234094	-1.0331	-1.11967
ANGIOGENESIS / BLOOD VESSEL REMODELLING	Kdr	-1.2851	0.54188	-1.40375	-1.75573	2.97889	-0.541879	1.49424	1.30926
ANGIOGENESIS / BLOOD VESSEL REMODELLING	Plg	-0.442851	-0.503392	-0.561495	0.519479	0.269347	0.16287	-0.0140073	0.0140071
ANGIOGENESIS / BLOOD VESSEL REMODELLING	Tgfbr2	-0.283358	0.0193834	0.0683322	0.0409617	-0.0543699	-0.00661612	0.00661612	-0.119804
ANGIOGENESIS / BLOOD VESSEL REMODELLING	Amot	0.24215	0.218762	-1.4091	-1.88414	0.380746	0.152129	-0.261607	-0.152129
ANGIOGENESIS / BLOOD VESSEL REMODELLING	Sulf1	-1.69789	-0.280385	-0.741247	-0.452313	0.88323	0.280385	0.711501	1.12654
ANGIOGENESIS / BLOOD VESSEL REMODELLING	Hif1a	-2.0158	0.868521	1.05143	1.19165	-1.4411	0.125978	-0.153993	-0.125978
ANGIOGENESIS / BLOOD VESSEL REMODELLING	Nodal	0.0965663	0.941388	-1.4144	-3.02942	-0.0965663	1.29486	0.718055	-1.6165
ANGIOGENESIS / BLOOD VESSEL REMODELLING	Nf1	-1.01055	-1.2704	-0.164532	0.164532	0.391303	-0.428293	0.464093	0.206352
ANGIOGENESIS / BLOOD VESSEL REMODELLING	Map2k5	-0.247961	-0.199621	-0.00661612	-0.060595	0.00661612	0.0987797	0.382831	0.464663
ANGIOGENESIS / BLOOD VESSEL REMODELLING	Adamts1	0.00738168	-0.327336	-0.781523	-0.66525	-0.00738168	0.132401	0.0449271	0.0150726
ANGIOGENESIS / BLOOD VESSEL REMODELLING	Hspb1	0.107985	0.115188	-0.301708	-0.2949	-0.135117	0.50512	0.0063138	-0.0063138
ANGIOGENESIS / BLOOD VESSEL REMODELLING	Notch4	-0.148354	-0.315866	-0.0934477	-0.326246	0.275709	0.0934482	0.25485	0.244671
ANGIOGENESIS / BLOOD VESSEL REMODELLING	Thbs1	-0.214422	-0.274963	-0.333066	-0.685052	0.360272	0.391299	0.214422	0.242436
ANGIOGENESIS / BLOOD VESSEL REMODELLING	Lif	-0.214422	-0.274963	-0.333066	-0.685052	0.360272	0.391299	0.214422	0.242436
ANGIOGENESIS / BLOOD VESSEL REMODELLING	Angptl3	-0.442851	-0.503392	-0.561495	1.19086	2.13184	1.54138	-0.0140073	0.0140071
ANGIOGENESIS / BLOOD VESSEL REMODELLING	Ptn	-0.562913	-0.635026	0.0797181	-0.0241447	0.277955	0.304619	-0.0125613	0.0125613
ANGIOGENESIS / BLOOD VESSEL REMODELLING	Ptgs2	-2.13428	0.0979635	1.19334	0.0273616	-1.42208	0.821942	-0.0273616	-0.0924565
ANGIOGENESIS / BLOOD VESSEL REMODELLING	Gpr4	-0.214422	-0.274963	-0.333066	-0.685052	0.360272	0.391299	0.214422	0.242436
ANGIOGENESIS / BLOOD VESSEL REMODELLING	Il1a	-0.214422	-0.274963	-0.333066	-0.685052	0.360272	0.391299	0.214422	0.242436
ANGIOGENESIS / BLOOD VESSEL REMODELLING	Htatip2	-0.214422	-0.274963	-0.333066	-0.685052	0.360272	0.391299	0.214422	0.242436
ANGIOGENESIS / BLOOD VESSEL REMODELLING	Cxcl10	0.322684	-0.503392	-0.561495	-0.913481	0.131844	0.16287	-0.0140073	0.0140071
ANGIOGENESIS / BLOOD VESSEL REMODELLING	Prok1	-0.214422	-0.274963	-0.333066	-0.685052	0.360272	0.391299	0.214422	0.242436
ANGIOGENESIS / BLOOD VESSEL REMODELLING	Gtf2i	-0.14067	-0.35062	-0.0651579	-0.208725	0.0651588	0.0866699	0.360483	0.464771
ANGIOGENESIS / BLOOD VESSEL REMODELLING	Jak1	-0.185234	-0.263306	0.176062	0.339599	-0.0906796	-0.165522	0.116937	0.0906792
ANGIOGENESIS / BLOOD VESSEL REMODELLING	Acvrl1	-0.68046	0.168233	0.0265653	0.506308	-0.117543	0.152672	-0.216851	-0.0265653
ANGIOGENESIS / BLOOD VESSEL REMODELLING	Ets1	-0.531783	0.047086	-0.047086	-0.748656	0.834325	0.373499	-0.803379	1.00599
ANGIOGENESIS / BLOOD VESSEL REMODELLING	Wnt5a	-0.442851	0.344604	-0.561495	-0.913481	0.131844	0.16287	-0.0140073	0.0140071
ANGIOGENESIS / BLOOD VESSEL REMODELLING	Dcn	-0.358928	-1.67663	0.358928	0.798906	0.601056	0.908207	-3.22287	-3.19485
ANGIOGENESIS / BLOOD VESSEL REMODELLING	Sema3e	-0.214422	-0.274963	-0.333066	-0.685052	0.360272	0.391299	0.214422	0.242436
ANGIOGENESIS / BLOOD VESSEL REMODELLING	Hgf	-0.503902	-0.355691	0.381766	0.230478	0.513636	0.20193	-0.690579	-0.20193
ANGIOGENESIS / BLOOD VESSEL REMODELLING	Ngfr	-0.214422	-0.274963	-0.333066	-0.685052	0.360272	0.391299	0.214422	0.242436
ANGIOGENESIS / BLOOD VESSEL REMODELLING	Enpp2	-1.04956	-0.110099	0.367851	1.28717	0.110099	-0.443836	0.701214	-0.329665
ANGIOGENESIS / BLOOD VESSEL REMODELLING	Chrna7	0.0507486	0.127711	-0.389824	0.188928	-1.37456	0.0349812	-0.0349812	-1.49239
ANGIOGENESIS / BLOOD VESSEL REMODELLING	Hipk2	-0.42016	0.0727829	-0.0727829	-0.800277	0.453446	0.628863	0.703524	-0.327356
ANGIOGENESIS / BLOOD VESSEL REMODELLING	Sema5a	-0.590208	-0.0657868	1.25462	1.93916	-0.0155134	0.0155134	0.686632	-0.13335
ANGIOGENESIS / BLOOD VESSEL REMODELLING	Ptprm	-0.515776	-0.576318	-0.63442	1.57431	0.0589182	0.0899451	1.54534	-0.0589182

## Sheet: Cell_Adhesion
PROCESS	GENES	3YS679(YS)	3YS679_REP(YS)	4YS682(YS)	4YS682_REP(YS)	7YS676(YS)	7YS676_REP(YS)	8YS669(YS)	8YS669_REP(YS)
CELL ADHESION	Lcp1	0.217604	-0.31089	-0.102325	-0.223907	0.0996137	0.168751	-0.0202417	0.0202417
CELL ADHESION	Dsp	0.177332	0.0576005	-0.0918195	0.313449	-0.146842	-0.141151	-0.0576003	0.0908985
CELL ADHESION	Hoxa7	-0.755733	0.538568	0.501998	-0.0564386	-0.357917	0.0564386	0.34771	-0.166426
CELL ADHESION	Cebpb	-0.0423098	-0.16686	0.351581	0.317047	0.0423102	0.0583339	-0.215622	-0.160837
CELL ADHESION	Ajap1	-0.287347	-0.347889	-0.405992	-0.757977	0.287347	1.90334	2.72646	2.13298
CELL ADHESION	Cntn6	-0.214422	-0.274963	-0.333066	-0.685052	0.360272	0.391299	0.214422	0.242436
CELL ADHESION	Vwa2	0.345035	-0.345035	-0.490601	-0.587085	-2.2123	0.744727	1.06139	0.377683
CELL ADHESION	Bcl11b	-0.0300088	0.0300088	-1.09666	0.319891	0.683392	-0.238276	-0.725493	0.485213
CELL ADHESION	Fgg	0.109707	0.0667	0.182658	0.539678	-0.0667	-0.300945	-0.438706	-0.310085
CELL ADHESION	Abat	0.441608	0.135401	0.626375	0.710385	-0.163498	-0.140602	-0.150115	-0.135401
CELL ADHESION	Ret	-0.214422	-0.274963	-0.333066	-0.685052	0.360272	0.391299	0.214422	0.242436
CELL ADHESION	Celsr2	-0.616593	-0.677134	1.05136	-1.08722	-0.0418987	0.796483	1.04491	0.0418987
CELL ADHESION	Hapln1	-0.35672	-0.216945	0.293726	0.52966	-0.430936	-0.277149	0.216945	0.223817
CELL ADHESION	Cntn2	0.539681	0.483571	0.650388	0.792189	-0.714222	-1.1545	-0.58787	-0.483571
CELL ADHESION	Tdgf1	1.47646	-0.654472	-0.575072	0.137073	2.51682	0.689862	-0.165087	-0.137073
CELL ADHESION	Apoa1	-0.0521173	-0.151846	-0.0905895	-0.446363	0.251724	0.375399	0.0521183	0.151021
CELL ADHESION	Ass1	-0.10735	-0.20961	0.108563	-0.113869	-0.00370789	0.143406	0.00370789	0.0400848
CELL ADHESION	Ccdc80	0.0699248	0.0219173	0.0903854	0.286308	-0.0219173	-0.347194	-0.0692985	-0.678507
CELL ADHESION	Celsr3	0.0516889	1.93366	-0.745028	-0.464745	-0.0516889	0.905337	0.765934	-0.169525
CELL ADHESION	Vtn	0.0645869	0.239424	0.0767899	0.123066	-0.0645869	-0.933033	-0.681067	-0.782336
CELL ADHESION	Wnt7b	-0.287347	-0.347889	-0.405992	-0.757977	0.287347	0.318374	0.863962	2.09551
CELL ADHESION	Jam2	-0.214422	-0.274963	-0.333066	-0.685052	1.8457	0.391299	0.214422	0.242436
CELL ADHESION	Cldn2	-0.0614786	-0.180077	0.00784016	-0.164609	0.0127354	-0.00784111	0.225957	0.169258
CELL ADHESION	Lyve1	-0.283055	0.0313697	-0.0313702	0.32358	-0.07272	-0.385193	0.179735	0.212952
CELL ADHESION	Coro1a	-0.298547	-0.228318	0.380256	0.244973	0.228318	0.278179	-0.535285	-0.481366
CELL ADHESION	Ctnnd2	-0.214422	-0.274963	-0.333066	-0.685052	0.360272	0.391299	0.214422	0.242436
CELL ADHESION	Cd276	-0.211671	-0.561883	-0.314277	-0.255218	0.211671	0.42595	0.547287	0.465063
CELL ADHESION	Hes5	-0.237858	-0.2984	-0.218999	-0.708488	0.822263	0.367863	2.26137	0.218999
CELL ADHESION	Cntn1	-0.214422	-0.274963	-0.333066	-0.685052	0.360272	0.391299	0.214422	0.242436
CELL ADHESION	Ephb6	-0.287347	-0.347889	-0.405992	-0.757977	0.287347	0.318374	2.49199	1.97687
CELL ADHESION	Grem1	-0.214422	-0.274963	-0.333066	-0.685052	1.28627	1.92735	0.214422	2.56436
CELL ADHESION	Kirrel3	-0.214422	-0.274963	-0.333066	-0.685052	0.360272	0.391299	0.214422	0.37994
CELL ADHESION	Foxc2	-0.214422	-0.274963	-0.333066	-0.685052	0.360272	0.391299	0.214422	0.242436
CELL ADHESION	Aplp1	0.0145683	-0.145295	0.0734942	-0.0678918	-0.0145683	-0.147496	0.146387	0.40859
CELL ADHESION	Onecut2	0.25716	0.115207	0.590733	0.249902	-1.41544	-0.360363	-1.14322	-0.115207
CELL ADHESION	Sema4a	0.0724764	0.195789	0.13972	0.00471783	-0.246433	-0.122303	-0.037612	-0.00471878
CELL ADHESION	Plcb1	-0.590208	-0.650749	1.05668	-0.382766	-0.0155134	0.0155134	1.37469	1.54472
CELL ADHESION	Has2	0.22708	-0.0921954	0.0921954	0.425071	0.523588	-0.114347	-0.421481	-0.574796
CELL ADHESION	Wisp1	-0.0126524	-0.124586	0.0434828	0.0436516	0.0497489	0.0126519	-0.122781	-0.136211
CELL ADHESION	Epdr1	-0.388436	-0.33017	-0.166695	-0.0902565	0.0902567	0.47204	0.734642	0.369143
CELL ADHESION	Fstl3	-2.27529	1.08371	-2.39393	0.965575	-1.02252	-0.532065	0.532065	1.47435
CELL ADHESION	Gm1123	-0.531289	0.215524	1.07253	-1.00192	0.891402	0.0744317	-0.102446	-0.0744317
CELL ADHESION	Efr3a	0.00813961	-0.346541	-0.916107	-0.919761	0.301824	0.253427	-0.00813961	0.0281277
CELL ADHESION	Fcer1g	-0.486093	-0.323448	-0.0691829	0.0691829	0.494153	0.581182	-0.102443	0.0882087
CELL ADHESION	Lgals3	-1.16192	-1.30451	-0.0513048	-0.145186	0.528518	0.214891	0.0513048	0.075243
CELL ADHESION	Megf10	-1.92448	-1.15008	-2.34569	-0.549283	0.549283	0.931217	2.07627	2.10756
CELL ADHESION	Pde5a	0.539185	-0.49439	-0.0594528	0.0594528	-0.221724	0.416985	0.537788	-0.561953
CELL ADHESION	Cd24a	-0.269821	-0.236951	-0.194614	-0.313401	0.194614	0.429311	0.995717	1.06632
CELL ADHESION	Bcas3	0.541037	0.433943	0.95829	0.898658	-0.547608	-0.640175	-0.545013	-0.433943
CELL ADHESION	Tcf7	-0.33631	-0.943775	0.77215	0.944272	0.0876042	-0.0451938	-0.120711	0.0451938
CELL ADHESION	F11r	-0.0910482	-0.391677	0.115795	0.0426044	0.0803246	-0.184021	0.0579624	-0.0426044
CELL ADHESION	Hapln3	-0.190362	-0.016089	0.212884	0.0898797	-0.0388794	-0.0651851	0.0160892	0.262999
CELL ADHESION	Cbln1	-0.657246	-0.94381	-0.471341	-0.799692	0.530499	0.471342	1.0099	0.978678
CELL ADHESION	Vwf	0.332979	0.481339	0.158079	-0.0143349	-0.0440979	0.0143352	-0.379773	-0.193907
CELL ADHESION	Lamb3	0.816431	1.02206	0.221759	-0.19734	-2.54433	-1.25027	0.19734	-2.66217
CELL ADHESION	Wisp2	-1.77054	0.168917	-1.88919	0.164821	-1.19585	-0.164821	0.194354	1.00824
CELL ADHESION	Igsf11	-0.116431	-0.266747	-0.183875	-0.17348	0.25568	0.164956	0.199841	0.116431
CELL ADHESION	Fkbp1a	-0.160173	-0.192197	-0.431389	-0.539454	0.325498	0.327037	0.160173	0.207934
CELL ADHESION	Igf1	-0.514877	-0.78019	-0.569432	-0.715997	0.518127	0.514877	0.761858	0.77662
CELL ADHESION	Azgp1	-0.214422	-0.274963	-0.333066	-0.685052	1.8197	0.391299	0.214422	1.04979
CELL ADHESION	Pcdh10	-0.939774	0.925684	-1.05842	-1.4104	-0.36508	1.60455	0.772003	0.36508
CELL ADHESION	Celsr1	-1.33308	-1.39362	-1.45172	-0.0381753	2.37912	0.0381755	2.00265	1.65983
CELL ADHESION	Astn1	-0.214422	-0.274963	-0.333066	-0.685052	0.360272	0.391299	0.214422	1.34677
CELL ADHESION	Nrarp	-0.024127	-0.172988	-0.218139	-0.353563	0.0241265	0.116583	0.527594	0.497819
CELL ADHESION	Gp1bb	-0.0902693	-0.0997369	0.726857	0.410662	0.149441	0.0902693	-0.737024	-0.368934
CELL ADHESION	Selplg	-0.988068	-1.04861	1.03079	-0.0257381	3.39398	-0.119312	0.0257381	0.901749
CELL ADHESION	Cdh6	-0.22621	-0.0950569	-0.159823	-0.427492	0.204893	0.0950569	1.07157	0.705186
CELL ADHESION	Stx3	-0.172126	-0.304223	-0.300307	-0.360621	0.27753	0.172125	0.468275	0.392814
CELL ADHESION	B4galnt2	-0.0781889	-0.389762	-0.222694	-0.222841	0.24839	0.0781884	0.300532	0.412889
CELL ADHESION	Thbs2	-0.10294	0.0738463	0.303222	0.491805	0.112932	-0.0738463	-0.114841	-0.368788
CELL ADHESION	9430020K01Rik	0.327483	0.048169	0.047947	0.453848	-0.047947	-0.227688	-0.34114	-0.392852
CELL ADHESION	Plxnb1	0.933306	-0.0816736	0.467439	0.729563	-0.284007	-0.187689	-0.403386	0.0816736
CELL ADHESION	Cxcl13	-0.103225	0.661146	0.579584	0.544789	-1.19838	-1.30486	0.103225	-0.688188
CELL ADHESION	Igfals	0.0469904	-0.0279412	0.300566	0.406935	-0.138583	0.00375795	-0.0216303	-0.00375843
CELL ADHESION	Ctnna2	-0.961846	0.356125	1.55178	-1.43248	-0.387151	-0.356125	0.537387	0.588122
CELL ADHESION	Pik3r6	-0.129151	-0.247408	0.00577867	-0.42421	-0.00577867	0.0746733	0.725299	0.690905
CELL ADHESION	Grhl2	0.458732	0.239842	0.951796	0.888781	-0.239842	-1.03808	-1.48316	-1.00562
CELL ADHESION	Tacstd2	0.94599	1.13873	0.489543	0.860954	-0.835654	-0.881249	-3.51756	-0.489543
CELL ADHESION	Tln1	0.0220933	0.110574	-0.383054	0.153467	-0.256633	-0.13097	-0.0220931	0.131765
CELL ADHESION	Parvb	0.0351946	0.389691	-0.283122	-1.17568	-0.0351946	0.698631	-0.150672	0.0867963
CELL ADHESION	Wnt4	0.228056	0.00590479	1.03526	0.494392	-0.156145	-0.00590479	-0.762779	-0.125224
CELL ADHESION	Angpt1	0.149274	1.62325	-0.503194	0.0445155	0.865522	-1.14448	-0.0445155	-1.23889
CELL ADHESION	Cyp1b1	-0.214422	-0.274963	-0.333066	-0.685052	0.360272	2.02357	0.214422	2.41236
CELL ADHESION	Trpv4	-0.517282	0.819066	-0.635926	-0.987912	0.150522	0.088439	-0.0884387	0.70511
CELL ADHESION	Serpini1	-0.30576	1.34794	0.276035	-0.606465	-0.176477	-0.145451	0.145451	0.259622
CELL ADHESION	Stab2	0.177628	0.305327	0.567983	0.685688	-0.177628	-0.287278	-0.487304	-0.32937
CELL ADHESION	Cdh15	-0.426864	-0.00197887	-0.545509	-0.897494	0.14783	0.441891	0.00197911	0.51542
CELL ADHESION	Igfbp2	-0.50748	-0.527729	-0.374109	-0.453492	0.374109	0.467811	0.435096	0.549613
CELL ADHESION	Wnt3a	-0.214422	-0.274963	-0.333066	-0.685052	0.360272	0.391299	0.214422	0.242436
CELL ADHESION	Hoxd3	-0.403677	-0.464219	-0.522322	-0.874307	1.24141	1.96758	0.403677	1.86054
CELL ADHESION	Cd83	1.17533	-0.650749	-0.708852	-1.06084	-0.0155134	0.0155134	1.10167	1.54472
CELL ADHESION	Plek	0.168864	0.000663996	0.229229	0.800661	-0.000663996	-0.215798	-0.242591	-0.308262
CELL ADHESION	Cav1	0.0849757	-0.804418	-0.478377	-0.611722	0.559937	0.388593	-0.084976	0.468412
CELL ADHESION	Cxcr4	-0.741737	-0.624491	-1.17641	-0.0035522	0.0211613	0.132919	0.926294	0.0035522
CELL ADHESION	Chrd	-0.0630372	-0.0323107	0.286822	0.155404	-0.1212	0.0323107	-0.28543	0.0718925
CELL ADHESION	Itga9	0.75052	0.54188	1.54579	2.04904	-0.987944	-0.54188	-2.85626	-2.82825
CELL ADHESION	Zc3h12d	0.0549724	-0.55131	0.120904	0.772247	0.648476	-0.0549724	-0.165019	-0.154927
CELL ADHESION	Ikzf1	-0.728367	-0.084969	0.0849693	0.161885	-0.734844	-0.698149	0.161288	0.118637
CELL ADHESION	Rsad2	-0.021831	-0.143065	0.0218306	0.139492	0.422587	0.318247	-0.641	-0.452255
CELL ADHESION	Cdkn2a	-0.109992	-0.225917	0.16604	0.109992	-0.424372	-0.333188	0.615605	0.514578
CELL ADHESION	Amica1	0.801375	0.530267	-0.0132631	0.0132631	-0.156426	0.711102	-1.7877	-1.75969
CELL ADHESION	Cldn11	-0.30286	-0.363402	-0.421505	-0.77349	0.534868	0.30286	3.59847	3.73896
CELL ADHESION	Col7a1	-0.321099	-3.27888	0.241955	0.0765654	-1.01138	-0.0765654	0.495906	0.424385
CELL ADHESION	Dlc1	-0.249665	-0.0389786	-0.50997	-0.605616	0.0389786	0.262255	0.570013	0.480569
CELL ADHESION	Vav1	-0.0392294	-0.33955	0.371947	0.543252	0.09618	-0.0830112	0.0392296	-0.20386
CELL ADHESION	Lmo1	-0.30286	-0.363402	-0.421505	-0.77349	0.75726	0.30286	0.389017	1.63942
CELL ADHESION	Cass4	-0.742971	-0.250359	0.178277	0.688788	0.219539	-0.178277	-1.1014	0.601776
CELL ADHESION	Smoc2	-2.30101	0.293803	-0.834689	0.872219	-0.293354	-1.69529	0.449764	0.293354
CELL ADHESION	Actb	-0.135877	-0.334681	-0.459717	-0.670967	0.247154	0.338243	0.135876	0.202321
CELL ADHESION	Egfl7	-0.409761	-0.511263	-0.209394	-0.289265	0.265968	0.209395	0.52395	0.440168
CELL ADHESION	Clec4g	0.109596	0.289615	0.255924	0.208332	-0.247538	-0.109596	-0.608402	-0.248191
CELL ADHESION	Cdh20	-0.214422	-0.274963	-0.333066	-0.685052	0.360272	0.391299	0.214422	0.242436
CELL ADHESION	Podxl	0.0621624	0.0103049	-0.446429	0.382866	-0.0103049	-0.47032	0.330647	-0.240496
CELL ADHESION	Ifna6	0.0171443	-0.153956	0.0552255	-0.924791	-0.240867	0.199922	-0.0171443	0.450155
CELL ADHESION	Bmp2	0.352729	-1.80735	-2.93584	-0.995044	0.720972	1.03645	-0.352729	0.692773
CELL ADHESION	Was	-0.509907	-0.597295	-0.0810642	-0.161568	0.264066	0.0810638	0.448745	0.44918
CELL ADHESION	Ptpru	-0.308686	0.0283651	1.54466	1.31141	-0.849469	-0.0283651	-2.25835	0.134233
CELL ADHESION	Fas	0.317623	-0.574761	-0.160064	0.160064	0.475513	0.370685	-0.269515	-0.998845
CELL ADHESION	Vegfc	-0.359643	-0.657047	-0.980293	-0.693041	0.450012	0.359643	0.716031	0.532709
CELL ADHESION	Cd3e	-0.442851	-0.503392	-0.561495	1.20753	1.05784	2.18079	-0.0140073	0.0140071
CELL ADHESION	Cldn1	0.426104	0.185299	0.367316	0.335125	-0.517219	-0.642917	-0.397385	-0.185299
CELL ADHESION	Tgfb2	0.474924	0.685683	0.387041	0.654107	-1.63844	-0.51055	-0.486609	-0.387041
CELL ADHESION	Ceacam1	-0.259861	-0.23385	-0.512033	-0.646719	0.31262	0.451723	0.23385	0.246275
CELL ADHESION	Sox13	0.195635	0.216918	0.817777	0.947944	-0.195635	-0.314122	-0.319233	-0.262072
CELL ADHESION	Relb	0.52448	0.272431	0.0197313	-0.0197313	-0.240801	0.0226722	-0.206673	-0.0672975
CELL ADHESION	Wnt1	0.953479	-0.643116	-0.0231469	-1.0532	1.84012	0.0231466	0.224781	-0.125717
CELL ADHESION	Ncan	-0.214422	-0.274963	-0.333066	-0.685052	0.360272	0.391299	0.214422	0.242436
CELL ADHESION	Mfi2	0.259583	0.110518	0.840318	0.652588	-0.111628	-0.110518	-0.142709	-0.193169
CELL ADHESION	Olfm4	-0.550826	-1.45936	-0.195539	-1.86945	1.83122	0.839167	2.60291	0.195539
CELL ADHESION	Nr4a3	0.779542	-0.365889	-0.561495	-0.913481	1.99314	0.16287	-0.0140073	0.0140071
CELL ADHESION	Nt5e	-1.37672	0.16338	-0.403736	-0.16338	-0.802028	0.555649	0.580815	0.711641
CELL ADHESION	Ifnar1	-0.0209099	0.183602	-0.0231448	0.334741	-0.341034	0.547974	0.0209099	-0.935308
CELL ADHESION	Prkca	-0.268919	-0.297925	0.312263	0.0179932	-0.0241454	0.399199	-0.0179932	0.872969
CELL ADHESION	Dsc2	-0.0690336	-0.359385	0.0594151	-0.604514	0.123022	-0.0594153	0.343869	0.251588
CELL ADHESION	Batf	-0.37357	0.701866	-1.27462	0.0958575	-0.0958575	0.760083	0.329448	-0.670552
CELL ADHESION	Cdk6	0.596625	-0.842428	-0.900531	-1.25252	1.37777	1.58937	-0.353043	0.353043
CELL ADHESION	Pcdh8	-0.214422	-0.274963	-0.333066	-0.685052	0.360272	0.391299	0.214422	0.242436
CELL ADHESION	Izumo1	-1.48941	-0.286918	-1.60805	-1.96004	0.286918	1.67703	0.826958	1.00307
CELL ADHESION	Bmp4	-0.411707	-0.635512	-0.125667	-0.228671	0.125667	0.247356	0.225514	0.430786
CELL ADHESION	Bmx	0.296676	0.977499	0.515296	0.732203	-1.38069	-0.376138	-0.296676	-0.593389
CELL ADHESION	Vit	-0.214422	-0.274963	-0.333066	-0.685052	0.360272	0.391299	0.214422	0.242436
CELL ADHESION	Nrxn1	-0.214422	-0.274963	-0.333066	-0.685052	0.360272	0.391299	0.214422	0.242436
CELL ADHESION	H2-DMa	-1.71532	-0.543206	-0.178618	0.178618	-1.14063	0.499205	1.35737	0.507068
CELL ADHESION	Tcam1	-0.427859	0.147908	-0.369626	0.326142	-0.147908	0.620084	0.271838	-1.58767
CELL ADHESION	Itga2	-2.20858	-2.26912	0.373213	0.99886	0.436501	0.803131	-1.77974	-0.373213
CELL ADHESION	Col4a3	0.142112	-0.503392	-0.561495	-0.913481	0.131844	0.16287	-0.0140073	0.0140071
CELL ADHESION	Tinag	0.40609	0.301515	0.0993364	0.431996	-0.589794	-0.0993364	-0.842561	-0.456093
CELL ADHESION	Skap1	-0.281311	0.105606	-0.501835	-1.88944	1.5482	0.0744318	0.897554	-0.0744318
CELL ADHESION	Spon2	-0.161953	-0.336348	-0.678738	-0.764399	0.161952	0.293763	0.530987	0.330455
CELL ADHESION	Fermt1	0.00263524	-0.137943	-0.375297	-0.0450058	0.122347	-0.00263524	1.089	0.940088
CELL ADHESION	Unc13d	0.134436	0.0374612	0.568006	0.759499	-0.0374612	-0.631177	-0.207662	-0.294613
CELL ADHESION	Srpx2	0.551737	0.00932682	-0.999866	-0.0689181	1.26231	1.74835	-0.452379	-0.00932693
CELL ADHESION	Itga11	-0.339625	-0.400167	-0.117233	-0.810255	0.235069	0.716757	1.15961	0.117233
CELL ADHESION	Rag1	-0.520506	0.382426	0.360849	1.6058	-0.360849	1.08521	-1.09166	-1.06365
CELL ADHESION	Stx11	0.130757	-2.8639	0.63259	0.0985694	0.894722	-0.982621	-1.72243	-0.0985694
CELL ADHESION	Scarb2	0.233564	0.432696	0.256309	0.745201	-0.508643	-0.392368	-0.335077	-0.233564
CELL ADHESION	Fat3	-0.214422	-0.274963	-0.333066	-0.685052	0.360272	0.391299	0.214422	0.242436
CELL ADHESION	Lgals1	-0.480321	-0.337764	-0.152662	-0.257589	0.313812	0.331619	0.152662	0.445348
CELL ADHESION	Ubash3b	-0.276073	-0.428733	-0.0339847	-0.0798292	0.253298	0.35585	0.0339847	0.0602033
CELL ADHESION	Ccr7	-0.626306	-0.686847	0.0205846	1.07299	3.0015	-0.0205846	-0.197462	2.43936
CELL ADHESION	Ebi3	-0.41373	0.65764	-2.76504	-3.11702	0.41373	1.09683	-0.732121	1.20278
CELL ADHESION	Myf5	-0.214422	-0.274963	-0.333066	-0.685052	0.945235	0.391299	0.214422	0.242436
CELL ADHESION	Fat4	-0.854812	-0.915354	-0.48803	0.481913	-0.280118	0.516444	1.60965	0.280118
CELL ADHESION	Lgals3bp	-0.239349	-0.0402632	0.0850124	0.0402632	-0.159915	-0.0650916	0.778081	0.831218
CELL ADHESION	Ceacam2	-0.0298157	-0.294787	-0.517146	0.0298159	0.24456	-0.0347538	0.264807	0.0348272
CELL ADHESION	Txk	-0.515776	0.625316	1.4012	-0.986406	0.0589182	0.0899451	-0.0869327	-0.0589182
CELL ADHESION	Zap70	-0.659708	0.723356	-1.17428	-1.8673	1.21364	0.659708	1.14765	-0.939816
CELL ADHESION	Vtcn1	-0.442851	-0.503392	-0.561495	0.571946	0.131844	0.16287	-0.0140073	0.0140071
CELL ADHESION	Zbtb1	-0.915624	0.286869	0.184372	0.250239	-2.80036	-0.184372	-0.841876	0.567229
CELL ADHESION	Sdk1	-0.412636	-0.209058	-0.167625	-0.0988896	0.168557	0.0988898	0.716898	0.536147
CELL ADHESION	Rgmb	-0.214422	-0.274963	-0.333066	-0.685052	0.360272	0.391299	0.214422	0.242436
CELL ADHESION	Rpsa	-0.215347	0.27345	0.215347	0.340175	-1.67628	0.939713	-1.75174	-0.388121
CELL ADHESION	Cd28	2.51135	-0.982152	-0.362183	2.04072	1.75742	0.362183	-0.492767	-0.464753
CELL ADHESION	Btnl2	-0.228429	-0.28897	-0.347073	-0.699059	0.668193	0.377292	0.785377	0.228429
CELL ADHESION	Gp5	-0.00861788	0.241937	0.834708	1.05154	-0.306049	0.00861788	-0.577431	-0.197817
CELL ADHESION	Ccl5	-0.600041	0.87547	1.3517	-1.07067	1.23769	0.00567985	-0.171198	-0.00567985
CELL ADHESION	Myo1g	-0.773339	-0.199165	0.904483	1.23602	1.01286	0.199165	-0.50496	-1.47695
CELL ADHESION	Amigo1	-0.252902	-0.175941	-0.371547	-0.723532	0.321792	0.352818	0.175941	0.203955
CELL ADHESION	Ctla4	-0.214422	-0.274963	-0.333066	-0.685052	0.945235	0.876726	0.214422	0.242436
CELL ADHESION	Cd36	-1.70086	-1.7614	0.318001	0.413475	0.551908	1.04237	-1.27201	-0.318001
CELL ADHESION	Il2ra	-0.214422	-0.274963	-0.333066	-0.685052	0.360272	0.391299	0.214422	2.12996
CELL ADHESION	Il21	-0.214422	-0.274963	-0.333066	-0.685052	0.360272	0.391299	0.214422	0.242436
CELL ADHESION	Selp	-1.16499	-0.718569	0.0332252	-0.446139	0.235028	0.56204	0.688354	-0.0332252
CELL ADHESION	Ccl19	-0.929244	0.595177	-1.04789	-1.39987	-0.354549	0.354549	1.3476	1.45361
CELL ADHESION	Fgb	0.0142772	0.092303	0.239132	0.120227	-0.0583365	-0.0142772	-0.439731	-0.523858
CELL ADHESION	Il1rl2	-0.27216	-0.940385	-2.06888	-2.42086	1.91724	2.20393	0.648536	0.27216
CELL ADHESION	S100a8	-6.15627	-6.21681	-0.431933	-0.433126	0.879498	0.840053	0.761219	0.431933
CELL ADHESION	Fbln2	0.814864	0.687841	0.331961	0.0267293	-0.103865	-0.221611	-0.0267293	-0.272476
CELL ADHESION	Il27	2.5473	-0.387715	-0.708852	-1.06084	-0.0155134	0.0155134	0.764635	1.79265
CELL ADHESION	Scgb1a1	-1.28236	-1.3429	-0.553008	1.35135	1.42984	2.70187	-0.853518	0.553008
CELL ADHESION	Lama3	-0.143304	0.738052	-0.0724705	-0.446824	0.738052	0.0724705	0.0820061	-0.764448
CELL ADHESION	Lep	0.962202	-2.31557	-2.37367	-0.319666	0.319666	0.886746	0.495743	-1.66067
CELL ADHESION	Kif26b	-0.344199	0.0751055	-0.439636	-0.264061	-0.0247616	0.0247616	1.029	0.663427
CELL ADHESION	Cntnap5a	-0.214422	-0.274963	-0.333066	-0.685052	0.360272	0.391299	0.214422	0.242436
CELL ADHESION	Dusp26	-0.255205	-0.683118	-0.0631491	-1.26133	0.0631491	0.350516	0.312157	0.223848
CELL ADHESION	Tnfaip3	-0.327658	0.149217	0.130241	0.34867	-0.195851	-0.641475	0.150695	-0.130241
CELL ADHESION	Mip	-1.15991	-2.59896	-0.552728	-1.00905	0.645083	0.552728	0.943535	1.36469
CELL ADHESION	Rasgrp1	-0.214422	-0.274963	-0.333066	-0.685052	0.360272	0.391299	0.214422	0.242436
CELL ADHESION	Pvrl4	-0.214422	-0.274963	-0.333066	-0.685052	1.12581	0.391299	0.214422	0.242436
CELL ADHESION	Cd46	-0.214422	-0.274963	-0.333066	-0.685052	0.360272	0.391299	0.214422	0.242436
CELL ADHESION	Scarb1	0.123709	0.324679	0.0570753	0.230718	-0.0755568	-0.057075	-0.278741	-0.317222
CELL ADHESION	Slfn1	-0.318143	-0.378684	-0.436787	-0.110701	0.256551	0.287578	0.110701	0.138715
CELL ADHESION	Il4	-0.601661	-3.36264	0.152144	-0.152144	0.236067	-0.625991	1.16237	1.09962
CELL ADHESION	Cd2	1.00129	-1.51869	-1.57679	1.4358	1.00407	1.11105	-1.0293	-1.00129
CELL ADHESION	Anxa9	-0.0184526	-0.222585	0.148538	0.177554	-0.0687561	-0.563048	0.0184529	0.0818968
CELL ADHESION	Emilin1	0.0970802	0.180885	0.571246	0.855967	-0.391136	-0.0998168	-0.154464	-0.0970807
CELL ADHESION	Rs1	-0.501769	-0.424807	-0.620413	2.24483	0.0729256	1.02995	-0.0729253	1.49114
CELL ADHESION	Stxbp3	0.551111	-0.105281	0.526931	-0.0322869	-0.503212	0.0322869	-1.12113	0.122611
CELL ADHESION	Ifna11	-0.214422	-0.274963	-0.333066	-0.685052	0.360272	0.391299	0.214422	0.242436
CELL ADHESION	Csf3r	1.38065	-0.650749	0.601488	1.93916	-0.0155134	0.0155134	-0.050333	-0.13335
CELL ADHESION	Strc	-0.214422	-0.274963	-0.333066	-0.685052	0.360272	0.391299	0.214422	0.242436
CELL ADHESION	Siglec1	-0.214422	-0.274963	-0.333066	-0.685052	0.360272	0.391299	0.214422	0.242436
CELL ADHESION	Cd96	0.0780597	-0.567444	-0.625547	-0.977533	1.33083	0.0988183	-0.0780594	2.58222
CELL ADHESION	Tesk2	-0.214422	-0.274963	-0.333066	-0.685052	0.360272	0.391299	0.214422	0.242436
CELL ADHESION	Mpzl3	-0.214422	-0.274963	-0.333066	-0.685052	0.360272	0.391299	0.214422	0.242436
CELL ADHESION	Cntn4	-0.214422	-0.274963	-0.333066	-0.685052	0.360272	0.391299	0.214422	0.242436
CELL ADHESION	Ifna2	-0.228429	-0.28897	-0.347073	-0.699059	0.346265	0.377292	0.633374	0.228429
CELL ADHESION	Ifna4	-0.228429	-0.28897	-0.347073	-0.699059	0.346265	0.377292	0.578926	0.228429
CELL ADHESION	Ifna5	-0.214422	-0.274963	-0.333066	-0.685052	0.360272	0.391299	0.214422	0.242436
CELL ADHESION	Ifna7	-0.214422	-0.274963	-0.333066	-0.685052	0.360272	0.391299	0.214422	0.242436
CELL ADHESION	Ifna9	-0.284968	-0.143876	-0.403612	-0.755598	0.289726	0.320753	0.143875	0.17189
CELL ADHESION	Ifnb1	-0.214422	-0.274963	-0.333066	-0.685052	0.360272	0.391299	0.214422	0.242436
CELL ADHESION	Ifng	-0.214422	-0.274963	-0.333066	-0.685052	0.360272	0.391299	0.214422	0.242436
CELL ADHESION	Ccr5	-0.245386	-0.305927	-0.183458	-0.716016	0.329309	0.360335	0.183458	0.211472
CELL ADHESION	Arhgef7	-0.214422	-0.274963	-0.333066	-0.685052	0.360272	0.391299	0.214422	0.727863
CELL ADHESION	Adora2a	-0.287347	-0.347889	-0.405992	-0.757977	0.287347	0.318374	1.67755	3.03741
CELL ADHESION	Ptprt	-0.214422	-0.274963	-0.333066	-0.685052	0.360272	0.391299	0.214422	0.242436
CELL ADHESION	Mill2	-0.214422	-0.274963	-0.333066	-0.685052	0.360272	0.391299	0.214422	0.242436
CELL ADHESION	Tnfsf4	-0.214422	-0.274963	-0.333066	-0.685052	0.845699	0.391299	0.214422	0.242436
CELL ADHESION	Lyn	-0.214422	-0.274963	-0.333066	-0.685052	0.360272	0.391299	0.214422	0.242436
CELL ADHESION	Anxa1	-0.442851	-0.503392	-0.561495	0.934516	4.0673	2.4259	-0.0140073	0.0140071
CELL ADHESION	Aif1	-0.394437	-0.454979	-0.0624204	-0.865067	1.42311	0.211284	0.742225	0.0624204
CELL ADHESION	Rltpr	-0.531289	-0.591831	2.86103	1.96155	0.969404	0.0744317	-0.102446	-0.0744317
CELL ADHESION	H2-Aa	-0.214422	-0.274963	-0.333066	-0.685052	0.360272	0.391299	0.214422	0.242436
CELL ADHESION	Pcdhb18	-0.214422	-0.274963	-0.333066	-0.685052	0.360272	0.391299	0.214422	2.00797
CELL ADHESION	Pcdhb14	-0.228429	-0.28897	-0.347073	-0.699059	0.346265	0.377292	1.12641	0.228429
CELL ADHESION	Clec2i	-0.214422	-0.274963	-0.333066	-0.685052	0.360272	0.391299	0.214422	0.242436
CELL ADHESION	Siglece	-0.214422	-0.274963	-0.333066	-0.685052	0.360272	0.391299	0.214422	0.242436
CELL ADHESION	Il23a	-0.214422	-0.274963	-0.333066	-0.685052	0.360272	0.391299	0.214422	0.242436
CELL ADHESION	Nlrp3	-0.214422	-0.274963	-0.333066	-0.685052	0.360272	1.71323	0.214422	0.242436
CELL ADHESION	Serpine1	-0.214422	-0.274963	-0.333066	-0.685052	0.360272	0.391299	0.214422	0.242436
CELL ADHESION	Megf11	-0.214422	-0.274963	-0.333066	-0.685052	0.360272	0.391299	0.214422	0.242436
CELL ADHESION	S100a9	-0.214422	-0.274963	-0.333066	-0.685052	0.945235	0.391299	0.214422	0.242436
CELL ADHESION	Npy2r	-0.214422	-0.274963	-0.333066	-0.685052	1.56191	0.391299	0.214422	1.31283
CELL ADHESION	Cdh26	0.862736	-0.576318	-0.63442	-0.986406	0.0589182	0.0899451	1.44912	-0.0589182
CELL ADHESION	Rnase10	-0.214422	-0.274963	-0.333066	-0.685052	0.360272	0.391299	0.214422	0.242436
CELL ADHESION	Clca2	-0.214422	-0.274963	-0.333066	-0.685052	0.360272	0.391299	0.214422	0.242436
CELL ADHESION	Clec4e	-0.214422	-0.274963	-0.333066	-0.685052	0.360272	0.391299	0.214422	0.242436
CELL ADHESION	Clec4f	-0.214422	-0.274963	-0.333066	-0.685052	0.360272	0.391299	0.214422	0.242436
CELL ADHESION	Dock2	-0.442851	-0.503392	-0.561495	0.224023	1.97984	0.16287	-0.0140073	0.0140071
CELL ADHESION	Tnr	-0.214422	-0.274963	-0.333066	-0.685052	0.360272	0.391299	0.214422	2.04979
CELL ADHESION	Hepacam	-0.214422	-0.274963	-0.333066	-0.685052	0.360272	0.391299	0.214422	0.242436
CELL ADHESION	Ecm2	-0.214422	-0.274963	-0.333066	-0.685052	0.360272	0.391299	0.214422	0.242436
CELL ADHESION	5830411N06Rik	-0.0251658	-0.201185	-0.522322	-0.874307	0.171017	0.202044	0.0251658	1.05318
CELL ADHESION	Egfl6	-0.214422	-0.274963	-0.333066	-0.685052	0.360272	0.391299	0.214422	0.242436
CELL ADHESION	Slamf1	-0.214422	-0.274963	-0.333066	-0.685052	0.430662	0.391299	0.214422	0.242436
CELL ADHESION	Stat5b	-0.256721	-1.50169	-1.69729	-0.464316	0.481472	1.02707	1.52827	0.256721
CELL ADHESION	Pdcd1lg2	-0.214422	-0.274963	-0.333066	-0.685052	0.360272	0.391299	0.214422	0.242436
CELL ADHESION	Lax1	-0.228429	-0.28897	-0.347073	-0.699059	0.346265	0.377292	1.92288	0.228429
CELL ADHESION	Cd86	-0.287347	-0.347889	-0.405992	-0.757977	0.287347	1.62094	0.989493	1.26262
CELL ADHESION	Tnfsf18	-0.214422	-0.274963	-0.333066	-0.685052	0.360272	0.391299	0.214422	0.242436
CELL ADHESION	Ctnna3	-0.214422	-0.274963	-0.333066	-0.685052	0.360272	0.391299	0.214422	0.242436
CELL ADHESION	P2rx7	-0.214422	-0.274963	-0.333066	-0.685052	0.360272	0.391299	0.214422	0.242436
CELL ADHESION	Amtn	-0.214422	-0.274963	-0.333066	-0.685052	0.360272	0.391299	0.214422	0.242436
CELL ADHESION	Crisp2	-0.214422	-0.274963	-0.333066	-0.685052	0.360272	0.391299	0.214422	0.242436
CELL ADHESION	Ambn	-0.214422	-0.274963	-0.333066	-0.685052	0.360272	0.391299	0.214422	0.242436
CELL ADHESION	Pla2g2a	-0.214422	-0.274963	-0.333066	-0.685052	0.360272	0.391299	0.214422	0.242436
CELL ADHESION	Unc5d	-0.214422	-0.274963	-0.333066	-0.685052	0.360272	0.391299	0.214422	0.242436
CELL ADHESION	Cadm3	-0.228429	-0.28897	-0.347073	-0.561555	0.346265	0.377292	0.578926	0.228429
CELL ADHESION	Sit1	-0.214422	-0.274963	-0.333066	-0.685052	0.360272	0.391299	0.214422	0.242436
CELL ADHESION	Dpt	-0.214422	-0.274963	-0.333066	-0.685052	0.360272	0.769811	0.214422	0.242436
CELL ADHESION	Fcgr4	-1.81169	-1.87224	-1.93034	1.19016	0.347963	0.681552	0.153202	-0.153202
CELL ADHESION	Foxn1	-0.228429	-0.28897	-0.347073	-0.699059	2.1118	0.377292	1.63337	0.228429
CELL ADHESION	Il4ra	-0.318143	-0.378684	-0.436787	-0.110701	3.80499	0.287578	0.110701	2.54471
CELL ADHESION	Klra2	-0.214422	-0.274963	-0.333066	-0.685052	0.360272	0.391299	0.214422	0.242436
CELL ADHESION	Klra5	-0.214422	-0.274963	-0.333066	-0.685052	0.360272	1.87673	0.214422	0.242436
CELL ADHESION	Agr2	0.154339	-0.671738	-0.729841	0.550442	1.44892	2.53058	-0.182353	-0.154339
CELL ADHESION	Rag2	-0.214422	-0.274963	-0.333066	-0.685052	0.360272	0.391299	0.214422	0.242436
CELL ADHESION	Rnd1	-0.214422	-0.274963	-0.333066	-0.685052	0.360272	0.391299	0.214422	0.242436
CELL ADHESION	Vsig4	-0.228429	-0.28897	-0.347073	-0.699059	0.346265	0.377292	1.2708	0.228429
CELL ADHESION	Cbll1	-0.214422	-0.274963	-0.333066	-0.685052	0.360272	0.391299	0.214422	0.242436
CELL ADHESION	Ptpn22	-0.214422	-0.274963	-0.333066	-0.685052	0.623307	0.391299	0.214422	0.242436
CELL ADHESION	Cdh9	-0.214422	-0.274963	-0.333066	-0.685052	0.360272	0.391299	0.214422	0.242436
CELL ADHESION	Clstn2	-0.214422	-0.274963	-0.333066	-0.685052	0.360272	0.391299	0.214422	0.242436
CELL ADHESION	Spam1	-0.214422	-0.274963	-0.333066	-0.685052	0.360272	1.06937	0.214422	0.242436
CELL ADHESION	Hapln4	-0.515776	-0.576318	0.503083	-0.986406	0.0589182	0.0899451	1.29158	-0.0589182
CELL ADHESION	Dsg1a	-0.361874	-0.422416	-0.480519	-0.0669694	0.21282	0.243847	0.0669692	1.77306
CELL ADHESION	Dmp1	-0.214422	-0.274963	-0.333066	-0.685052	2.49778	0.391299	0.214422	0.242436
CELL ADHESION	Cd244	-0.228429	-0.28897	-0.347073	-0.699059	0.346265	0.377292	0.502977	0.228429
CELL ADHESION	Dsc3	-0.442851	0.818536	-0.561495	-0.913481	0.131844	1.30037	-0.0140073	0.0140071
CELL ADHESION	Cadm2	-0.228429	-0.28897	-0.347073	-0.699059	0.346265	0.377292	1.04841	0.228429
CELL ADHESION	Itgad	-0.214422	-0.274963	-0.333066	-0.685052	0.360272	0.391299	0.214422	0.242436
CELL ADHESION	Rhoh	-0.214422	-0.274963	-0.333066	-0.685052	0.360272	0.391299	0.214422	0.242436
CELL ADHESION	Cd8a	-0.214422	-0.274963	-0.333066	-0.685052	0.360272	0.391299	0.214422	0.242436
CELL ADHESION	Cd22	-0.228429	-0.28897	-0.347073	-0.699059	0.568658	0.377292	0.848113	0.228429
CELL ADHESION	Ptger4	-0.214422	-0.274963	-0.333066	-0.685052	0.360272	0.391299	0.214422	0.242436
CELL ADHESION	Jup	-0.214422	-0.274963	-0.333066	-0.685052	0.360272	0.391299	0.214422	1.72786
CELL ADHESION	Itgb7	-0.214422	-0.274963	-0.333066	-0.685052	0.360272	0.391299	0.214422	2.85125
CELL ADHESION	Itgam	-0.228429	-0.28897	-0.347073	-0.699059	0.346265	0.377292	1.68584	0.228429
CELL ADHESION	Crip3	-0.214422	-0.274963	-0.333066	-0.685052	0.360272	0.391299	0.214422	0.242436
CELL ADHESION	Cd226	-0.214422	-0.274963	-0.333066	-0.685052	0.360272	0.391299	0.214422	0.242436
CELL ADHESION	Cd209a	-0.214422	-0.274963	-0.333066	-0.685052	0.360272	0.391299	0.214422	0.242436
CELL ADHESION	Ins2	-1.36829	-0.609402	-2.25247	-2.60445	1.6108	0.609402	0.754452	1.15085
CELL ADHESION	Adam2	-0.214422	-0.274963	-0.333066	-0.685052	0.360272	0.391299	0.214422	0.242436
CELL ADHESION	Cd74	-1.67466	-1.47217	-0.0563414	0.0563414	0.993141	0.0685618	0.256681	-0.343336
CELL ADHESION	Hsh2d	-0.214422	-0.274963	-0.333066	-0.685052	0.360272	0.391299	0.214422	0.242436
CELL ADHESION	Msln	-0.214422	-0.274963	-0.333066	-0.685052	0.360272	0.391299	0.214422	0.242436
CELL ADHESION	Runx2	-0.214422	-0.274963	-0.333066	-0.685052	0.360272	0.391299	0.214422	0.242436
CELL ADHESION	Lepr	-0.214422	-0.274963	-0.333066	-0.685052	0.360272	0.391299	0.214422	0.242436
CELL ADHESION	Hapln2	-0.214422	-0.274963	-0.333066	-0.685052	0.360272	0.391299	0.214422	0.242436
CELL ADHESION	Cdh12	-0.214422	-0.274963	-0.333066	-0.685052	0.360272	0.391299	0.214422	0.242436
CELL ADHESION	Fndc3a	-0.214422	-0.274963	-0.333066	-0.685052	0.360272	0.391299	0.214422	0.242436
CELL ADHESION	Serpini2	-0.214422	-0.274963	-0.333066	-0.685052	0.360272	0.391299	0.214422	0.242436
CELL ADHESION	Xcl1	0.162296	-0.576318	-0.63442	-0.986406	0.0589182	0.0899451	0.591139	-0.0589182
CELL ADHESION	Tnf	-0.214422	-0.274963	-0.333066	-0.685052	0.360272	0.391299	0.214422	0.242436
CELL ADHESION	Amelx	-0.214422	-0.274963	-0.333066	-0.685052	0.360272	0.391299	0.214422	0.242436
CELL ADHESION	Ppara	-0.214422	-0.274963	-0.333066	-0.685052	2.03834	0.391299	0.214422	0.242436
CELL ADHESION	Sele	-0.214422	-0.274963	-0.333066	-0.685052	0.360272	0.391299	0.214422	0.242436
CELL ADHESION	Alox15	-0.214422	-0.274963	-0.333066	-0.685052	0.360272	0.391299	0.214422	0.242436
CELL ADHESION	Pcdha9	-0.214422	-0.274963	-0.333066	-0.685052	0.360272	0.391299	0.214422	0.242436
CELL ADHESION	Clec4d	-0.442851	-0.503392	-0.561495	1.08652	2.48234	1.3645	-0.0140073	0.0140071
CELL ADHESION	Il1rapl1	-0.214422	-0.274963	-0.333066	-0.547548	0.360272	0.391299	0.214422	0.242436
CELL ADHESION	Spink5	-0.214422	-0.274963	-0.333066	-0.685052	0.360272	0.391299	0.214422	0.242436
CELL ADHESION	Col19a1	-0.214422	-0.274963	-0.333066	-0.685052	0.360272	0.391299	0.214422	0.242436
CELL ADHESION	Cdh17	-0.214422	-0.274963	-0.333066	-0.685052	0.360272	0.391299	0.214422	0.242436
CELL ADHESION	Ccr2	-0.214422	-0.274963	-0.333066	-0.685052	0.360272	0.391299	0.214422	0.242436
CELL ADHESION	Cdh10	-0.214422	-0.274963	-0.333066	-0.685052	0.360272	0.391299	0.214422	0.242436
CELL ADHESION	Pag1	0.637558	-0.0604141	-0.70348	-1.58153	1.8423	0.0604141	0.82383	-1.97597
CELL ADHESION	Bysl	-0.214422	-0.274963	-0.333066	-0.685052	0.360272	0.391299	0.214422	1.16844
CELL ADHESION	Bcl3	0.459714	-0.111135	-0.387201	-0.168744	0.135438	0.305869	-0.0314739	0.0314741
CELL ADHESION	Cntnap5c	-0.214422	-0.274963	-0.333066	-0.685052	0.360272	0.391299	0.214422	0.242436
CELL ADHESION	Fat2	-0.22523	-0.00197887	-0.545509	-0.897494	0.14783	1.17886	0.00197911	0.0299935
CELL ADHESION	Lypd3	-0.214422	-0.274963	-0.333066	-0.685052	0.360272	0.391299	0.214422	0.242436
CELL ADHESION	Xrcc4	0.440419	0.237858	-0.154664	0.198607	-0.461325	0.154664	-0.349379	-0.374803
CELL ADHESION	Ifna14	-0.214422	-0.274963	-0.333066	-0.685052	0.360272	0.391299	0.214422	0.242436
CELL ADHESION	Gldn	-0.375881	-0.436423	-0.494526	-0.0809765	0.876885	0.22984	0.190466	0.0809765
CELL ADHESION	Csf1	0.112238	-0.842216	-0.582704	-0.10894	0.202664	0.539317	-0.190102	0.10894
CELL ADHESION	Mafb	-0.596112	0.021418	-1.71476	0.740613	-0.0214181	1.87751	-1.16727	0.182674
CELL ADHESION	Tecta	-0.228429	-0.28897	-0.347073	-0.699059	0.346265	1.57893	2.08794	0.228429
CELL ADHESION	Gpnmb	-2.22446	-3.1529	0.235251	-0.0145544	-0.464555	0.429837	0.0145544	0.377959
CELL ADHESION	Il6	-0.228429	-0.28897	-0.347073	-0.699059	0.346265	0.377292	2.04841	0.228429
CELL ADHESION	Itgb5	0.0153012	0.255364	0.609894	0.914534	-0.0153017	-0.141938	-0.0491018	-0.361014
CELL ADHESION	Acan	-0.214422	-0.274963	-0.333066	-0.685052	0.360272	0.391299	0.214422	0.242436
CELL ADHESION	Spp1	0.565316	0.0420604	-0.609244	-0.549915	1.29368	0.818989	-0.0420606	-0.27025
CELL ADHESION	Thbs4	-0.214422	-0.274963	-0.333066	-0.685052	0.360272	0.391299	0.214422	0.242436
CELL ADHESION	Igsf9b	1.26402	1.15767	1.66893	-1.88469	-0.839363	-0.808336	-0.985213	0.808336
CELL ADHESION	Cytip	0.146923	-0.37495	0.0358518	0.214962	0.185185	-0.0358518	-3.67216	-1.64415
CELL ADHESION	Ifnab	-0.284563	-0.189948	-0.333853	-0.291641	0.338646	0.523392	0.254434	0.189948
CELL ADHESION	Pkp1	0.232334	1.33406	1.00677	-1.30869	-0.263361	-0.232334	-0.409212	1.10423
CELL ADHESION	Negr1	1.29007	-0.577824	-0.635926	-0.987912	1.49037	0.088439	-0.0884387	1.74693
CELL ADHESION	Shb	-0.12911	0.438379	0.867722	1.28068	0.12911	-1.76043	-2.1597	-1.13168
CELL ADHESION	Lag3	-0.228429	-0.28897	-0.347073	-0.699059	0.346265	0.377292	0.578926	0.228429
CELL ADHESION	Cntn3	-0.8689	0.311566	0.62984	-0.0710407	-0.344246	-0.81572	0.144906	0.0710407
CELL ADHESION	Rc3h1	0.271134	0.0559809	0.270671	-0.0976162	-2.05229	-1.2583	-0.042865	0.042865
CELL ADHESION	Cd27	-0.807784	0.202063	-0.926429	1.5494	1.39918	-0.202063	2.28402	-0.350927
CELL ADHESION	H2-Ab1	-0.397913	-0.353545	-0.263091	-0.26279	0.262791	0.528389	0.299376	0.274268
CELL ADHESION	Slamf6	-0.214422	-0.274963	-0.333066	-0.685052	0.360272	0.391299	0.214422	0.242436
CELL ADHESION	Vwc2	-0.214422	-0.274963	-0.333066	-0.685052	0.360272	0.391299	0.214422	0.242436
CELL ADHESION	Abl2	-0.515776	0.686717	-0.63442	-0.986406	0.0589182	0.0899451	1.235	-0.0589182
CELL ADHESION	Parvg	1.17208	-1.39942	1.5604	-0.0439761	-0.764187	0.645351	-0.910038	0.0439761
CELL ADHESION	Psmb11	-0.362477	0.362477	0.470623	0.434666	0.472084	-0.834758	-0.596599	-1.83162
CELL ADHESION	Spon1	0.20164	0.846651	2.18475	2.33069	-0.20164	-1.89308	-1.06996	-2.04194
CELL ADHESION	Sspo	-0.214422	-0.274963	-0.333066	-0.685052	0.360272	0.391299	0.214422	0.242436
CELL ADHESION	Pstpip1	-0.0157759	-0.944406	0.322218	-0.0241866	0.0917921	0.122819	-0.0971274	0.0157759
CELL ADHESION	Adipoq	-1.68607	-0.210556	-1.80471	0.32873	0.210555	0.64212	-1.25722	0.770791
CELL ADHESION	Cdh13	-0.214422	-0.274963	-0.333066	-0.685052	0.360272	0.391299	0.214422	0.242436
CELL ADHESION	Abi3bp	0.356534	1.40405	-0.499076	-1.28402	0.724777	1.27776	-0.384548	-0.356534
CELL ADHESION	Bcan	-0.214422	-0.274963	-0.333066	-0.685052	0.360272	0.391299	0.214422	0.242436
CELL ADHESION	Mslnl	1.19451	-0.673389	-0.994526	0.419024	2.6057	1.26589	-0.447038	-0.419024
CELL ADHESION	Scarf1	-0.321528	-0.465158	-0.100927	-0.251059	0.100926	0.122477	0.648414	0.492933
CELL ADHESION	Il12rb1	0.061222	-0.556801	-1.1729	0.00562972	-0.00562972	-0.296531	1.6804	1.4225
CELL ADHESION	Ninj2	0.493477	-1.11726	-0.613485	-0.191746	0.191746	0.460465	-0.376338	0.637177
CELL ADHESION	Pla2g2f	-2.08305	0.704402	1.12023	0.168783	-1.50836	-0.629335	-0.168783	1.83324
CELL ADHESION	Hpse	0.894846	1.02695	0.416306	-0.416306	0.694607	-1.44429	-1.62117	-1.10773
CELL ADHESION	Klra4	0.498231	0.578171	0.634401	-2.1099	0.0729256	-1.03355	-0.0729256	-0.37506
CELL ADHESION	Crtam	-0.40226	0.183562	0.330573	0.317794	-2.0292	-1.99817	0.310377	-0.183562
CELL ADHESION	Aire	-1.69447	-0.512155	-1.81311	-1.98453	0.673773	0.512155	0.849851	1.33123
CELL ADHESION	Itgb3	0.515035	-0.318373	0.662746	0.189745	-1.38642	0.46773	-2.17382	-0.189745
CELL ADHESION	Tesc	1.37327	-0.650749	1.49278	0.939163	-0.0155134	0.0155134	-0.161364	-0.13335
CELL ADHESION	Bcl6	-0.159677	-0.357722	-0.415825	-0.630307	0.277514	2.1159	1.13166	0.159677
CELL ADHESION	Cntn5	-0.214422	-0.274963	-0.333066	-0.685052	0.360272	0.391299	0.214422	0.242436
CELL ADHESION	Myo1f	0.123815	-1.79234	-0.123815	0.300076	0.369445	0.195855	-3.37334	-1.1754
CELL ADHESION	Ctnnd1	-0.214422	-0.274963	-0.333066	-0.685052	0.360272	1.02357	0.214422	0.242436
CELL ADHESION	H2-M3	-0.304438	-1.46452	-0.242511	-0.329443	0.242511	1.09483	0.741076	1.22608
CELL ADHESION	Dtx1	-1.98603	-2.04657	0.0328267	1.39133	-0.0328267	1.29776	-0.972227	1.00688
CELL ADHESION	Jam3	-0.232098	-0.359754	-0.658171	-0.122631	0.122631	0.437753	0.924941	0.765328
CELL ADHESION	Sp3	-0.590208	-0.650749	-0.708852	1.17182	-0.0155134	0.0155134	0.423598	2.11458
CELL ADHESION	Npnt	0.0877684	0.251821	0.255119	0.401161	-1.19793	-0.435553	-0.0877684	-0.526535
CELL ADHESION	Fut7	0.0243338	-0.0243338	0.404678	-0.446296	0.380604	-1.20135	0.134227	-0.208853
CELL ADHESION	Igfbp7	0.369687	0.823785	0.70048	1.03199	-0.864294	-1.27632	-0.668013	-0.369687
CELL ADHESION	Icam5	0.20693	0.301111	0.404759	0.00837928	-1.62437	-0.00837928	-1.77022	-1.74221
CELL ADHESION	Ctla2a	-0.717065	-0.582695	0.629485	0.325971	-0.325971	-0.517336	0.618064	0.591817
CELL ADHESION	Rorc	-0.214422	-0.274963	-0.333066	-0.685052	0.360272	0.976262	0.214422	0.242436
CELL ADHESION	Glmn	0.599023	-0.599023	-1.65713	-2.00911	1.68007	-0.93276	0.758259	0.900229
CELL ADHESION	Pde3b	-0.214422	-0.274963	-0.333066	-0.685052	0.360272	0.391299	0.214422	0.242436
CELL ADHESION	Tnfsf9	-1.02988	0.23151	-1.63395	-1.98593	1.59544	-0.23151	2.27811	2.06257
CELL ADHESION	Ptprz1	-0.214422	-0.274963	-0.333066	-0.685052	0.360272	0.391299	0.214422	0.242436
CELL ADHESION	Dsg4	1.13168	0.168098	1.08085	0.323606	-0.168098	-0.902605	-0.77692	-1.05147
CELL ADHESION	Rell2	0.424231	-0.56231	-0.620413	-0.972399	0.0729256	0.103952	-0.0729253	0.587357
CELL ADHESION	Icam2	-0.303282	-0.333757	-0.357997	-0.498958	0.303281	0.470009	0.351763	0.391535
CELL ADHESION	Pcdhga4	-0.352584	-1.19073	0.00989783	-0.47744	0.940928	-0.00989783	0.967029	0.978742
CELL ADHESION	Cd3d	-0.81229	-0.872832	0.206569	-1.28292	1.19536	-0.206569	0.686942	1.99506
CELL ADHESION	Egflam	-0.214422	-0.274963	-0.333066	-0.685052	0.360272	0.391299	0.214422	0.242436
CELL ADHESION	Fblim1	-0.310895	-0.764645	-0.643976	-0.769927	0.310895	0.519619	0.711082	0.838518
CELL ADHESION	Zfp36l2	-1.64177	0.679116	-2.68642	-2.1904	0.85492	-0.239584	0.688891	0.239584
CELL ADHESION	Spock2	-1.51303	1.03524	-0.953599	-1.98366	1.06167	-0.907305	1.2086	0.907305
CELL ADHESION	Ephb3	-0.228429	-0.28897	-0.347073	-0.699059	0.346265	0.377292	2.16389	0.228429
CELL ADHESION	Pcdh18	-1.30317	0.188833	-2.00677	-0.188833	2.48358	1.83861	0.576338	-1.43127
CELL ADHESION	Sos2	-0.016577	0.210201	0.431819	0.854884	0.016577	-0.165744	-0.411884	-0.46161
CELL ADHESION	Cx3cr1	0.0418075	0.151191	0.478809	0.441117	-0.0418075	-0.0811697	-2.86377	-2.03739
CELL ADHESION	Klra1	-0.214422	-0.274963	-0.333066	-0.685052	0.360272	0.391299	0.214422	0.242436
CELL ADHESION	Plau	0.138075	-0.248695	-1.26855	-1.11016	0.232143	0.174209	0.0424974	-0.0424972
CELL ADHESION	Btla	0.229545	-0.229545	1.00781	-1.77714	1.77915	-0.563283	-0.877664	1.97817
CELL ADHESION	Ifna12	-0.228429	-0.28897	-0.347073	-0.699059	0.346265	1.05536	1.2708	0.228429
CELL ADHESION	Dll1	-0.378746	0.20748	0.96601	0.193693	-2.11148	-1.01006	0.60065	-0.193693
CELL ADHESION	Ada	-1.81577	-1.48903	-0.147307	-0.188623	0.205505	0.1535	0.147307	0.160054
CELL ADHESION	Pycard	0.354734	0.15234	0.365235	-4.73261e-05	4.73261e-05	-1.35666	-0.726179	-1.05486
CELL ADHESION	Cdh16	-0.549557	-0.0251367	-0.668202	-1.02019	0.0251367	2.56713	3.36471	2.87077
CELL ADHESION	Cdh24	0.495314	0.319296	-2.22423	-3.16118	1.00516	-0.319296	1.14428	-2.23369
CELL ADHESION	Vav3	-0.386347	-0.00786996	-0.248804	-0.324319	0.19489	0.00786996	0.546539	0.626773
CELL ADHESION	Treml2	-0.119544	0.38965	0.431339	0.125045	-1.00997	0.119544	-1.33954	-0.276331
CELL ADHESION	Gli3	-0.262973	-0.553168	-0.42574	-0.478245	0.501104	0.466415	0.303148	0.262973
CELL ADHESION	Ptprj	0.987616	-1.94082	-1.99892	-2.35091	-0.103952	0.103952	0.841345	0.612201
CELL ADHESION	Smad7	-0.228429	-0.28897	-0.347073	-0.699059	0.346265	0.377292	0.965949	0.228429
CELL ADHESION	Col16a1	0.494876	0.0969396	0.911847	1.1297	-0.152822	-0.327194	-0.0969398	-0.367266
CELL ADHESION	Cacnb4	-0.385138	1.32114	-0.108074	0.898103	0.216726	-0.514556	0.108074	-0.574882
CELL ADHESION	Btn2a2	1.33304	-1.18693	-1.24504	-0.111596	0.741083	0.111596	1.20934	-0.669535
CELL ADHESION	Col5a3	0.388454	-2.17459	-1.71812	-0.333138	0.712186	0.714067	-0.100241	0.100241
CELL ADHESION	Itgb6	-0.442851	-0.503392	-0.561495	0.408448	2.22495	1.06333	-0.0140073	0.0140071
CELL ADHESION	Spaca4	1.89415	2.49199	-0.599532	1.35226	-0.446762	0.446762	-0.730116	-0.702102
CELL ADHESION	Sorbs2	-0.214422	-0.274963	-0.333066	-0.685052	0.360272	0.391299	0.214422	0.242436
CELL ADHESION	Pcdh19	-0.214422	-0.274963	-0.333066	-0.685052	0.360272	0.391299	0.214422	0.242436
CELL ADHESION	Tbx21	-0.214422	-0.274963	-0.333066	-0.685052	2.62331	0.391299	0.214422	0.242436
CELL ADHESION	C1qtnf1	-0.651295	-2.91347	-0.293501	-0.045574	0.739687	0.045574	1.40373	0.836589
CELL ADHESION	Pcdh15	1.37175	-0.576318	-0.63442	2.36409	0.0589182	0.0899451	-0.0869327	-0.0589182
CELL ADHESION	Gm609	-0.987144	0.328181	-0.328181	-2.52816	-0.41245	1.03361	0.919746	1.27707
CELL ADHESION	Flrt1	-0.14567	-0.343715	-0.401818	-0.753803	0.291521	1.17054	0.14567	0.173684
CELL ADHESION	Kirrel2	1.55272	-0.700467	1.91305	0.267956	-1.02459	-1.84156	1.45405	-0.267956
CELL ADHESION	Prph2	-0.214422	-0.274963	-0.333066	-0.685052	0.360272	0.391299	0.214422	0.242436
CELL ADHESION	Podxl2	-0.429777	0.0918614	0.221522	-0.0918614	-0.43173	-2.21429	0.384617	0.60368
CELL ADHESION	Egr3	-0.450526	0.405274	0.139063	-0.0265093	1.76232	-0.439964	-0.679577	0.0265093
CELL ADHESION	Ttyh1	0.624185	0.148606	1.55999	1.62304	-0.179633	-0.148606	-0.325484	-0.159966
CELL ADHESION	Fga	-0.0646858	-0.104176	0.269217	0.0612545	0.00896263	0.00662231	-0.0478954	-0.00662136
CELL ADHESION	Dact2	-0.521806	0.0686126	0.383899	0.41876	-0.10253	-0.284807	-0.0686128	0.334659
CELL ADHESION	P2ry12	-0.515776	1.14615	1.04365	-0.986406	0.0589182	0.0899451	-0.0869327	-0.0589182
CELL ADHESION	Alox12	0.0212007	-0.821496	0.420304	0.530733	-0.0212007	0.0234094	-1.0331	-1.11967
CELL ADHESION	Kdr	-1.2851	0.54188	-1.40375	-1.75573	2.97889	-0.541879	1.49424	1.30926
CELL ADHESION	Postn	-0.0130677	-0.21632	0.0130682	0.0302372	0.0334406	0.149995	-0.651426	-0.460936
CELL ADHESION	Il6st	0.0593221	0.726497	-1.35972	-1.34247	0.461377	-0.292207	0.530915	-0.0593221
CELL ADHESION	Epha3	-0.662806	1.86961	-0.781451	1.75409	0.431262	0.205949	-0.233963	-0.205949
CELL ADHESION	Cxadr	-0.185196	-0.081166	0.0953307	-0.0371962	1.0372	0.337002	0.0371962	-0.123476
CELL ADHESION	Sfrp1	0.182577	0.621769	0.628622	0.459609	-0.236034	-0.982615	-0.182577	-0.394513
CELL ADHESION	Peli1	-0.0412078	-0.217906	0.0793705	0.233006	0.0933614	-0.270377	-0.0482426	0.0412078
CELL ADHESION	Adamts12	-0.515776	0.423682	0.131114	-0.986406	0.0589182	0.0899451	-0.0869327	-0.0589182
CELL ADHESION	Plg	-0.442851	-0.503392	-0.561495	0.519479	0.269347	0.16287	-0.0140073	0.0140071
CELL ADHESION	Epha7	-0.714023	-0.978923	0.00926805	-2.00568	-0.00926805	0.931962	0.728367	0.457858
CELL ADHESION	Apoa4	0.0394402	0.130005	0.189929	0.252592	-0.383146	-0.330717	-0.0975676	-0.0394411
CELL ADHESION	Tgfbr2	-0.283358	0.0193834	0.0683322	0.0409617	-0.0543699	-0.00661612	0.00661612	-0.119804
CELL ADHESION	Pcdhgc3	-0.515776	-0.0908906	0.901633	1.97707	0.0589182	0.35298	-0.0869327	-0.0589182
CELL ADHESION	Myh9	-0.184585	0.0945206	-0.00574684	0.00574779	-0.143652	-0.227879	0.0674248	0.197739
CELL ADHESION	Col6a2	-1.92377	0.808511	0.190789	0.544203	-0.012037	-0.305445	0.012037	-1.05187
CELL ADHESION	Ephb1	-0.287347	-0.347889	-0.405992	-0.757977	0.287347	0.318374	2.10497	2.01751
CELL ADHESION	Cdh5	-0.453524	-0.910253	-0.0994158	-0.18366	0.0994158	0.240699	0.391092	0.588951
CELL ADHESION	Lamc3	-0.515776	-0.576318	-0.63442	0.0608995	0.0589182	2.44044	1.7341	-0.0589182
CELL ADHESION	Mmp24	-0.442851	-0.503392	0.0234675	-0.913481	0.131844	0.16287	-0.0140073	0.0140071
CELL ADHESION	Cd4	-0.590208	2.3311	0.492782	2.45012	-0.0155134	0.0155134	-0.161364	-0.13335
CELL ADHESION	Pgm5	-0.214422	-0.274963	-0.333066	-0.685052	0.360272	0.391299	0.214422	0.242436
CELL ADHESION	Sned1	-0.214422	-0.274963	-0.333066	-0.685052	0.360272	0.391299	0.214422	2.56436
CELL ADHESION	Bves	-0.50641	0.683785	-0.141538	0.0362562	0.473267	-0.655577	0.0864085	-0.0362562
CELL ADHESION	Itpkb	-0.143512	-0.174499	0.217421	0.387429	-0.206597	-0.0447512	0.0447514	0.287979
CELL ADHESION	Il18	-0.182758	0.0212947	-0.0212947	-0.205929	0.169543	0.513728	-0.528849	0.15706
CELL ADHESION	Prkg1	-0.314507	-1.84453	-2.28115	-0.122172	1.33819	1.58072	0.886925	0.122172
CELL ADHESION	Adam12	-0.442851	-0.503392	-0.561495	0.622572	0.131844	0.16287	-0.0140073	0.0140071
CELL ADHESION	Malt1	-0.94248	-1.85102	-1.90912	0.683752	-0.0782788	0.0782789	1.52589	0.803885
CELL ADHESION	Cdh3	-0.634964	-0.192503	0.0378053	-0.429658	0.153561	-0.0378051	0.420906	0.08635
CELL ADHESION	Traf6	-0.214422	-0.274963	-0.333066	-0.685052	0.360272	0.391299	0.214422	0.242436
CELL ADHESION	Adam23	-1.53034	-1.59088	1.07348	-2.00097	1.27702	1.27702	1.27702	-1.07348
CELL ADHESION	Cd80	-1.01614	-0.356792	-0.578394	-0.307449	0.493457	0.841966	0.412701	0.307449
CELL ADHESION	Pcdh20	-1.94013	0.484758	-1.79574	-0.484758	-0.687361	0.835519	1.07368	1.60419
CELL ADHESION	Ifna1	-0.232777	0.0957241	-1.42181	-0.095724	1.53456	1.15055	1.24669	-0.846308
CELL ADHESION	Cntnap4	-0.515032	-0.575573	-0.633676	-0.0596623	0.0596623	0.0906892	1.29232	1.14346
CELL ADHESION	Spock1	-0.442851	-0.503392	-0.561495	2.33445	0.131844	0.16287	-0.0140073	0.0140071
CELL ADHESION	Bcl2l11	-0.368444	-0.364613	-0.602008	-0.259701	0.450002	0.428247	0.298486	0.259702
CELL ADHESION	Egfr	0.0035429	-0.141932	0.397155	0.368314	-0.00383472	0.245866	-0.00354266	-0.243661
CELL ADHESION	Nodal	0.0965663	0.941388	-1.4144	-3.02942	-0.0965663	1.29486	0.718055	-1.6165
CELL ADHESION	Nf1	-1.01055	-1.2704	-0.164532	0.164532	0.391303	-0.428293	0.464093	0.206352
CELL ADHESION	Map2k5	-0.247961	-0.199621	-0.00661612	-0.060595	0.00661612	0.0987797	0.382831	0.464663
CELL ADHESION	Lgals7	0.122239	-0.242244	-0.535564	-0.24851	0.238148	-0.0474327	0.161671	0.0474327
CELL ADHESION	Dscam	0.135324	-2.09514	-0.135324	-0.257304	-1.45991	0.772754	0.464631	2.06033
CELL ADHESION	Axl	-1.28956	1.19738	0.646239	-2.13871	0.58469	0.473698	-0.473698	-1.21122
CELL ADHESION	Sla2	-0.878539	-1.45365	-0.364915	-0.74036	0.46169	0.595079	0.654641	0.364915
CELL ADHESION	Hspb1	0.107985	0.115188	-0.301708	-0.2949	-0.135117	0.50512	0.0063138	-0.0063138
CELL ADHESION	Gsn	0.476596	0.448327	-0.992329	-1.04782	0.207606	0.418192	-0.384921	-0.207606
CELL ADHESION	Pnn	-0.0899329	-0.358344	-0.0228627	0.0228627	-0.0238976	0.435223	0.131041	0.115825
CELL ADHESION	Fzd7	-0.260526	-0.70587	0.0429606	-0.0429606	0.0681009	-0.0918345	0.267763	0.250829
CELL ADHESION	Pik3cg	-2.81537	0.21155	-0.21155	0.677473	-0.518211	0.677875	0.461469	-0.980002
CELL ADHESION	Cdh2	-0.30286	-0.363402	-0.421505	-0.77349	1.40934	0.30286	0.61141	1.87646
CELL ADHESION	Bmp7	-0.221701	-0.215563	0.108068	0.033184	0.00250769	-0.00250769	-0.00257969	0.0772028
CELL ADHESION	Kitl	-0.214422	-0.274963	-0.333066	-0.685052	0.360272	0.391299	0.214422	0.242436
CELL ADHESION	Pip5k1c	0.10147	0.0301423	0.0515509	-0.130965	-0.234763	-0.0734134	-0.0301418	0.110624
CELL ADHESION	Nfasc	-0.214422	-0.274963	-0.333066	-0.685052	0.360272	0.391299	0.214422	0.242436
CELL ADHESION	Col14a1	0.114454	0.331897	0.983737	0.752349	-0.114454	-0.671015	-0.556238	-0.621333
CELL ADHESION	Ache	-0.422073	0.316055	-0.0779828	-1.14366	0.0779828	-0.111256	0.932132	1.05286
CELL ADHESION	Cd44	-0.214422	-0.274963	-0.333066	-0.685052	0.360272	0.391299	0.214422	0.242436
CELL ADHESION	Cdon	-0.728429	1.22989	-0.773073	-2.12506	-1.07973	1.71683	1.87875	0.728429
CELL ADHESION	Cdh7	-0.214422	-0.274963	-0.333066	-0.685052	0.360272	1.71323	0.214422	1.44407
CELL ADHESION	F2rl1	0.0535359	-0.377327	0.375772	0.300048	-0.433709	-0.351869	0.110372	-0.0535359
CELL ADHESION	Lat	-0.330241	0.330241	0.510925	0.741183	-1.35645	-2.42496	-1.19974	0.387006
CELL ADHESION	H2-Oa	-0.228429	-0.28897	-0.347073	-0.699059	1.66819	0.377292	2.52234	0.228429
CELL ADHESION	Col6a1	0.332733	0.388643	0.382458	0.469327	-0.371825	-0.332733	-0.355679	-0.460838
CELL ADHESION	Pax1	-0.214422	-0.274963	-0.333066	-0.685052	0.360272	2.15683	0.214422	0.242436
CELL ADHESION	Rapgef1	-0.486368	-0.50529	0.179236	0.105325	-0.105325	-0.242263	0.538188	0.411247
CELL ADHESION	Bcl10	-0.112185	-0.367094	0.0199633	-0.00273609	0.101515	0.00273657	0.0402546	-0.0237064
CELL ADHESION	Col1a1	-0.214422	-0.274963	-0.333066	-0.685052	0.360272	0.391299	0.214422	0.242436
CELL ADHESION	Atp7a	-0.135641	-0.353724	0.720624	0.442639	0.0729255	-1.13997	-0.0729255	0.550699
CELL ADHESION	Mad1l1	-0.228429	-0.28897	-0.347073	-0.699059	0.346265	0.377292	0.965949	0.228429
CELL ADHESION	Disc1	-0.214422	-0.274963	-0.333066	-0.685052	0.430662	0.391299	0.214422	0.242436
CELL ADHESION	Col8a1	-0.214422	-0.274963	-0.333066	-0.685052	0.497776	0.391299	0.214422	0.242436
CELL ADHESION	Ptger3	-0.517282	-0.577824	1.74259	-0.987912	2.94494	0.088439	-0.0884387	2.14121
CELL ADHESION	Chl1	-0.397813	-0.458354	-0.0310304	-0.868443	0.176881	0.207908	0.0310304	0.0590448
CELL ADHESION	Col12a1	-0.214422	-0.274963	-0.333066	-0.685052	0.360272	0.391299	0.214422	0.242436
CELL ADHESION	Thbs1	-0.214422	-0.274963	-0.333066	-0.685052	0.360272	0.391299	0.214422	0.242436
CELL ADHESION	Adam8	-0.514292	0.0574343	-0.632937	0.882974	0.867757	0.524388	-0.085449	-0.0574346
CELL ADHESION	Bmp10	-0.626306	1.79858	0.0205846	-1.09694	-0.0516114	-0.0205846	1.33859	2.98436
CELL ADHESION	Dscaml1	-0.228429	-0.28897	-0.347073	-0.699059	0.346265	0.377292	1.83268	0.228429
CELL ADHESION	Pcdh12	-0.209564	-0.623243	-0.0280352	-0.141211	0.342877	0.269733	0.0280352	0.290001
CELL ADHESION	Nf2	-0.214422	-0.274963	-0.333066	-0.685052	0.360272	0.391299	0.214422	0.242436
CELL ADHESION	Myh10	-0.230448	-0.187633	-0.198276	-0.294433	0.246402	0.187633	0.228299	0.405422
CELL ADHESION	Cd6	-0.214422	-0.274963	-0.333066	-0.685052	0.360272	0.391299	0.214422	1.16844
CELL ADHESION	Angptl3	-0.442851	-0.503392	-0.561495	1.19086	2.13184	1.54138	-0.0140073	0.0140071
CELL ADHESION	Ptn	-0.562913	-0.635026	0.0797181	-0.0241447	0.277955	0.304619	-0.0125613	0.0125613
CELL ADHESION	Tnn	-0.214422	-0.274963	-0.333066	-0.685052	0.360272	0.391299	0.214422	0.242436
CELL ADHESION	Ptprc	-0.214422	-0.274963	-0.333066	-0.685052	0.360272	0.391299	0.214422	0.242436
CELL ADHESION	Btn1a1	-0.924825	0.073527	0.371568	-0.073527	-0.613165	-0.582139	0.311373	0.532033
CELL ADHESION	Mia3	-0.214422	-0.274963	-0.333066	-0.685052	0.360272	0.391299	0.214422	0.242436
CELL ADHESION	Has1	-0.214422	-0.274963	-0.333066	-0.685052	0.360272	0.391299	0.214422	0.242436
CELL ADHESION	Omg	-0.214422	-0.274963	-0.333066	-0.685052	0.360272	0.391299	0.214422	0.242436
CELL ADHESION	Gpa33	-0.214422	-0.274963	-0.333066	-0.685052	0.360272	0.391299	0.214422	0.242436
CELL ADHESION	Tbx18	-0.214422	-0.274963	-0.333066	-0.685052	0.360272	0.391299	0.214422	0.242436
CELL ADHESION	Thy1	-0.214422	-0.274963	-0.333066	-0.685052	0.360272	0.391299	0.214422	0.242436
CELL ADHESION	Ptpn2	-0.214422	-0.274963	-0.333066	-0.685052	0.360272	0.391299	0.214422	0.242436
CELL ADHESION	Tnfrsf18	-0.442851	-0.503392	1.87146	-0.913481	0.131844	1.6483	-0.0140073	0.0140071
CELL ADHESION	Nov	-0.228429	-0.28897	-0.347073	-0.699059	0.931228	0.377292	1.12641	0.228429
CELL ADHESION	Dsc1	-0.214422	-0.274963	-0.333066	-0.685052	0.360272	0.391299	0.214422	0.242436
CELL ADHESION	Pard3	-0.214422	-0.274963	-0.333066	-0.685052	0.360272	0.391299	0.214422	0.242436
CELL ADHESION	Chst4	-0.515776	0.561186	1.50308	-0.986406	0.0589182	0.0899451	-0.0869327	-0.0589182
CELL ADHESION	Col13a1	-0.214422	-0.274963	-0.333066	-0.685052	2.99254	0.391299	0.214422	0.242436
CELL ADHESION	Cd53	-0.214422	-0.274963	-0.333066	-0.685052	0.360272	0.391299	0.214422	0.242436
CELL ADHESION	Itgax	-0.442851	-0.503392	-0.561495	0.224023	0.131844	0.16287	-0.0140073	0.0140071
CELL ADHESION	Calr	-0.228429	-0.28897	-0.347073	-0.699059	0.346265	3.30329	1.96595	0.228429
CELL ADHESION	Eomes	-0.756306	-1.49492	-1.55302	1.21601	0.905851	0.756306	-1.00553	1.53344
CELL ADHESION	Lamc2	-0.411266	-0.774371	-0.832473	-0.962067	1.70886	0.411266	1.99795	2.02596
CELL ADHESION	Ncam2	-0.442851	-0.503392	-0.561495	0.224023	0.131844	0.16287	-0.0140073	0.0140071
CELL ADHESION	Mkln1	-0.438043	0.37366	0.348572	0.0974271	-1.93864	-0.525141	-0.0974271	0.255112
CELL ADHESION	Pdgfra	-0.742043	-0.171819	0.240398	0.00305557	0.402017	-0.00305557	0.37646	-1.53894
CELL ADHESION	Foxp1	-0.0412941	-0.364444	0.0412941	-0.0942249	0.138817	0.213078	-0.150245	0.0478091
CELL ADHESION	Eif2ak4	-0.475632	0.71589	0.853182	1.36514	-2.36037	-1.95083	0.475632	-1.09969
CELL ADHESION	Nrxn3	-0.246413	0.92207	1.4838	0.644664	-1.88895	0.246413	-1.26927	-2.00679
CELL ADHESION	Swap70	-0.16962	-0.493629	-0.0516252	0.0185947	0.106437	0.0144186	-0.00329971	0.00329924
CELL ADHESION	Muc4	-0.517282	2.10025	-0.635926	-0.987912	2.02089	0.088439	-0.0884387	0.20261
CELL ADHESION	Il2rg	0.304131	-0.0177188	0.017719	-0.047703	0.627834	0.47646	-0.428338	-0.31286
CELL ADHESION	Flt3	-0.744482	1.70594	-0.863127	-0.630149	-0.169788	0.626774	0.169788	1.14534
CELL ADHESION	Mmp14	-2.68867	0.745555	-2.94482	0.136158	0.748523	-0.116113	-0.589973	0.116113
CELL ADHESION	Golph3	-0.214422	-0.274963	-0.333066	-0.685052	0.360272	0.391299	0.214422	0.242436
CELL ADHESION	Ibsp	-0.228429	-0.28897	-0.347073	-0.699059	1.15362	0.377292	1.98701	0.228429
CELL ADHESION	Cblb	-0.442851	-0.503392	-0.561495	1.93452	0.131844	0.16287	-0.0140073	0.0140071
CELL ADHESION	Actn2	-0.254753	-0.292211	-0.712884	-2.15602	0.296482	0.254753	1.21989	0.975829
CELL ADHESION	Casp3	-2.15544	0.320071	0.973843	1.22193	-1.58075	-1.54972	0.506064	-0.320071
CELL ADHESION	Src	-0.0339465	-0.228235	0.42259	0.114403	-0.0863066	-0.12613	0.0339465	0.159758
CELL ADHESION	Rap2b	-0.0391729	-0.478226	-0.536329	-0.888315	0.15701	0.188036	1.68923	0.0391731
CELL ADHESION	Bcl2a1d	-0.741507	1.20884	0.487772	0.0102552	-0.751775	-0.0102552	0.730405	-1.42215
CELL ADHESION	Cd1d2	-0.214422	-0.274963	-0.333066	-0.685052	0.360272	3.00011	0.214422	0.242436
CELL ADHESION	Acvrl1	-0.68046	0.168233	0.0265653	0.506308	-0.117543	0.152672	-0.216851	-0.0265653
CELL ADHESION	Ptafr	0.236444	0.0827936	-0.0827936	-0.533746	-0.334712	0.10751	0.259469	-0.348926
CELL ADHESION	Sox2	-0.515776	2.74561	-0.63442	1.54965	0.0589182	0.0899451	-0.0869327	-0.0589182
CELL ADHESION	Cd2ap	0.030852	0.270705	-0.594753	0.0674294	-0.367982	-0.030852	0.259396	-0.336441
CELL ADHESION	Dbn1	0.0312419	-0.115974	-0.0500357	-0.140354	0.441259	0.133761	-0.0312421	0.0828428
CELL ADHESION	Boc	-0.214422	-0.274963	-0.333066	-0.685052	0.360272	0.391299	0.214422	0.242436
CELL ADHESION	Flot2	-0.156518	-0.181758	0.00668049	-0.0743294	-0.00668097	0.0726314	0.387948	0.281935
CELL ADHESION	Sox9	-0.214422	-0.274963	-0.333066	-0.685052	1.62331	0.391299	0.214422	0.37994
CELL ADHESION	Wnt5a	-0.442851	0.344604	-0.561495	-0.913481	0.131844	0.16287	-0.0140073	0.0140071
CELL ADHESION	Psen2	-0.0317144	-0.699509	0.331711	0.438686	0.0783472	0.0101056	-0.0101051	-0.275861
CELL ADHESION	Cdh1	0.0812149	0.0154643	0.247018	0.314053	-0.0446677	-0.0487542	-0.0154638	-0.201038
CELL ADHESION	Comp	-2.35173	0.148445	-0.148445	-2.68485	0.807928	0.546774	1.02197	-1.51636
CELL ADHESION	Robo2	-0.300624	-0.361166	-0.156234	-0.771254	2.83479	0.305097	2.71318	0.156234
CELL ADHESION	Emb	-0.553458	-0.613999	-0.672102	-1.02409	1.22287	2.2539	0.553458	1.38883
CELL ADHESION	Col8a2	-0.517282	-0.577824	-0.635926	1.3906	2.77988	0.088439	-0.0884387	0.318087
CELL ADHESION	Bcl11a	-1.96575	-0.849412	-1.32255	-0.245694	1.14067	0.245694	0.797515	0.537403
CELL ADHESION	Itch	-0.300907	-0.625676	0.122041	0.265976	0.168705	0.127418	-0.122041	-0.148202
CELL ADHESION	Satb1	-0.235378	-0.475243	-0.118972	-0.122608	0.329917	0.334777	0.118972	0.349156
CELL ADHESION	Gpm6b	-0.681001	0.207831	0.156154	0.0989119	0.428029	-0.910894	-0.0989119	-1.79672
CELL ADHESION	Kit	-0.553213	-0.597787	-0.240853	-0.206365	0.206365	0.411123	0.995512	0.833141
CELL ADHESION	Cd200	-0.442851	-0.503392	0.0234675	-0.913481	0.131844	0.16287	-0.0140073	0.0140071
CELL ADHESION	Adam15	-0.493114	-0.553656	-0.611758	0.0362561	0.0815802	0.598034	0.198764	-0.0362563
CELL ADHESION	Sema3e	-0.214422	-0.274963	-0.333066	-0.685052	0.360272	0.391299	0.214422	0.242436
CELL ADHESION	Cdh23	-1.24895	0.525081	0.369367	0.154885	-0.154885	-0.595927	-0.820111	0.658565
CELL ADHESION	Ptprs	-0.304757	-0.297441	0.132048	0.146472	-0.0706148	0.0425544	-0.0145066	0.0145068
CELL ADHESION	Prlr	-0.214422	-0.274963	-0.333066	-0.685052	0.360272	0.391299	0.214422	0.242436
CELL ADHESION	Tsc1	-0.153133	-0.0939553	0.051475	0.136434	0.0692122	-0.153518	-0.051475	0.107603
CELL ADHESION	Myoc	-0.515776	-0.576318	1.50308	0.939594	0.0589182	0.0899451	-0.0869327	-0.0589182
CELL ADHESION	App	-0.341194	-0.576288	-0.0743179	-0.153755	0.081387	0.139751	0.250777	0.0743179
CELL ADHESION	Il7	-0.214422	-0.274963	-0.333066	-0.685052	0.360272	0.391299	0.214422	1.62095
CELL ADHESION	Il18r1	-0.214422	-0.274963	-0.333066	-0.685052	0.360272	0.391299	0.214422	0.242436
CELL ADHESION	Calca	-0.863286	0.495398	-0.16661	0.16661	0.564367	-0.527325	-0.337146	0.174801
CELL ADHESION	Wwp1	-0.18182	-0.532871	-0.348105	-0.244022	0.241103	0.18182	0.34693	0.322837
CELL ADHESION	Il7r	-0.442851	1.567	-0.561495	-0.913481	0.131844	0.16287	-0.0140073	0.0140071
CELL ADHESION	Ephb4	0.0658412	-0.0665197	0.238227	0.308683	-0.193664	-0.272209	0.0418515	-0.0418515
CELL ADHESION	Trp53	-0.00097084	-0.0588117	-0.0649672	-0.168835	0.0742974	0.271519	0.167119	0.00097084
CELL ADHESION	Lef1	-0.344355	-0.404897	-0.0844879	-0.814985	0.230339	0.261366	0.0844881	0.112503
CELL ADHESION	Myb	-0.41692	-0.225923	0.225923	-0.335009	-0.490382	0.98235	0.228415	0.314376
CELL ADHESION	Ly9	-0.214422	-0.274963	-0.333066	-0.685052	0.360272	0.391299	0.214422	0.242436
CELL ADHESION	Cd84	-0.647293	2.07876	0.866331	-1.11792	0.190436	0.6365	-0.21845	-0.190435
CELL ADHESION	Tnfsf13b	-0.580925	0.124068	-0.69957	-1.05156	0.131272	3.06042	1.84792	-0.124068
CELL ADHESION	Prkce	-0.214422	-0.274963	-0.333066	-0.685052	0.360272	0.391299	0.214422	0.242436
CELL ADHESION	Il15	-0.442851	-0.503392	1.11658	-0.913481	0.131844	0.16287	-0.0140073	0.0140071
CELL ADHESION	Fzd5	-0.214422	-0.274963	-0.333066	-0.685052	0.360272	0.391299	0.214422	0.242436
CELL ADHESION	Spn	-0.540226	0.34113	0.130291	0.703149	-0.125996	-0.0949692	-0.374417	0.0949692
CELL ADHESION	Klra7	-0.501769	-0.56231	-0.620413	0.563654	0.0729256	0.103952	-0.0729253	1.44052
CELL ADHESION	Ptprd	-0.214422	-0.274963	-0.333066	-0.685052	0.360272	0.391299	0.214422	0.242436
CELL ADHESION	Dmd	-0.214422	-0.274963	-0.333066	-0.685052	0.360272	0.391299	0.214422	0.242436
CELL ADHESION	Trpm7	-0.375089	-0.0549445	0.0549448	0.154281	-0.645001	-0.708439	0.0983198	0.272291
CELL ADHESION	Lama2	-0.214422	-0.274963	-0.333066	-0.685052	0.360272	0.391299	0.214422	0.242436
CELL ADHESION	Ank3	-0.214422	-0.274963	-0.333066	-0.685052	0.360272	0.391299	0.214422	0.242436
CELL ADHESION	Robo1	-0.457121	-0.533459	0.0216522	0.091754	0.104422	-0.0216527	0.142714	-0.0912218
CELL ADHESION	Macf1	-0.0106473	0.293644	0.097538	0.255903	-0.413601	-0.388926	0.0106478	-0.183968
CELL ADHESION	Enpp2	-1.04956	-0.110099	0.367851	1.28717	0.110099	-0.443836	0.701214	-0.329665
CELL ADHESION	Chrna7	0.0507486	0.127711	-0.389824	0.188928	-1.37456	0.0349812	-0.0349812	-1.49239
CELL ADHESION	Mpdz	-0.214422	-0.274963	-0.333066	-0.685052	0.360272	0.391299	0.214422	0.242436
CELL ADHESION	Prkcq	-0.971251	-0.928699	0.132497	-0.326404	0.291499	-0.0436019	0.086409	0.0436019
CELL ADHESION	Itga6	-0.214422	-0.274963	-0.333066	-0.685052	0.360272	0.391299	0.214422	0.242436
CELL ADHESION	Dst	-0.266066	-0.66221	-0.0181131	-0.179214	0.0181131	0.542472	0.3175	0.837911
CELL ADHESION	Itk	-0.515776	-0.576318	-0.63442	0.335522	0.0589182	0.0899451	1.34603	-0.0589182
CELL ADHESION	Slc7a11	-1.0791	1.46917	-0.349745	-1.54973	1.12786	1.52662	0.349745	-0.62224
CELL ADHESION	Neo1	-3.30865	-0.42433	0.685408	0.117963	-0.846428	-0.117963	0.592684	0.659172
CELL ADHESION	Psen1	-0.214422	-0.274963	-0.333066	-0.685052	0.360272	0.391299	0.214422	0.242436
CELL ADHESION	Grid2	-0.515776	-0.576318	1.2531	1.64586	0.0589182	0.0899451	-0.0869327	-0.0589182
CELL ADHESION	Ptprk	-0.418111	-0.128635	0.218675	0.0865962	0.407339	-0.152776	0.000917673	-0.000917912
CELL ADHESION	Apbb1ip	-2.40115	-0.0557034	-2.5198	0.464499	0.294555	0.624105	-0.650383	0.0557034
CELL ADHESION	Vcam1	-1.00718	-0.967032	0.280491	0.19154	-3.4856	-0.19154	0.711955	0.93882
CELL ADHESION	Cdh8	-0.442851	0.17468	-0.561495	-0.913481	0.131844	0.16287	-0.0140073	0.0140071
CELL ADHESION	Itgav	-0.515776	2.03249	-0.63442	2.52456	0.0589182	0.0899451	-0.0869327	-0.0589182
CELL ADHESION	Arvcf	-1.57146	-0.246346	-0.0149426	0.0149426	0.572601	-2.59801	0.312579	0.789184
CELL ADHESION	Apc	-0.442851	1.17468	-0.561495	-0.913481	0.131844	0.16287	-0.0140073	0.0140071
CELL ADHESION	Azi2	-0.369199	-0.634099	0.369199	1.18714	0.408312	-2.16947	1.09991	-1.1167
CELL ADHESION	Sema5a	-0.590208	-0.0657868	1.25462	1.93916	-0.0155134	0.0155134	0.686632	-0.13335
CELL ADHESION	Braf	-0.284968	-0.143876	-0.403612	-0.755598	0.289726	0.320753	0.143875	0.17189
CELL ADHESION	Lama4	-0.442851	2.26214	-0.561495	-0.913481	0.131844	0.16287	-0.0140073	0.0140071
CELL ADHESION	Epha5	-0.214422	-0.274963	-0.333066	-0.685052	0.360272	0.391299	0.214422	0.242436
CELL ADHESION	Reln	-1.2838	1.44225	-1.40245	-1.07636	-0.709108	0.857972	1.80039	0.709108
CELL ADHESION	Itga4	-0.973895	-0.0892986	0.470728	-1.08435	0.392691	0.0892986	0.343055	-0.605847
CELL ADHESION	Utrn	-0.590208	1.45359	-0.708852	1.00955	-0.0155134	0.0155134	-0.161364	0.632185
CELL ADHESION	Edil3	-1.57689	-1.25892	-0.0174669	1.10628	0.260834	-0.971173	0.739474	0.017467
CELL ADHESION	Ptprm	-0.515776	-0.576318	-0.63442	1.57431	0.0589182	0.0899451	1.54534	-0.0589182
CELL ADHESION	Slit2	-0.825637	0.619349	0.303646	-0.0812538	-2.73637	-0.634953	0.0812538	0.565333

## Sheet: Estrogen_Stimulus
PROCESS	GENES	3YS679(YS)	3YS679_REP(YS)	4YS682(YS)	4YS682_REP(YS)	7YS676(YS)	7YS676_REP(YS)	8YS669(YS)	8YS669_REP(YS)
CELLULAR RESPONSE TO ESTROGEN STIMULUS	Bcas3	0.541037	0.433943	0.95829	0.898658	-0.547608	-0.640175	-0.545013	-0.433943
CELLULAR RESPONSE TO ESTROGEN STIMULUS	Crhbp	-0.214422	-0.274963	-0.333066	-0.685052	0.360272	0.391299	0.214422	0.242436
CELLULAR RESPONSE TO ESTROGEN STIMULUS	Naip2	0.132428	0.220355	0.345766	0.0641698	-0.486964	-0.0641698	-1.07504	-0.266804
CELLULAR RESPONSE TO ESTROGEN STIMULUS	Sstr1	-0.214422	-0.274963	-0.333066	-0.685052	0.360272	0.391299	0.214422	0.242436
CELLULAR RESPONSE TO ESTROGEN STIMULUS	Myod1	-0.515776	2.05595	-0.63442	1.69167	0.0589182	0.0899451	-0.0869327	-0.0589182
CELLULAR RESPONSE TO ESTROGEN STIMULUS	Ncoa3	0.287311	-0.0450351	0.777715	0.621953	-1.76735	0.0450351	-2.59127	-0.930991
CELLULAR RESPONSE TO ESTROGEN STIMULUS	Msx2	-0.0886523	-0.79305	1.96903	-1.88121	-0.835886	1.73119	0.0886521	0.479237
CELLULAR RESPONSE TO ESTROGEN STIMULUS	Nrip1	-0.272669	-3.38632	-0.29062	-0.0849155	1.36993	0.465807	0.0849155	0.284882
CELLULAR RESPONSE TO ESTROGEN STIMULUS	Myog	0.0528165	0.200546	0.716327	-0.0528165	-0.188065	0.375695	-1.632	-0.0835086
CELLULAR RESPONSE TO ESTROGEN STIMULUS	Ramp3	-1.59496	-1.39247	-0.494163	-1.3747	1.38183	1.32856	0.499013	0.494163
CELLULAR RESPONSE TO ESTROGEN STIMULUS	Sfrp1	0.182577	0.621769	0.628622	0.459609	-0.236034	-0.982615	-0.182577	-0.394513
CELLULAR RESPONSE TO ESTROGEN STIMULUS	Sstr2	-0.30286	-0.462938	1.25657	0.529072	-0.313129	0.302861	-0.45898	0.770669
CELLULAR RESPONSE TO ESTROGEN STIMULUS	Egfr	0.0035429	-0.141932	0.397155	0.368314	-0.00383472	0.245866	-0.00354266	-0.243661
CELLULAR RESPONSE TO ESTROGEN STIMULUS	Hsf1	-0.214422	-0.274963	-0.333066	-0.685052	0.360272	0.391299	0.214422	0.242436
CELLULAR RESPONSE TO ESTROGEN STIMULUS	Trim24	-0.567061	2.20022	-0.00763345	0.284237	0.00763321	0.0386601	-0.138218	-0.110203
CELLULAR RESPONSE TO ESTROGEN STIMULUS	Esr1	-0.511602	1.19339	-0.630247	-0.982232	0.0630918	1.09412	0.0547445	-0.0547447

## Sheet: Cytoskeleton
PROCESS	GENES	3YS679(YS)	3YS679_REP(YS)	4YS682(YS)	4YS682_REP(YS)	7YS676(YS)	7YS676_REP(YS)	8YS669(YS)	8YS669_REP(YS)
CYTOSKELETON	Nefm	-0.0322099	-0.468043	-0.590276	-0.357299	0.334793	0.0322099	0.313697	0.090579
CYTOSKELETON	Kbtbd8	0.0282357	-0.11771	0.113842	0.210806	0.222666	-0.0282357	-0.326649	-0.373242
CYTOSKELETON	Lcp1	0.217604	-0.31089	-0.102325	-0.223907	0.0996137	0.168751	-0.0202417	0.0202417
CYTOSKELETON	2900011O08Rik	-0.442851	0.911645	-0.561495	-0.913481	0.131844	0.16287	-0.0140073	0.0140071
CYTOSKELETON	Abra	-0.228429	-0.28897	-0.347073	-0.699059	0.346265	0.377292	1.63337	0.228429
CYTOSKELETON	Dsp	0.177332	0.0576005	-0.0918195	0.313449	-0.146842	-0.141151	-0.0576003	0.0908985
CYTOSKELETON	Pmp22	-0.191258	-0.430533	-0.0698562	0.117585	0.254979	0.197512	0.0259414	-0.0259414
CYTOSKELETON	Krt19	0.00214386	0.036303	-0.293182	-0.321886	-0.00214434	-0.0508618	0.620696	0.633746
CYTOSKELETON	Gemin5	0.0246744	-0.135979	0.248762	0.570074	-0.318394	-0.306526	-0.0246742	0.523236
CYTOSKELETON	Plk3	-0.430767	0.100488	-0.0505431	-0.1669	-0.0825815	0.0505428	0.394497	0.250243
CYTOSKELETON	Ccdc116	-0.442851	1.46008	-0.561495	-0.913481	2.7872	0.16287	-0.0140073	0.0140071
CYTOSKELETON	Cntn2	0.539681	0.483571	0.650388	0.792189	-0.714222	-1.1545	-0.58787	-0.483571
CYTOSKELETON	Cyp27a1	-0.0465708	-0.0387869	0.186392	0.194726	0.0622215	-0.0253959	-0.0140073	0.0140076
CYTOSKELETON	Klc4	-0.084137	-0.20701	0.119578	0.084136	-0.144127	-0.120478	0.219739	0.158208
CYTOSKELETON	Fos	0.242302	0.0742006	0.13305	0.0472155	-0.047215	-0.18802	-0.745988	-0.987733
CYTOSKELETON	Apob	0.00478077	0.0112982	0.0945654	-0.052701	-0.0770235	-0.24108	-0.00478077	0.0480709
CYTOSKELETON	Coro1a	-0.298547	-0.228318	0.380256	0.244973	0.228318	0.278179	-0.535285	-0.481366
CYTOSKELETON	Wdr66	0.100979	-0.213319	-0.649934	0.320009	1.4494	0.0744317	-0.102446	-0.0744317
CYTOSKELETON	Hap1	0.504408	0.892535	-1.60519	-0.0407001	-0.400891	-0.474833	1.16726	0.0407002
CYTOSKELETON	Stmn4	-0.442851	1.66653	-0.561495	-0.913481	0.809915	1.84094	-0.0140073	0.0140071
CYTOSKELETON	Fzd10	-0.287347	-0.347889	-0.405992	-0.757977	0.287347	2.52001	0.694037	2.45244
CYTOSKELETON	Tubb6	-0.00625992	-0.269757	0.00625992	0.0988483	0.389682	0.357274	-0.730761	-0.663004
CYTOSKELETON	Ina	-0.663923	-0.556067	-0.193032	0.44122	0.0545071	0.503677	-0.0545071	0.5299
CYTOSKELETON	Nwd1	1.48422	-0.576318	-0.63442	-0.986406	0.0589182	0.0899451	0.591139	-0.0589182
CYTOSKELETON	Kif5a	-0.228429	-0.28897	-0.347073	-0.699059	0.346265	0.377292	0.719789	0.228429
CYTOSKELETON	Keg1	0.0722833	-0.0794544	0.040462	-0.040462	0.138564	0.0673046	-0.549081	-0.424498
CYTOSKELETON	Rif1	0.0895767	0.466441	0.0873044	0.471031	-0.136796	-0.0873046	-0.654416	-0.467203
CYTOSKELETON	Sncg	-0.0946368	0.0946368	-0.898548	-0.724465	0.195328	0.865657	0.25301	-0.948981
CYTOSKELETON	Tcf15	-1.16589	0.152082	-1.28453	-1.63652	2.71624	2.24719	-0.152082	1.09832
CYTOSKELETON	Mtrr	-0.4442	-0.0433654	-1.13927	-0.447249	0.59187	0.492837	0.0433654	0.238105
CYTOSKELETON	Stmn2	-0.229609	-1.06459	-1.2621	-1.91525	0.229609	0.582563	0.26433	0.481006
CYTOSKELETON	Onecut2	0.25716	0.115207	0.590733	0.249902	-1.41544	-0.360363	-1.14322	-0.115207
CYTOSKELETON	Sfi1	0.11387	0.172408	0.307966	0.404387	-0.338727	-0.191098	-0.258175	-0.11387
CYTOSKELETON	Zfp365	-0.897876	-0.343081	-0.616913	-0.8787	1.57344	0.343081	1.17605	0.604306
CYTOSKELETON	Ppl	0.102835	0.64594	0.892692	1.44989	-1.8994	-0.102835	-0.210671	-1.11677
CYTOSKELETON	Vil1	-0.0822973	-0.70539	-0.00216198	0.00216198	0.0418501	-0.119552	0.321379	0.169483
CYTOSKELETON	Baiap2l1	0.0146694	-0.326184	0.920286	0.722633	-0.0146699	0.222074	-1.29669	-1.51804
CYTOSKELETON	Kcnab2	-0.0446336	-0.590602	1.31477	1.48474	0.0446336	0.0756605	-0.101217	-0.0732028
CYTOSKELETON	Bin3	0.0189534	0.759103	-0.146997	-1.70543	-1.03862	0.528459	0.581063	-0.0189534
CYTOSKELETON	Nup37	-0.217573	-0.693336	-0.634036	-0.848765	0.395828	0.290426	0.425034	0.217573
CYTOSKELETON	Cep72	-0.0435929	-0.101619	-1.2266	-0.965808	0.599931	0.0435929	0.362411	0.0837636
CYTOSKELETON	Stk38l	0.333653	0.431351	0.401728	0.0950363	-0.095036	-0.36409	-0.237504	-0.389161
CYTOSKELETON	Tppp3	-0.442851	0.759642	-0.561495	-0.913481	2.01937	0.16287	-0.0140073	0.0140071
CYTOSKELETON	Plekhg6	-0.0639572	0.117338	0.161471	0.0562363	0.00202465	-0.213919	-0.00202465	-0.0651855
CYTOSKELETON	Itpka	0.0563345	-0.18651	0.513977	0.385627	-0.230525	-0.423462	-0.0563343	0.191913
CYTOSKELETON	Crmp1	-0.965004	-0.137655	-1.87092	-0.977428	0.199141	0.137655	0.750279	0.869328
CYTOSKELETON	Tagln3	0.466133	-2.02737	-2.08547	-0.473982	-0.466133	1.82476	1.04698	1.86854
CYTOSKELETON	Bsn	-0.049915	-1.93828	0.382133	-2.34836	1.06153	0.049915	-1.44889	0.871905
CYTOSKELETON	Bcas3	0.541037	0.433943	0.95829	0.898658	-0.547608	-0.640175	-0.545013	-0.433943
CYTOSKELETON	Nostrin	-3.71933e-05	0.215139	-0.0962038	0.358124	0.0112348	3.67165e-05	-0.310066	-0.29804
CYTOSKELETON	Llgl2	0.0369968	-0.063139	-0.0408287	0.0066576	-0.00665665	-0.00907898	0.388667	0.406752
CYTOSKELETON	Arhgap24	-0.00427651	0.332597	0.155167	0.131345	0.00427651	-0.1187	-0.128928	-0.349957
CYTOSKELETON	Stmn3	-0.214422	-0.274963	-0.333066	-0.685052	0.360272	0.391299	0.214422	2.44407
CYTOSKELETON	Tubal3	0.797952	0.314341	0.932518	0.917318	-0.463474	-0.413506	-0.31434	-0.728379
CYTOSKELETON	Kif2b	-0.228429	-0.28897	-0.347073	-0.699059	2.34627	0.377292	1.83268	0.228429
CYTOSKELETON	Smpx	-0.0722748	0.608651	0.371323	0.428639	0.0722748	-0.794129	-0.376645	-0.425593
CYTOSKELETON	F11r	-0.0910482	-0.391677	0.115795	0.0426044	0.0803246	-0.184021	0.0579624	-0.0426044
CYTOSKELETON	Hydin	-0.533742	1.79803	0.222082	-0.41941	-0.222083	3.52044	-0.367934	2.50808
CYTOSKELETON	Mvp	0.0296946	0.0877418	0.185786	-0.0489378	-0.061573	-0.075119	0.0224733	-0.0224743
CYTOSKELETON	Nr3c1	1.203	0.46439	0.880826	-0.38627	-2.1483	-0.191275	0.191275	-0.543672
CYTOSKELETON	Eps8	0.0690131	-0.0846491	-0.425777	-0.489241	-0.0134754	0.0134754	0.147295	0.0944963
CYTOSKELETON	Slc16a3	0.279443	-0.097283	-0.0274686	-0.319511	0.0274686	-0.114836	0.811909	1.30065
CYTOSKELETON	Cep97	-0.714131	-0.0726706	-0.85324	0.137167	0.445526	0.0993947	-0.0687126	0.0687126
CYTOSKELETON	Edn1	-0.0224047	-0.23315	-0.950026	-1.16657	0.968947	0.680473	0.0224049	0.120607
CYTOSKELETON	Zfp185	0.00161076	-0.00161123	0.0590868	-0.0962505	-0.0185237	-0.0661941	0.37883	0.194605
CYTOSKELETON	Afap1	0.112193	-0.138303	0.122594	-0.122427	0.25389	0.363187	-0.130564	-0.112193
CYTOSKELETON	Prkci	0.765878	-1.21804	0.620761	-0.463744	0.48995	-1.60241	-2.26471	0.463744
CYTOSKELETON	Nek6	-1.13278	-0.788485	0.137982	0.350126	-0.137982	-1.00439	1.01668	0.185553
CYTOSKELETON	Celsr1	-1.33308	-1.39362	-1.45172	-0.0381753	2.37912	0.0381755	2.00265	1.65983
CYTOSKELETON	Sh3kbp1	-0.22265	-0.820183	-0.352242	-0.281274	0.377272	0.328741	0.333693	0.22265
CYTOSKELETON	Dnaic1	-0.111852	0.0284257	0.244933	0.332298	-0.0284257	0.461235	-0.0698717	-0.266747
CYTOSKELETON	Fam110c	-0.100651	-0.156456	-0.103041	-0.219591	0.150052	0.10065	0.371068	0.255419
CYTOSKELETON	Scap	0.23312	0.193199	0.28755	0.561427	-0.193199	-0.244575	-0.641343	-0.466084
CYTOSKELETON	Fez1	-1.00177	-1.06231	1.09682	-0.749933	0.572925	0.674342	-0.572925	1.65672
CYTOSKELETON	Pwp1	0.168238	-0.168238	0.474231	0.606305	-0.463848	-0.486509	-0.517207	0.403417
CYTOSKELETON	Shroom4	-0.515776	-0.576318	1.92629	1.39211	0.0589182	0.0899451	-0.0869327	-0.0589182
CYTOSKELETON	Basp1	-2.01466	0.276272	-1.20992	-1.07648	0.077094	-0.077094	0.716075	0.887999
CYTOSKELETON	Smek2	0.0631118	0.261345	0.455983	0.606118	-0.454398	-0.432766	-0.221909	-0.0631118
CYTOSKELETON	Fam101a	-0.228429	-0.28897	-0.347073	-0.699059	0.346265	0.377292	1.20041	0.228429
CYTOSKELETON	Cntln	-0.928779	0.888424	0.48863	0.323058	1.41145	-0.323058	-0.499935	-0.471921
CYTOSKELETON	Aldob	-0.14431	-0.497	-0.0202713	0.0958529	0.169948	0.0862136	-0.00173855	0.00173855
CYTOSKELETON	Plxnb1	0.933306	-0.0816736	0.467439	0.729563	-0.284007	-0.187689	-0.403386	0.0816736
CYTOSKELETON	Cxcl13	-0.103225	0.661146	0.579584	0.544789	-1.19838	-1.30486	0.103225	-0.688188
CYTOSKELETON	AI314180	0.231985	-0.0112052	0.495245	0.884441	-0.25318	-0.475562	-0.28309	0.0112052
CYTOSKELETON	Ctnna2	-0.961846	0.356125	1.55178	-1.43248	-0.387151	-0.356125	0.537387	0.588122
CYTOSKELETON	Arc	-1.38874	-2.20827	1.18293	1.64698	-0.688515	0.512437	-0.512437	1.36357
CYTOSKELETON	Larp4	0.442653	-0.067308	0.146085	-0.117721	0.126627	0.067308	-0.307365	-0.139972
CYTOSKELETON	Nr1i3	-0.286505	-0.151208	-0.195973	-0.384934	0.852541	0.151208	0.458114	1.13409
CYTOSKELETON	Rasgrp3	-0.149025	-0.0813336	0.201736	0.609577	0.0813336	-0.292557	0.226618	-0.156017
CYTOSKELETON	Rasgef1c	-1.0239	-1.08444	0.418175	-1.49453	2.08685	-0.418175	0.783459	1.24032
CYTOSKELETON	Rph3a	-0.137264	-0.0908906	0.687508	0.598557	0.0589182	0.0899451	-0.0869327	-0.0589182
CYTOSKELETON	Dclk2	-0.792815	-1.55963	0.560609	0.00475144	0.702152	-0.386403	0.790356	-0.00475144
CYTOSKELETON	Ppp2r2b	-0.214422	-0.274963	-0.333066	-0.685052	1.86277	0.391299	0.214422	0.242436
CYTOSKELETON	Tln1	0.0220933	0.110574	-0.383054	0.153467	-0.256633	-0.13097	-0.0220931	0.131765
CYTOSKELETON	Parvb	0.0351946	0.389691	-0.283122	-1.17568	-0.0351946	0.698631	-0.150672	0.0867963
CYTOSKELETON	Wdr17	-0.515776	-0.0908906	0.716077	-0.986406	0.0589182	0.0899451	1.65723	-0.0589182
CYTOSKELETON	4931431F19Rik	-0.0983685	-0.096849	0.782987	1.06276	0.749891	-0.000441968	-1.85539	0.000441968
CYTOSKELETON	Amph	-0.110565	-0.129513	-0.237144	-0.361443	0.348872	0.110565	0.669964	0.584051
CYTOSKELETON	Trpv4	-0.517282	0.819066	-0.635926	-0.987912	0.150522	0.088439	-0.0884387	0.70511
CYTOSKELETON	Ntf3	-1.23808	0.771765	-0.771765	1.12923	0.872664	1.73221	-1.80924	-1.78123
CYTOSKELETON	Ldb3	0.313715	-0.835831	-0.867939	-0.877533	1.08413	0.208943	-0.208943	0.334836
CYTOSKELETON	Dmxl2	-0.214422	-0.274963	-0.333066	-0.637746	0.360272	0.391299	0.214422	0.242436
CYTOSKELETON	Spag4	-0.773557	-0.387751	-0.0654625	-0.367599	0.148822	0.0654625	0.432338	0.363869
CYTOSKELETON	Wnt3a	-0.214422	-0.274963	-0.333066	-0.685052	0.360272	0.391299	0.214422	0.242436
CYTOSKELETON	Plek	0.168864	0.000663996	0.229229	0.800661	-0.000663996	-0.215798	-0.242591	-0.308262
CYTOSKELETON	Pou6f1	0.439247	-0.0416265	0.0416265	0.968617	-1.17193	0.645698	-0.995848	-0.363762
CYTOSKELETON	Cav1	0.0849757	-0.804418	-0.478377	-0.611722	0.559937	0.388593	-0.084976	0.468412
CYTOSKELETON	Dpysl3	-0.512747	-0.368078	-0.579209	-0.260831	0.314761	0.260831	0.913437	0.899592
CYTOSKELETON	Pdgfrb	0.103797	-0.120525	0.931381	1.08039	-0.42356	-0.0510991	-0.53213	0.0510991
CYTOSKELETON	Grhl3	0.0336506	-0.715832	-0.357614	0.151165	0.673721	0.813184	-0.943021	-0.0336506
CYTOSKELETON	Cabyr	-0.252741	-0.576318	-0.63442	1.0609	0.0589182	0.0899451	0.21563	-0.0589182
CYTOSKELETON	Acta1	0.746588	0.826461	0.521521	0.162617	-0.283045	-3.13954	-0.162617	-1.9099
CYTOSKELETON	Ssh3	-0.271788	-0.241858	0.582203	0.633311	-0.411151	-0.331544	0.241858	0.671357
CYTOSKELETON	Ptgfrn	-0.309651	0.00509906	0.37607	-0.259448	0.6879	-0.00509906	-0.131351	0.689734
CYTOSKELETON	Nanog	0.547296	-0.650749	-0.708852	2.00955	-0.0155134	0.0155134	1.44745	-0.13335
CYTOSKELETON	Ccdc155	-3.19953	-3.26007	-1.02539	0.187819	0.282053	-0.187819	0.940806	1.05434
CYTOSKELETON	Hspb7	-0.0426546	0.0426546	-2.39396	-1.67556	0.649876	0.217931	0.897689	-1.14039
CYTOSKELETON	Dlc1	-0.249665	-0.0389786	-0.50997	-0.605616	0.0389786	0.262255	0.570013	0.480569
CYTOSKELETON	Fscn3	0.635319	1.25804	-2.86184	-0.365826	0.210013	-2.13747	-0.210013	0.851168
CYTOSKELETON	Tnnc1	-0.333902	-0.256026	-0.73328	-0.915459	0.256026	0.36624	0.448635	0.421147
CYTOSKELETON	Cass4	-0.742971	-0.250359	0.178277	0.688788	0.219539	-0.178277	-1.1014	0.601776
CYTOSKELETON	Pdxp	-0.4885	-0.408005	0.0733576	-0.010932	0.0109324	-0.0609584	0.76301	0.837647
CYTOSKELETON	Fhl3	0.720346	0.736426	-1.85773	-2.20972	1.39632	0.544707	-0.544707	-1.28223
CYTOSKELETON	Fgf10	-0.860759	-0.678127	-0.1402	-0.713004	0.1402	0.232802	0.3625	0.466463
CYTOSKELETON	Rbbp7	0.0320568	-0.030283	-0.930174	-1.1283	0.362021	0.421274	-0.0386791	0.030283
CYTOSKELETON	Cep70	-0.0922123	1.03989	0.208857	0.455773	-2.46238	-2.43135	0.0922123	-0.201701
CYTOSKELETON	Frmd8	-0.500294	-0.127182	0.436203	-0.434656	0.129542	0.709005	-0.168312	0.127182
CYTOSKELETON	Actb	-0.135877	-0.334681	-0.459717	-0.670967	0.247154	0.338243	0.135876	0.202321
CYTOSKELETON	1110017D15Rik	-2.42525	-1.43849	-0.0499071	-0.957282	0.0499071	0.843435	0.67413	0.592321
CYTOSKELETON	Was	-0.509907	-0.597295	-0.0810642	-0.161568	0.264066	0.0810638	0.448745	0.44918
CYTOSKELETON	Capn6	-0.397295	-0.527578	-0.222166	-0.188841	0.437729	0.188841	0.896554	0.937858
CYTOSKELETON	Tns4	0.400414	0.223462	0.555944	-0.223462	0.423312	-1.0982	-2.01205	-1.15396
CYTOSKELETON	Ftcd	0.0451397	0.498671	0.25192	0.0368935	-0.0368935	-0.482648	-1.12859	-1.16264
CYTOSKELETON	Gzmb	-0.214422	-0.274963	-0.333066	-0.685052	0.360272	0.391299	0.214422	0.242436
CYTOSKELETON	1700029J07Rik	0.23779	-0.23779	1.22196	1.18424	0.728092	-2.29399	-0.269237	-0.764784
CYTOSKELETON	Krt13	1.11672	-1.11375	0.593683	-1.52384	-0.478513	0.478513	-0.624364	1.60528
CYTOSKELETON	Prepl	0.420597	-0.0916407	0.120345	0.230987	-2.22194	-2.19091	0.0916407	-1.07674
CYTOSKELETON	Tgfb2	0.474924	0.685683	0.387041	0.654107	-1.63844	-0.51055	-0.486609	-0.387041
CYTOSKELETON	Wdr5b	0.0607548	-0.0607548	0.362114	0.1784	-2.29653	0.666476	-0.135722	-0.236032
CYTOSKELETON	Tubb3	0.244522	0.302086	-0.237669	-0.30335	0.237669	-0.270943	-0.319813	0.247067
CYTOSKELETON	Avil	-1.03949	-1.10003	-0.672708	-1.13161	0.672708	1.70373	1.15489	0.795879
CYTOSKELETON	Relb	0.52448	0.272431	0.0197313	-0.0197313	-0.240801	0.0226722	-0.206673	-0.0672975
CYTOSKELETON	Sprr1b	1.19264	0.0496361	3.02301	1.01152	-0.080663	-0.0496361	-0.226514	-0.198499
CYTOSKELETON	Wdr90	-0.00335264	0.0209274	0.462178	0.731445	-0.402916	-0.669666	0.0033524	-0.371071
CYTOSKELETON	Plxna3	-0.720545	1.21891	-0.83919	-1.19118	1.85415	-0.114824	0.909932	0.114824
CYTOSKELETON	Slc30a9	0.284013	-0.0966635	0.186742	0.327238	-0.452495	0.0966635	-1.15684	-0.325219
CYTOSKELETON	Spef1	0.117638	0.0384809	-1.47905	0.116494	-2.27114	-0.0384809	-0.651458	0.195984
CYTOSKELETON	Mastl	-0.214422	-0.274963	-0.333066	-0.685052	0.360272	0.391299	0.214422	0.242436
CYTOSKELETON	Prkca	-0.268919	-0.297925	0.312263	0.0179932	-0.0241454	0.399199	-0.0179932	0.872969
CYTOSKELETON	Cntrob	-0.060147	-0.468612	-0.664218	-1.0162	0.514547	0.060147	1.26178	1.49625
CYTOSKELETON	Rapsn	-0.445318	-0.576249	0.365648	0.321091	-0.0534878	0.0534879	-0.501901	0.37411
CYTOSKELETON	Cdk6	0.596625	-0.842428	-0.900531	-1.25252	1.37777	1.58937	-0.353043	0.353043
CYTOSKELETON	Spry2	-0.214422	-0.274963	-0.333066	-0.685052	0.360272	0.391299	0.214422	0.242436
CYTOSKELETON	Polr2c	-0.0925302	-0.0750694	-0.144061	0.442554	0.134241	0.0750694	0.265924	-0.0893905
CYTOSKELETON	Fgd2	0.204938	0.234594	1.83254	1.36507	-0.852636	-0.684106	-0.998487	-0.204938
CYTOSKELETON	Cep250	0.866148	-0.614297	1.14051	1.18401	-0.866586	0.0124372	-0.0124373	-0.352155
CYTOSKELETON	Fhod3	-0.136297	-2.39847	-2.45658	0.136297	1.39057	0.753217	-1.90909	0.946746
CYTOSKELETON	Itga2	-2.20858	-2.26912	0.373213	0.99886	0.436501	0.803131	-1.77974	-0.373213
CYTOSKELETON	Svil	-0.175603	-0.459633	0.289619	-2.07558	0.175603	0.456172	-0.51361	0.261401
CYTOSKELETON	Fermt1	0.00263524	-0.137943	-0.375297	-0.0450058	0.122347	-0.00263524	1.089	0.940088
CYTOSKELETON	Slc2a4	0.319136	0.593578	0.340972	-3.289	1.63407	-2.21265	-0.319136	-0.639045
CYTOSKELETON	Itga11	-0.339625	-0.400167	-0.117233	-0.810255	0.235069	0.716757	1.15961	0.117233
CYTOSKELETON	Rap2a	-0.500926	-0.932996	-0.17545	-0.189788	0.317082	0.194462	0.17545	0.476991
CYTOSKELETON	Tppp	-0.628693	-0.403832	-1.42541	1.60804	-0.00960434	1.7185	0.00960434	0.93669
CYTOSKELETON	Trip4	0.170906	-0.422131	0.820936	-1.43012	1.31264	-0.170906	-1.41817	1.26519
CYTOSKELETON	Fscn2	-0.214422	-0.274963	-0.333066	-0.685052	0.360272	0.769811	0.214422	0.242436
CYTOSKELETON	Ccr7	-0.626306	-0.686847	0.0205846	1.07299	3.0015	-0.0205846	-0.197462	2.43936
CYTOSKELETON	Kif20a	-0.214422	-0.274963	-0.333066	-0.685052	0.360272	0.876726	0.214422	0.242436
CYTOSKELETON	Pfdn2	-0.141058	-0.290369	-0.363355	-0.648466	0.182863	0.288908	0.141058	0.301207
CYTOSKELETON	Pfn3	-0.214422	-0.274963	-0.333066	-0.685052	0.360272	0.391299	0.214422	0.242436
CYTOSKELETON	Zfyve19	-0.0148962	0.301958	0.224188	0.381675	-1.19418	0.0148962	-0.383474	-0.515183
CYTOSKELETON	Synpo2	-0.214422	-0.274963	-0.333066	-0.685052	0.360272	0.391299	0.214422	0.242436
CYTOSKELETON	Sgca	-0.0463849	-0.0732432	0.741104	0.123657	-1.21245	0.0463849	0.742502	-1.67132
CYTOSKELETON	Dnm1	0.698426	-0.821547	-0.557721	-2.49467	1.13562	0.304147	0.864235	-0.304147
CYTOSKELETON	Gys2	-0.60274	0.441055	-0.721385	-0.00298095	2.91681	0.00298071	-0.173897	0.702114
CYTOSKELETON	Krt84	-2.16458	0.582229	0.122764	-0.709214	1.37358	0.545474	-1.73574	-0.122764
CYTOSKELETON	Sntb1	0.663477	-0.0401297	-0.0212708	0.519829	-0.736738	0.0212708	0.0923204	-2.39063
CYTOSKELETON	Pak7	-0.214422	-0.274963	-0.333066	-0.685052	1.43066	0.391299	0.214422	0.50547
CYTOSKELETON	Katnal2	-0.214422	-0.274963	-0.333066	-0.685052	0.360272	0.391299	0.214422	0.242436
CYTOSKELETON	Lats2	-0.442851	0.634111	-0.561495	-0.913481	0.131844	0.16287	-0.0140073	0.0140071
CYTOSKELETON	Ptpn20	1.29158	2.14615	-0.63442	-0.986406	0.0589182	0.0899451	-0.0869327	-0.0589182
CYTOSKELETON	Coro2a	0.441857	0.338881	0.0475786	0.401862	-0.0475786	-0.178303	-1.9159	-0.624847
CYTOSKELETON	Sdk1	-0.412636	-0.209058	-0.167625	-0.0988896	0.168557	0.0988898	0.716898	0.536147
CYTOSKELETON	D7Ertd443e	0.541672	0.378037	0.880951	-0.429386	-0.218052	-0.0667312	0.0667312	-0.829704
CYTOSKELETON	Gtf2f2	-0.194399	-0.469058	-0.337415	-0.438941	0.421558	0.262457	0.303617	0.194398
CYTOSKELETON	Nod2	-0.515776	1.03249	-0.63442	-0.986406	0.0589182	0.0899451	2.92206	-0.0589182
CYTOSKELETON	Lmod1	-0.515776	-0.576318	1.46992	0.901119	0.0589182	0.227449	-0.0869327	-0.0589182
CYTOSKELETON	Lor	-0.387309	-1.47822	-3.00345	-0.58492	0.521286	0.599234	0.387309	0.935797
CYTOSKELETON	Myo1g	-0.773339	-0.199165	0.904483	1.23602	1.01286	0.199165	-0.50496	-1.47695
CYTOSKELETON	Krt27	-0.228429	-0.28897	-0.347073	-0.699059	2.19426	0.514796	0.965949	0.228429
CYTOSKELETON	Scyl1	-0.0188909	0.491187	0.454691	1.16621	-0.713361	-0.275745	0.0188909	-0.566409
CYTOSKELETON	Ulk4	-0.442851	-0.503392	1.42036	-0.913481	0.131844	0.16287	-0.0140073	0.0140071
CYTOSKELETON	Cd36	-1.70086	-1.7614	0.318001	0.413475	0.551908	1.04237	-1.27201	-0.318001
CYTOSKELETON	Selp	-1.16499	-0.718569	0.0332252	-0.446139	0.235028	0.56204	0.688354	-0.0332252
CYTOSKELETON	Arhgef19	-0.214422	-0.274963	-0.333066	-0.685052	0.360272	0.391299	0.214422	0.242436
CYTOSKELETON	Ttl	-0.0797958	-1.4376	-1.13042	-0.198954	0.454541	0.763869	0.0880015	0.0797958
CYTOSKELETON	Wdr48	-0.515776	-0.576318	-0.63442	2.1511	0.0589182	0.0899451	0.398494	-0.0589182
CYTOSKELETON	Rhbg	-0.223881	-1.28442	-0.142227	0.401952	0.239168	-1.36539	0.142227	0.561031
CYTOSKELETON	Ccl24	0.0941485	-0.0941485	1.2118	1.00766	-0.965873	-1.59781	-0.967334	0.253326
CYTOSKELETON	S100a8	-6.15627	-6.21681	-0.431933	-0.433126	0.879498	0.840053	0.761219	0.431933
CYTOSKELETON	Csrp3	-1.38357	-0.0655967	-1.50221	-1.43916	0.0655966	0.485189	0.630239	0.78111
CYTOSKELETON	Camk2b	-0.452704	0.934213	-0.708852	-1.06084	-0.0155134	0.0155134	1.32406	1.90227
CYTOSKELETON	Arhgef5	0.28273	0.550116	0.304534	0.65869	-0.332511	-0.350114	-0.311548	-0.282731
CYTOSKELETON	Dmpk	-0.237858	-0.2984	-0.218999	-0.708488	0.59987	0.367863	1.95652	0.218999
CYTOSKELETON	Ubxn11	-0.387414	-0.0694439	-0.506058	-0.858044	0.18728	0.218307	2.50086	0.0694437
CYTOSKELETON	Lrrk2	0.0237432	0.713372	-0.739103	0.441087	-2.10754	0.538196	-0.57532	-0.0237432
CYTOSKELETON	Arl2bp	-0.223074	-0.55169	-0.471961	-0.581717	0.223074	0.268083	0.29106	0.340635
CYTOSKELETON	Kif26b	-0.344199	0.0751055	-0.439636	-0.264061	-0.0247616	0.0247616	1.029	0.663427
CYTOSKELETON	Pacsin1	-1.0798	-0.31252	0.31252	-1.55043	0.362793	0.918241	-0.650954	0.358913
CYTOSKELETON	Btk	-0.0289845	-0.216616	0.292041	0.381692	0.122653	0.0289845	-0.21191	-0.210319
CYTOSKELETON	Ctsl	-0.194634	-0.317055	-0.697086	-0.576636	0.194634	0.374279	0.52091	0.655065
CYTOSKELETON	Syne2	0.554288	0.13229	-0.0189227	1.03609	-0.273117	-0.698948	-0.0725173	0.0189227
CYTOSKELETON	Sipa1l3	0.204783	-0.0940456	0.157241	0.615595	-0.894009	-0.551923	-0.16626	0.0940456
CYTOSKELETON	Usp44	-0.228429	-0.28897	-0.347073	-0.699059	0.346265	2.57893	1.63337	0.228429
CYTOSKELETON	Sac3d1	-0.380158	-0.604856	-0.129825	-0.608283	0.129824	0.324327	0.244673	0.167487
CYTOSKELETON	Rasgrp1	-0.214422	-0.274963	-0.333066	-0.685052	0.360272	0.391299	0.214422	0.242436
CYTOSKELETON	Armc4	-0.214422	-0.274963	-0.333066	-0.685052	0.360272	0.391299	0.214422	0.242436
CYTOSKELETON	Wasf1	-0.398995	-0.632151	-0.135039	-0.378823	0.50666	0.440646	0.135039	0.168882
CYTOSKELETON	Htr2a	-0.214422	-0.274963	-0.333066	-0.685052	2.61325	1.15683	0.214422	0.657474
CYTOSKELETON	Vprbp	-0.442851	1.69824	-0.561495	-0.913481	0.131844	0.16287	-0.0140073	0.0140071
CYTOSKELETON	Neil2	0.221939	-0.448656	-0.736765	0.193452	-0.193452	0.46793	0.21234	-0.197332
CYTOSKELETON	Nbeal1	-0.937024	0.36233	-1.05567	1.61619	-0.36233	0.668697	-0.508181	0.802767
CYTOSKELETON	Tmem67	-0.442851	-0.503392	2.3454	-0.534969	1.6679	1.3645	-0.0140073	0.0140071
CYTOSKELETON	Wdr82	0.0165133	-0.0165138	0.570116	0.945287	-0.398563	-0.342569	0.0842524	-0.281215
CYTOSKELETON	Zmynd10	-0.178953	0.0067749	0.102548	0.127022	0.0405602	-0.131587	-0.0958462	-0.00677443
CYTOSKELETON	Tnf	-0.214422	-0.274963	-0.333066	-0.685052	0.360272	0.391299	0.214422	0.242436
CYTOSKELETON	Ifng	-0.214422	-0.274963	-0.333066	-0.685052	0.360272	0.391299	0.214422	0.242436
CYTOSKELETON	Nefl	-0.214422	-0.274963	-0.333066	-0.685052	0.360272	0.391299	0.214422	0.37994
CYTOSKELETON	Itgam	-0.228429	-0.28897	-0.347073	-0.699059	0.346265	0.377292	1.68584	0.228429
CYTOSKELETON	Calb1	-0.214422	-0.274963	-0.333066	-0.685052	2.6822	0.391299	0.214422	0.242436
CYTOSKELETON	Tbce	-0.214422	-0.274963	-0.333066	-0.685052	0.360272	0.391299	0.214422	0.242436
CYTOSKELETON	Nlrp3	-0.214422	-0.274963	-0.333066	-0.685052	0.360272	1.71323	0.214422	0.242436
CYTOSKELETON	S100a9	-0.214422	-0.274963	-0.333066	-0.685052	0.945235	0.391299	0.214422	0.242436
CYTOSKELETON	Dock2	-0.442851	-0.503392	-0.561495	0.224023	1.97984	0.16287	-0.0140073	0.0140071
CYTOSKELETON	Jup	-0.214422	-0.274963	-0.333066	-0.685052	0.360272	0.391299	0.214422	1.72786
CYTOSKELETON	Tlr3	-0.214422	-0.274963	-0.333066	-0.685052	0.360272	0.391299	0.214422	0.242436
CYTOSKELETON	Sele	-0.214422	-0.274963	-0.333066	-0.685052	0.360272	0.391299	0.214422	0.242436
CYTOSKELETON	Ncf1	-0.214422	-0.274963	-0.333066	-0.685052	0.360272	0.391299	0.214422	0.242436
CYTOSKELETON	Anxa1	-0.442851	-0.503392	-0.561495	0.934516	4.0673	2.4259	-0.0140073	0.0140071
CYTOSKELETON	Snap25	-0.214422	-0.274963	-0.333066	-0.685052	0.360272	0.391299	0.214422	0.242436
CYTOSKELETON	Grm5	-0.214422	-0.274963	-0.333066	-0.685052	0.360272	0.391299	0.214422	0.242436
CYTOSKELETON	Ccna1	-0.214422	-0.274963	-0.333066	-0.685052	0.360272	0.391299	0.214422	0.242436
CYTOSKELETON	Krt16	-0.214422	-0.274963	-0.333066	-0.685052	0.360272	0.391299	0.214422	0.242436
CYTOSKELETON	Krt71	-0.214422	-0.274963	-0.333066	-0.685052	0.360272	0.391299	0.214422	0.242436
CYTOSKELETON	Ccr1	-0.214422	-0.274963	-0.333066	-0.685052	1.20827	0.391299	0.214422	0.242436
CYTOSKELETON	Aif1	-0.394437	-0.454979	-0.0624204	-0.865067	1.42311	0.211284	0.742225	0.0624204
CYTOSKELETON	Tnfrsf11a	-0.315668	-0.113175	-0.434313	-0.786298	0.259026	0.290053	0.113175	0.14119
CYTOSKELETON	Myo15	-0.214422	-0.274963	-0.333066	-0.685052	0.360272	0.391299	0.214422	0.242436
CYTOSKELETON	Adcy10	-0.228429	-0.28897	-0.347073	-0.699059	0.346265	0.962255	3.20041	0.228429
CYTOSKELETON	Trpc4	-0.214422	-0.274963	-0.333066	-0.685052	0.360272	0.391299	0.214422	2.8274
CYTOSKELETON	Cckar	-0.315668	-0.113175	-0.434313	-0.786298	0.259026	0.290053	0.113175	0.14119
CYTOSKELETON	Alox8	-0.315668	-0.113175	-0.434313	-0.786298	0.259026	0.290053	0.113175	0.14119
CYTOSKELETON	Cenpe	-0.214422	-0.274963	-0.333066	-0.685052	0.360272	0.391299	0.214422	1.00797
CYTOSKELETON	Sgce	-0.214422	-0.274963	-0.333066	-0.685052	0.360272	0.391299	0.214422	1.24244
CYTOSKELETON	Nphs2	-0.228429	-0.28897	-0.347073	-0.699059	0.346265	0.377292	0.236038	0.228429
CYTOSKELETON	Myh4	-0.214422	-0.274963	-0.333066	-0.685052	0.360272	0.391299	0.214422	0.242436
CYTOSKELETON	Krt4	1.04504	-0.647768	-0.705871	0.0125325	-0.0125327	2.156	1.87724	-0.130369
CYTOSKELETON	Slpi	-2.83664	-0.38622	-0.323017	0.745841	0.323017	1.29264	-1.92237	0.956501
CYTOSKELETON	Arhgef7	-0.214422	-0.274963	-0.333066	-0.685052	0.360272	0.391299	0.214422	0.727863
CYTOSKELETON	Rgs14	1.44387	-0.995183	-0.287751	-1.40527	-0.359947	1.39355	1.25974	0.287751
CYTOSKELETON	Efhc1	-0.214422	-0.274963	-0.333066	-0.685052	0.360272	0.391299	0.214422	0.242436
CYTOSKELETON	Coro6	-0.214422	-0.274963	-0.333066	-0.685052	0.360272	0.391299	0.214422	0.242436
CYTOSKELETON	Wdr19	-0.214422	-0.274963	-0.333066	-0.685052	0.360272	0.391299	0.214422	0.242436
CYTOSKELETON	Padi6	-0.590208	1.72776	-0.708852	-1.06084	-0.0155134	0.0155134	0.838636	1.45161
CYTOSKELETON	Ctnna3	-0.214422	-0.274963	-0.333066	-0.685052	0.360272	0.391299	0.214422	0.242436
CYTOSKELETON	Klk6	0.281405	0.951256	-2.59623	-1.18923	-0.281405	-0.402381	1.70203	1.13681
CYTOSKELETON	Ms4a2	1.99476	1.15661	-0.708852	2.24659	-0.0155134	0.0155134	-0.161364	-0.13335
CYTOSKELETON	Fmnl1	0.243686	-0.211135	0.3294	0.0696732	-1.31286	0.158735	-0.0696732	-2.50109
CYTOSKELETON	Dsg1a	-0.361874	-0.422416	-0.480519	-0.0669694	0.21282	0.243847	0.0669692	1.77306
CYTOSKELETON	Nrap	-0.214422	-0.274963	-0.333066	-0.685052	0.360272	0.391299	0.214422	0.242436
CYTOSKELETON	Klhl1	-0.214422	-0.274963	-0.333066	-0.685052	0.360272	0.391299	0.214422	1.09043
CYTOSKELETON	Myo3a	-0.214422	-0.274963	-0.333066	-0.685052	0.360272	0.391299	0.214422	0.242436
CYTOSKELETON	Ablim2	-0.228429	-0.28897	-0.347073	-0.699059	0.346265	1.57893	2.18227	0.228429
CYTOSKELETON	Ttll10	0.491898	1.17897	-0.989316	0.720337	-0.491898	-1.9203	0.780564	-0.636207
CYTOSKELETON	Ttll8	-0.214422	-0.274963	-0.333066	-0.685052	0.360272	0.391299	0.214422	0.242436
CYTOSKELETON	Akap4	-0.214422	-0.274963	-0.333066	-0.685052	0.360272	0.391299	0.214422	0.242436
CYTOSKELETON	Wdr36	-0.214422	-0.274963	-0.333066	-0.685052	0.360272	0.391299	0.214422	0.242436
CYTOSKELETON	Capza3	-0.228429	-0.28897	-0.347073	-0.699059	3.15362	0.377292	3.08794	0.228429
CYTOSKELETON	Rp1l1	-0.315668	-0.113175	-0.434313	-0.786298	0.259026	0.290053	0.113175	0.819262
CYTOSKELETON	Ptpn7	-0.214422	-0.274963	-0.333066	-0.685052	0.360272	0.391299	0.214422	0.242436
CYTOSKELETON	Mefv	-0.214422	-0.274963	-0.333066	-0.685052	0.360272	0.391299	0.214422	0.242436
CYTOSKELETON	Ttll6	-0.214422	-0.274963	-0.333066	-0.685052	0.360272	0.391299	0.214422	0.242436
CYTOSKELETON	Dsc3	-0.442851	0.818536	-0.561495	-0.913481	0.131844	1.30037	-0.0140073	0.0140071
CYTOSKELETON	Odam	-0.214422	-0.274963	-0.333066	-0.685052	0.360272	0.391299	0.214422	0.242436
CYTOSKELETON	Itgad	-0.214422	-0.274963	-0.333066	-0.685052	0.360272	0.391299	0.214422	0.242436
CYTOSKELETON	Map6d1	-0.214422	-0.274963	-0.333066	-0.685052	0.360272	0.391299	0.214422	0.242436
CYTOSKELETON	Stox1	-0.214422	-0.274963	-0.333066	-0.685052	0.360272	0.391299	0.214422	0.242436
CYTOSKELETON	Actl7b	-0.214422	-0.274963	-0.333066	-0.685052	0.360272	0.391299	0.214422	0.242436
CYTOSKELETON	Rnd1	-0.214422	-0.274963	-0.333066	-0.685052	0.360272	0.391299	0.214422	0.242436
CYTOSKELETON	Wdr27	-0.214422	-0.274963	-0.333066	-0.685052	0.360272	0.391299	0.214422	0.920508
CYTOSKELETON	Ablim3	-0.214422	-0.274963	-0.333066	-0.685052	0.662835	0.391299	0.214422	0.242436
CYTOSKELETON	Lrrcc1	-0.214422	-0.274963	-0.333066	-0.685052	0.360272	0.391299	0.214422	0.242436
CYTOSKELETON	Wdr44	-0.228429	-0.28897	-0.347073	-0.699059	0.547899	0.377292	1.16389	0.228429
CYTOSKELETON	Sgcz	-0.214422	-0.274963	-0.333066	-0.685052	0.360272	0.391299	0.214422	0.242436
CYTOSKELETON	Grid2ip	-0.214422	-0.274963	-0.333066	-0.685052	1.49778	0.391299	0.214422	0.242436
CYTOSKELETON	Spag17	-0.214422	-0.274963	-0.333066	-0.685052	0.360272	0.391299	0.214422	0.242436
CYTOSKELETON	Wdr12	-0.214422	-0.274963	-0.333066	-0.685052	0.360272	0.391299	0.214422	0.242436
CYTOSKELETON	Ccdc39	-0.214422	-0.274963	-0.333066	-0.685052	0.360272	0.391299	0.214422	0.242436
CYTOSKELETON	Iqsec3	-0.214422	-0.274963	-0.333066	-0.685052	0.360272	1.5288	0.214422	0.242436
CYTOSKELETON	Actrt1	-0.214422	-0.274963	-0.333066	-0.685052	0.360272	0.391299	0.214422	0.242436
CYTOSKELETON	Rltpr	-0.531289	-0.591831	2.86103	1.96155	0.969404	0.0744317	-0.102446	-0.0744317
CYTOSKELETON	Cep76	-0.214422	-0.274963	-0.333066	-0.685052	0.360272	0.391299	0.214422	0.242436
CYTOSKELETON	Ermn	-0.214422	-0.274963	-0.333066	-0.685052	0.360272	0.391299	0.214422	0.242436
CYTOSKELETON	Actbl2	-0.214422	-0.274963	-0.333066	-0.685052	0.360272	0.391299	0.214422	0.920508
CYTOSKELETON	Ofcc1	-0.214422	-0.274963	-0.333066	-0.685052	0.360272	0.391299	0.214422	0.242436
CYTOSKELETON	Ubqln3	-0.517282	2.77267	-0.635926	-0.987912	2.16175	0.088439	-0.0884387	2.07708
CYTOSKELETON	Lrrc26	-0.214422	-0.274963	-0.333066	-0.685052	0.360272	0.391299	0.214422	0.242436
CYTOSKELETON	Ppwd1	-0.214422	-0.274963	-0.333066	-0.685052	0.360272	1.15683	0.214422	0.242436
CYTOSKELETON	Fbxw10	-0.214422	-0.274963	-0.333066	-0.685052	0.360272	0.391299	0.214422	0.242436
CYTOSKELETON	Pcdhb5	-0.228429	-0.28897	-0.347073	-0.699059	0.346265	0.377292	2.52234	0.228429
CYTOSKELETON	Cdc20b	-0.214422	-0.274963	-0.333066	-0.685052	0.360272	0.391299	0.214422	0.242436
CYTOSKELETON	Ddx60	-0.214422	-0.274963	-0.333066	-0.685052	0.360272	0.391299	0.214422	0.242436
CYTOSKELETON	Tesk2	-0.214422	-0.274963	-0.333066	-0.685052	0.360272	0.391299	0.214422	0.242436
CYTOSKELETON	Sec31b	-0.228429	-0.28897	-0.347073	-0.699059	0.346265	0.377292	2.33792	0.228429
CYTOSKELETON	Zfp174	-0.214422	-0.274963	-0.333066	-0.685052	0.360272	0.391299	0.214422	0.242436
CYTOSKELETON	Wdr88	-0.214422	-0.274963	-0.333066	-0.685052	2.03834	0.391299	0.214422	0.242436
CYTOSKELETON	Ccdc87	-0.515776	0.625316	-0.63442	-0.0604064	0.0589182	1.29158	1.39849	-0.0589182
CYTOSKELETON	Ubqlnl	-0.214422	-0.274963	-0.333066	-0.685052	0.360272	0.391299	0.214422	0.242436
CYTOSKELETON	Kncn	-0.214422	-0.274963	-0.333066	-0.685052	0.360272	0.391299	0.214422	0.242436
CYTOSKELETON	Slc12a5	-0.214422	-0.274963	-0.333066	-0.685052	0.360272	0.391299	0.214422	0.242436
CYTOSKELETON	Pag1	0.637558	-0.0604141	-0.70348	-1.58153	1.8423	0.0604141	0.82383	-1.97597
CYTOSKELETON	Ccdc14	-0.82377	-0.884312	-0.942415	0.631599	2.10142	-0.21805	0.370607	0.21805
CYTOSKELETON	Frmd7	-0.300711	-0.00909269	-0.571359	0.00909269	-0.726017	0.235469	0.369793	0.528115
CYTOSKELETON	Ccdc38	1.6989	1.11606	-0.207013	-0.383911	-2.14594	0.207013	-2.29179	1.0725
CYTOSKELETON	Iqsec2	-0.240906	-1.01765	0.518986	0.323869	0.462303	-0.197918	-0.44254	0.197918
CYTOSKELETON	Actl7a	-0.501769	-0.56231	-0.620413	0.793136	0.0729256	0.782024	-0.0729253	1.44052
CYTOSKELETON	Phf1	-0.442851	0.634111	-0.561495	-0.913481	0.131844	0.16287	-0.0140073	0.0140071
CYTOSKELETON	Kif12	-0.116231	0.149728	0.350087	0.401643	-0.309364	0.0667982	-3.34274	-0.0667982
CYTOSKELETON	Wdr72	-0.820059	-0.8806	-0.801199	0.245364	-0.245364	1.89	0.930713	2.01531
CYTOSKELETON	Ccl11	-0.214422	-0.274963	-0.333066	-0.685052	0.360272	0.592933	0.214422	0.620947
CYTOSKELETON	Gnb3	-0.600041	-0.660583	0.129311	-1.07067	1.93813	0.00567985	3.31423	-0.00567985
CYTOSKELETON	Plekhh2	-0.442851	0.0815701	-0.561495	-0.913481	1.26935	0.16287	-0.0140073	0.0140071
CYTOSKELETON	Sntg2	-0.287347	-0.347889	-0.405992	-0.757977	0.287347	0.318374	2.43428	0.548022
CYTOSKELETON	Nos3	-0.498844	-0.626775	-0.310689	-0.285265	0.285264	0.338953	0.589914	0.636583
CYTOSKELETON	Nos1	0.619933	-0.619933	-2.44357	-0.90803	-1.61273	0.791757	1.13954	1.09541
CYTOSKELETON	Ugt8a	-0.214422	-0.274963	-0.333066	-0.685052	0.360272	0.391299	0.214422	0.242436
CYTOSKELETON	Rapgef3	-0.251106	0.0145805	0.215212	-0.0531158	-0.0145805	0.288526	-0.23014	0.216478
CYTOSKELETON	Ins1	-2.32837	-0.0384134	0.0384134	-0.798999	0.172325	-1.72265	0.204811	1.26599
CYTOSKELETON	Sgcg	-0.515776	1.88311	-0.63442	-0.986406	0.0589182	1.46846	2.80059	-0.0589182
CYTOSKELETON	Rgl3	0.602353	-2.18065	-0.0528911	0.195853	-1.54542	-0.92943	0.0528911	0.262744
CYTOSKELETON	Lsp1	-0.690294	-0.750836	0.261451	-1.16092	0.369827	1.34839	-0.261451	0.532098
CYTOSKELETON	Mmp9	-0.989845	-0.551581	-0.205787	0.205787	-0.210793	1.2216	0.573647	0.671371
CYTOSKELETON	Abl2	-0.515776	0.686717	-0.63442	-0.986406	0.0589182	0.0899451	1.235	-0.0589182
CYTOSKELETON	Parvg	1.17208	-1.39942	1.5604	-0.0439761	-0.764187	0.645351	-0.910038	0.0439761
CYTOSKELETON	Neil1	-0.135709	-0.19625	0.346164	-0.0853293	-0.137207	0.58278	0.0853293	0.502756
CYTOSKELETON	Agbl2	-0.986252	-1.04679	0.380531	-1.45688	1.35398	-0.380531	2.91508	1.39661
CYTOSKELETON	Clic5	0.136116	0.352833	-0.0815144	-0.0249548	0.113146	-0.109904	-0.0528126	0.0249548
CYTOSKELETON	Phc3	-0.214422	-0.274963	-0.333066	-0.685052	0.360272	0.391299	0.214422	0.242436
CYTOSKELETON	Arhgef17	-0.214422	-0.274963	-0.333066	-0.685052	1.03834	0.391299	0.214422	1.24244
CYTOSKELETON	Ppp4r2	0.751402	-2.09574	1.27912	1.24906	0.832281	-0.751402	-1.60635	-1.57834
CYTOSKELETON	Akt1	0.483053	-0.362266	0.448387	0.355136	-1.75874	-1.6346	0.0465003	-0.0465003
CYTOSKELETON	Sox17	-0.252682	-0.223104	-0.297068	-0.0731156	0.0731153	0.256913	0.819759	0.662785
CYTOSKELETON	Pstpip1	-0.0157759	-0.944406	0.322218	-0.0241866	0.0917921	0.122819	-0.0971274	0.0157759
CYTOSKELETON	Ofd1	-0.702869	-1.72688	0.032636	-0.032636	0.272924	-0.316461	0.182039	0.59787
CYTOSKELETON	Csf1r	0.201192	0.246445	0.554147	0.682734	-0.589246	-0.697455	-0.667459	-0.201192
CYTOSKELETON	Spatc1	-0.458716	0.458716	0.626173	0.956997	-0.606488	-0.575461	1.58394	-0.724324
CYTOSKELETON	Adipoq	-1.68607	-0.210556	-1.80471	0.32873	0.210555	0.64212	-1.25722	0.770791
CYTOSKELETON	Trim29	-0.663773	-3.44678	0.195556	0.39485	-0.25083	-0.195556	0.813433	0.326119
CYTOSKELETON	Scin	-2.99519	-3.73381	-0.756285	-1.55893	0.954541	1.22524	0.868278	0.756285
CYTOSKELETON	Fry	0.568717	-0.114319	-0.41282	1.26268	0.592903	-1.87432	-0.714916	0.114319
CYTOSKELETON	Baiap2l2	-1.77411	2.07223	0.107241	-0.107241	-1.19942	1.26457	1.16569	-1.31726
CYTOSKELETON	Ift57	-0.364265	1.41344	-0.620413	-0.972399	0.0729256	1.64001	-0.0729253	0.803086
CYTOSKELETON	Ksr2	-0.214422	-0.274963	-0.333066	-0.685052	0.360272	0.391299	0.214422	0.242436
CYTOSKELETON	Gas2l2	0.0640523	0.204423	0.0874269	-2.52759	0.750392	-1.18821	-0.592496	-0.0640523
CYTOSKELETON	Actrt2	0.363238	-0.960338	-0.170444	0.0942416	-0.0620681	0.0620681	-0.359922	0.198607
CYTOSKELETON	Ints6	-1.38482	1.23272	-0.181532	-0.270483	1.67531	-0.779094	0.181532	1.33508
CYTOSKELETON	Kif26a	-0.428554	-0.338229	0.815056	0.42728	0.366909	0.338229	-2.81847	-1.53412
CYTOSKELETON	Igf2bp2	-0.244975	-0.743655	-0.198515	-0.46887	0.277259	0.352309	0.230668	0.198515
CYTOSKELETON	Nbeal2	0.0412048	-0.103169	-0.136818	-0.154803	0.99262	0.872639	-0.0412048	0.978494
CYTOSKELETON	Cap2	-0.214422	-0.274963	-0.333066	-0.685052	0.360272	0.391299	0.214422	0.242436
CYTOSKELETON	Zmym4	0.18541	0.852343	-0.863972	1.15036	-1.84871	-0.18541	-1.31648	0.77762
CYTOSKELETON	Sp4	0.257328	0.204765	0.21907	0.203068	-0.203068	-0.210811	-0.785983	-0.365299
CYTOSKELETON	Tekt3	-0.214422	-0.274963	-0.333066	-0.685052	1.56191	0.391299	0.214422	0.242436
CYTOSKELETON	Itgb3	0.515035	-0.318373	0.662746	0.189745	-1.38642	0.46773	-2.17382	-0.189745
CYTOSKELETON	Spata7	0.534959	-0.485443	-1.8567	-0.310568	0.201632	0.171996	0.0127126	-0.0127126
CYTOSKELETON	Bcl6	-0.159677	-0.357722	-0.415825	-0.630307	0.277514	2.1159	1.13166	0.159677
CYTOSKELETON	Synpo2l	-0.348666	-3.54671	-3.46731	-0.52384	0.895879	0.977532	0.348666	0.519124
CYTOSKELETON	Ccdc113	-0.214422	-0.274963	-0.333066	-0.685052	0.360272	0.391299	0.214422	0.242436
CYTOSKELETON	Wdr35	0.747259	-0.576318	-0.63442	-0.986406	0.0589182	0.0899451	1.87654	-0.0589182
CYTOSKELETON	Tmod4	-2.12206	0.148912	-1.1476	-2.17765	-0.114407	0.176683	0.497924	0.114407
CYTOSKELETON	Myo1f	0.123815	-1.79234	-0.123815	0.300076	0.369445	0.195855	-3.37334	-1.1754
CYTOSKELETON	Ntrk3	-0.214422	-0.274963	-0.333066	-0.685052	0.360272	0.391299	0.214422	0.242436
CYTOSKELETON	Vangl2	-0.305756	-0.201364	-0.276233	-0.648598	0.216609	0.201364	0.481187	0.496019
CYTOSKELETON	Kif5b	0.342293	0.575483	0.0455563	-0.945029	0.860031	-0.32811	-0.0455563	-0.862264
CYTOSKELETON	Sdccag8	0.933714	-1.24784	0.58158	-1.65793	1.15293	-0.58158	0.647535	-0.730443
CYTOSKELETON	Ccdc92	-1.08869	-0.188757	-0.197617	-0.00721967	0.566572	0.335486	0.00721967	0.15307
CYTOSKELETON	Myo7b	-0.0240027	0.460617	0.0240027	0.940506	-0.854565	-0.225637	0.375093	-0.274964
CYTOSKELETON	Brsk1	-0.214422	-0.274963	-0.333066	-0.685052	0.360272	0.391299	0.214422	0.242436
CYTOSKELETON	Jam3	-0.232098	-0.359754	-0.658171	-0.122631	0.122631	0.437753	0.924941	0.765328
CYTOSKELETON	4921507P07Rik	0.0153971	-0.0153971	0.0931499	1.40275	0.773313	-0.678442	-0.970797	-1.15851
CYTOSKELETON	Dixdc1	1.20391	-1.51198	1.56742	1.11355	-0.876746	0.876746	-1.0226	-0.994583
CYTOSKELETON	Tyrobp	-0.43951	0.231753	0.974341	0.798205	0.487701	-0.231753	-2.6481	-1.36374
CYTOSKELETON	Pfn4	0.853336	-2.36101	-0.611758	0.0362563	-0.292815	0.409589	0.737184	-0.0362563
CYTOSKELETON	Dlg4	-0.228429	-0.28897	-0.347073	-0.699059	0.346265	0.377292	1.92288	0.228429
CYTOSKELETON	Arhgef10l	0.249377	-1.3449	0.634254	-2.8237	-0.0591153	0.123915	-0.386964	0.0591153
CYTOSKELETON	Apc2	1.00604	-2.39079	-0.912836	0.0963664	0.650443	-0.213561	0.00548983	-0.00548983
CYTOSKELETON	Dynlrb2	-0.442851	1.12888	-0.561495	-0.913481	0.131844	0.16287	-0.0140073	0.0140071
CYTOSKELETON	Bbs1	-1.64123	-0.428753	-0.390641	0.390641	-0.844143	1.37953	1.17993	1.31813
CYTOSKELETON	Lrp1	-0.122695	0.463455	0.45728	0.180994	-0.65431	-0.00476789	0.00476766	-0.85062
CYTOSKELETON	Wdr13	0.140499	-0.497152	-0.714062	-1.2327	0.415148	0.0769408	0.430578	-0.0769408
CYTOSKELETON	Fgf7	0.358104	1.16326	-0.930466	-2.28245	1.41822	-0.358104	1.63494	-1.35496
CYTOSKELETON	Dsg4	1.13168	0.168098	1.08085	0.323606	-0.168098	-0.902605	-0.77692	-1.05147
CYTOSKELETON	Kif1a	-0.0292372	1.40147	0.427979	1.29577	-1.86054	-0.450997	0.0292372	-1.13038
CYTOSKELETON	Flt1	-0.296778	-0.528883	-0.265231	-0.10181	0.257944	0.10181	0.44379	0.401872
CYTOSKELETON	Ccdc96	-0.214422	-0.274963	-0.333066	-0.685052	0.360272	0.391299	0.214422	0.242436
CYTOSKELETON	Ckap2	-0.0051856	-0.365387	-0.755725	-0.817154	0.414334	0.443556	0.0658021	0.0051856
CYTOSKELETON	Fblim1	-0.310895	-0.764645	-0.643976	-0.769927	0.310895	0.519619	0.711082	0.838518
CYTOSKELETON	Frmpd4	-0.0175897	1.23082	0.668041	-0.0307468	-0.33906	-2.15603	0.0175897	0.958141
CYTOSKELETON	Rapgef4	2.512	-1.04679	-0.104896	-1.45688	1.55192	0.104896	2.69052	-0.529394
CYTOSKELETON	Irs1	2.04206	1.38487	-0.708852	0.939163	-0.0155134	0.0155134	-0.161364	-0.13335
CYTOSKELETON	Prmt1	1.11403	1.00241	-0.122186	1.19879	-1.83484	0.122186	-0.910302	-0.145322
CYTOSKELETON	Myoz1	-0.467304	-0.0835435	0.840866	0.388716	0.0835435	-2.47039	0.200727	-2.48175
CYTOSKELETON	Ush1g	-0.397813	-0.458354	-0.0310307	-0.605408	2.60984	1.52984	0.0310304	1.43756
CYTOSKELETON	Camk2a	-0.442851	-0.503392	0.640139	-0.913481	1.33348	0.465433	-0.0140073	0.0140071
CYTOSKELETON	Sos2	-0.016577	0.210201	0.431819	0.854884	0.016577	-0.165744	-0.411884	-0.46161
CYTOSKELETON	Trim67	-0.30286	-0.363402	-0.421505	-0.77349	1.34222	0.30286	0.97398	2.22439
CYTOSKELETON	Lrrc48	-0.217383	-1.47956	-1.53766	0.754209	0.309482	0.722757	-0.142177	0.142177
CYTOSKELETON	Pak6	0.200562	0.465261	0.290025	1.34768	-0.27537	-0.388733	-0.623714	-0.200562
CYTOSKELETON	Pdlim3	-0.120723	-2.7782	-2.8363	-3.18829	0.500892	0.120723	0.936151	0.730154
CYTOSKELETON	Eml1	0.0682063	-0.497843	0.0819778	-0.0682058	0.304395	0.348504	-1.79499	-2.04311
CYTOSKELETON	Gpr65	-1.81181	1.56061	0.0330219	-2.28244	0.867223	1.05695	-1.38296	-0.0330219
CYTOSKELETON	Mak	0.0954204	2.05594	-0.788759	1.99676	-0.0954204	1.006	-0.241271	-0.213257
CYTOSKELETON	Sh2b2	1.87913	0.923944	0.845377	0.386476	-0.503105	-1.23761	-0.648956	-0.386476
CYTOSKELETON	Sh2d3c	0.0256267	-3.08803	-3.14613	-0.0256267	0.179478	0.748161	0.924921	-0.570627
CYTOSKELETON	Ttll11	0.191235	-0.191235	-1.24934	0.398677	0.87696	-0.524972	-0.70185	2.7457
CYTOSKELETON	Snph	-0.823627	1.05557	0.426116	0.172311	-0.172311	0.555323	-0.475703	-2.56317
CYTOSKELETON	Nos2	0.78663	0.529052	-0.529052	1.5362	-0.871337	-0.84031	1.33331	-0.989173
CYTOSKELETON	Ccdc85b	-0.298711	-0.556171	-0.308913	-0.482552	0.438804	0.492726	0.298711	0.526312
CYTOSKELETON	Zc3h12a	0.12359	-1.97798	-0.32713	0.0814183	0.899332	-0.0814183	-0.516608	0.511406
CYTOSKELETON	Dctn3	-0.211557	-0.589785	-0.206743	-0.353395	0.276328	0.250577	0.328962	0.206743
CYTOSKELETON	Wipf1	0.0536642	0.175098	0.256563	0.522521	-0.147875	-0.0536637	-0.607603	-0.716109
CYTOSKELETON	Ttc21b	0.675504	-2.53884	0.403055	0.671656	-0.271339	-1.73508	-2.04946	0.271339
CYTOSKELETON	Hepacam2	0.7266	-0.918904	0.401505	-1.32899	2.73425	2.4478	-0.429519	-0.401505
CYTOSKELETON	Krt24	0.121138	0.748652	1.292	1.80251	-0.152165	-0.121138	-0.298016	-0.270001
CYTOSKELETON	Sorbs2	-0.214422	-0.274963	-0.333066	-0.685052	0.360272	0.391299	0.214422	0.242436
CYTOSKELETON	Cttnbp2nl	-0.227828	-0.510077	-0.549135	-0.189444	0.251287	0.323444	0.225467	0.189444
CYTOSKELETON	Ctsd	0.00128675	0.107148	0.0450101	0.437246	-0.653969	-0.929045	-0.910002	-0.00128675
CYTOSKELETON	Gulp1	-1.37781	-0.133496	-3.26199	-1.80662	0.245559	0.803414	0.133496	0.213978
CYTOSKELETON	Hoxc8	-2.35015	-0.00469595	-0.932738	0.944758	0.683979	-1.74443	0.00469595	1.27664
CYTOSKELETON	Dcdc2a	-0.501769	-0.56231	0.865014	-0.972399	0.0729256	1.17434	-0.0729253	0.633161
CYTOSKELETON	Apbb3	0.020092	0.497087	0.453744	0.454917	-0.020092	-0.310993	-0.0321915	-1.32235
CYTOSKELETON	Fam110b	-0.357118	-0.785532	-0.242823	-0.154041	0.17107	0.15404	0.452583	0.2798
CYTOSKELETON	Timeless	0.116384	0.202354	0.291192	0.491103	-0.166856	-0.184597	-0.116384	-0.284692
CYTOSKELETON	Cotl1	-0.285217	-0.274296	-0.0620785	-0.191275	0.0809975	0.128225	0.1088	0.0620794
CYTOSKELETON	Lmx1b	-1.15307	1.83475	0.590784	0.376302	-0.715878	0.693661	-0.376302	-0.833714
CYTOSKELETON	Plek2	0.279858	0.54633	0.752654	0.781243	-0.712543	-0.44085	-0.338505	-0.279858
CYTOSKELETON	Kdr	-1.2851	0.54188	-1.40375	-1.75573	2.97889	-0.541879	1.49424	1.30926
CYTOSKELETON	Mlph	-0.214422	-0.274963	-0.333066	-0.685052	0.360272	3.1779	0.214422	0.242436
CYTOSKELETON	Synpo	-0.442851	-0.124881	-0.561495	2.31918	0.131844	0.16287	-0.0140073	0.0140071
CYTOSKELETON	Epha3	-0.662806	1.86961	-0.781451	1.75409	0.431262	0.205949	-0.233963	-0.205949
CYTOSKELETON	Cxadr	-0.185196	-0.081166	0.0953307	-0.0371962	1.0372	0.337002	0.0371962	-0.123476
CYTOSKELETON	Wdfy1	-2.51208	-2.52744	0.316318	0.332453	-0.293984	-0.403973	0.473181	0.293984
CYTOSKELETON	Sfrp1	0.182577	0.621769	0.628622	0.459609	-0.236034	-0.982615	-0.182577	-0.394513
CYTOSKELETON	Prc1	-0.844355	1.32776	0.238634	-1.31499	0.993374	-0.238634	2.23984	-0.387497
CYTOSKELETON	Mark1	-0.531289	0.639495	-1.1291	-2.82504	0.649126	-0.989699	1.08824	0.531289
CYTOSKELETON	Ahnak	-0.442851	-0.503392	0.116577	-0.913481	0.131844	0.16287	-0.0140073	0.0140071
CYTOSKELETON	Kif18a	0.0261595	-0.431985	0.42592	0.819295	0.142792	-0.0261595	-0.0677371	-0.0603445
CYTOSKELETON	Mapt	-1.57112	0.0223411	-0.0223411	0.500143	-1.177	-2.73094	1.32485	1.20766
CYTOSKELETON	Cobl	0.215555	0.136751	-0.0662253	0.196914	-3.0632	-0.447213	0.0662253	-0.239591
CYTOSKELETON	Myh9	-0.184585	0.0945206	-0.00574684	0.00574779	-0.143652	-0.227879	0.0674248	0.197739
CYTOSKELETON	Myoz2	-0.214422	-0.274963	-0.333066	-0.685052	0.360272	0.391299	0.214422	0.242436
CYTOSKELETON	Cdc40	-0.515776	-0.576318	-0.63442	1.52456	0.0589182	0.0899451	0.761064	-0.0589182
CYTOSKELETON	Kif5c	-0.477603	0.0413426	-1.14879	-0.0413426	-0.182432	0.16054	0.621092	0.689748
CYTOSKELETON	Cdh5	-0.453524	-0.910253	-0.0994158	-0.18366	0.0994158	0.240699	0.391092	0.588951
CYTOSKELETON	Vim	-0.206789	-0.193757	-0.42968	-0.462041	0.193757	0.394275	0.400068	0.395504
CYTOSKELETON	Herc1	-0.0847889	0.0107883	-0.0107883	0.359692	-2.90241	-0.492874	0.829481	0.837732
CYTOSKELETON	Pgm5	-0.214422	-0.274963	-0.333066	-0.685052	0.360272	0.391299	0.214422	0.242436
CYTOSKELETON	Rhof	0.347573	-0.733727	-0.186109	-0.246716	0.114912	-0.0674648	0.186292	0.0674648
CYTOSKELETON	Ky	-0.214422	-0.274963	-0.333066	-0.685052	0.360272	0.391299	0.214422	0.242436
CYTOSKELETON	Add2	-0.590208	-0.018481	0.254622	0.109087	-0.0155134	0.0155134	-0.161364	2.4027
CYTOSKELETON	Elavl4	-0.442851	-0.503392	0.462351	-0.913481	0.131844	0.16287	-0.0140073	0.0140071
CYTOSKELETON	Amot	0.24215	0.218762	-1.4091	-1.88414	0.380746	0.152129	-0.261607	-0.152129
CYTOSKELETON	Plod3	-0.425114	-0.668134	-0.617008	-0.299714	0.394246	0.342574	0.299714	0.495929
CYTOSKELETON	Fbxl7	-1.47936	0.244369	-0.244369	-1.45695	-0.337626	0.500756	0.670328	0.714462
CYTOSKELETON	Akap12	-0.407957	-0.663366	-0.160954	-0.302716	0.300199	0.160953	0.318416	0.388038
CYTOSKELETON	Tradd	0.0235841	0.552854	0.283077	0.49092	-0.0235841	-0.843547	-0.495105	-0.282666
CYTOSKELETON	Ldb2	-0.573376	-0.229741	-0.03616	-0.286034	0.03616	0.134443	0.221595	0.214359
CYTOSKELETON	Tmod2	-0.214422	-0.274963	-0.333066	-0.685052	0.360272	0.391299	0.214422	2.07701
CYTOSKELETON	Myom2	-0.214422	-0.274963	-0.333066	-0.685052	0.360272	0.391299	0.214422	0.242436
CYTOSKELETON	Egfr	0.0035429	-0.141932	0.397155	0.368314	-0.00383472	0.245866	-0.00354266	-0.243661
CYTOSKELETON	Myo3b	-0.214422	-0.274963	-0.333066	-0.685052	0.360272	1.15683	0.214422	0.242436
CYTOSKELETON	2700060E02Rik	-0.256542	-0.204587	-0.389805	-0.442379	0.38788	0.332181	0.409801	0.204587
CYTOSKELETON	Taf1a	-0.323009	-0.18665	-0.00546169	0.0429478	0.216088	0.0446072	0.00546169	-0.119416
CYTOSKELETON	Fyb	-0.502721	-0.133274	0.358457	-0.087993	1.13087	0.887272	-0.266522	0.087993
CYTOSKELETON	Nf1	-1.01055	-1.2704	-0.164532	0.164532	0.391303	-0.428293	0.464093	0.206352
CYTOSKELETON	Nin	-1.47805	-1.53859	-1.59669	1.29925	1.98417	1.23201	1.02119	-1.02119
CYTOSKELETON	Hspb1	0.107985	0.115188	-0.301708	-0.2949	-0.135117	0.50512	0.0063138	-0.0063138
CYTOSKELETON	Sh2d2a	0.405146	-0.503392	-0.561495	-0.913481	0.510355	2.77168	-0.0140073	0.0140071
CYTOSKELETON	Gsn	0.476596	0.448327	-0.992329	-1.04782	0.207606	0.418192	-0.384921	-0.207606
CYTOSKELETON	Lats1	0.0610859	0.432655	-1.08064	-0.631936	-0.586612	0.879352	-0.0610859	0.563031
CYTOSKELETON	Kif9	-0.440871	-0.0159862	-0.559516	-0.911501	0.133823	0.16485	1.42093	0.0159862
CYTOSKELETON	Cdh2	-0.30286	-0.363402	-0.421505	-0.77349	1.40934	0.30286	0.61141	1.87646
CYTOSKELETON	Fgd4	0.0851626	0.111382	-0.167711	-0.0851624	-0.231101	0.408645	-0.0919745	0.248866
CYTOSKELETON	Kitl	-0.214422	-0.274963	-0.333066	-0.685052	0.360272	0.391299	0.214422	0.242436
CYTOSKELETON	Pip5k1c	0.10147	0.0301423	0.0515509	-0.130965	-0.234763	-0.0734134	-0.0301418	0.110624
CYTOSKELETON	Chd3	-0.149899	0.044132	0.295171	0.437605	-0.693849	-0.476202	0.122011	-0.044132
CYTOSKELETON	Spag16	-0.508143	-0.568684	0.051285	-0.715738	3.66349	2.65829	2.18374	-0.0512848
CYTOSKELETON	Nfasc	-0.214422	-0.274963	-0.333066	-0.685052	0.360272	0.391299	0.214422	0.242436
CYTOSKELETON	Tnik	-0.590208	0.349251	-0.708852	-1.06084	-0.0155134	0.0155134	1.80211	0.245162
CYTOSKELETON	Nek7	0.287165	-0.0434659	-0.746088	0.464607	0.0434659	-1.14274	-0.619176	0.100716
CYTOSKELETON	Mapk9	-0.442851	1.12888	-0.561495	-0.913481	2.39488	0.16287	-0.0140073	0.0140071
CYTOSKELETON	Spag6	-0.442851	-0.503392	-0.561495	0.31918	0.453772	0.16287	-0.0140073	0.0140071
CYTOSKELETON	Ptpn21	-0.180536	-0.376805	0.174078	-0.0476422	-0.0254803	0.0254803	0.36362	0.250989
CYTOSKELETON	Son	0.0768695	-0.0127392	-0.172761	-0.0648501	0.0147386	0.0127392	0.192507	-0.0438657
CYTOSKELETON	Fgd6	0.0523996	-0.0523996	0.454852	0.757013	-0.308965	-0.244961	-0.308244	0.210032
CYTOSKELETON	Fmn2	1.5398	1.11331	0.0552032	0.762924	-1.07928	-0.977861	-0.0552032	-1.19711
CYTOSKELETON	Cd44	-0.214422	-0.274963	-0.333066	-0.685052	0.360272	0.391299	0.214422	0.242436
CYTOSKELETON	Kars	-0.186532	-0.321929	0.0838084	-0.054667	0.0198584	-0.0198584	0.0823922	0.0262914
CYTOSKELETON	Pacsin2	0.0459223	0.0735011	-0.143517	-0.109184	0.052053	0.0466251	-0.210378	-0.0459223
CYTOSKELETON	Ivns1abp	-0.571739	0.288285	-0.288285	0.379095	-1.48247	-1.45144	0.857104	1.36317
CYTOSKELETON	Atp8a2	-0.214422	-0.274963	-0.333066	-0.685052	0.360272	0.391299	0.214422	0.242436
CYTOSKELETON	Becn1	-0.214422	-0.274963	-0.333066	-0.685052	0.360272	0.391299	0.214422	0.242436
CYTOSKELETON	Plk4	0.0226212	-0.147509	0.132111	0.325021	-0.107383	0.0346751	-0.0226212	-0.254944
CYTOSKELETON	Lat	-0.330241	0.330241	0.510925	0.741183	-1.35645	-2.42496	-1.19974	0.387006
CYTOSKELETON	Anxa11	-0.214422	-0.274963	-0.333066	-0.685052	0.360272	0.391299	0.214422	0.242436
CYTOSKELETON	Racgap1	0.0383596	-0.267702	0.398045	0.0460594	0.111012	-0.122556	-0.416473	-0.0383596
CYTOSKELETON	Rapgef1	-0.486368	-0.50529	0.179236	0.105325	-0.105325	-0.242263	0.538188	0.411247
CYTOSKELETON	Btrc	-0.611626	0.00590467	-0.73027	0.550013	2.06741	-0.00590467	-0.182782	0.523304
CYTOSKELETON	Bop1	-0.214422	-0.274963	-0.333066	-0.685052	2.71077	0.391299	0.214422	0.242436
CYTOSKELETON	Mad1l1	-0.228429	-0.28897	-0.347073	-0.699059	0.346265	0.377292	0.965949	0.228429
CYTOSKELETON	Disc1	-0.214422	-0.274963	-0.333066	-0.685052	0.430662	0.391299	0.214422	0.242436
CYTOSKELETON	Sgcd	-0.706538	1.81788	1.78363	1.40779	-0.131844	-0.100817	0.100817	-0.24968
CYTOSKELETON	Ccnf	-0.792271	0.217577	-0.910915	0.737099	-0.217577	0.578985	-0.363428	0.927621
CYTOSKELETON	Trpc6	-0.590208	-0.650749	0.613076	0.524125	-0.0155134	0.0155134	-0.161364	1.29961
CYTOSKELETON	Dgkq	-0.411324	-0.581095	-0.0168991	0.0168991	-0.0465531	0.164023	0.651725	0.698976
CYTOSKELETON	Strn	-0.00492382	0.00492382	0.531784	-2.47555	0.154733	0.738301	-1.57608	-1.54807
CYTOSKELETON	Gfap	-0.214422	-0.274963	-0.333066	-0.685052	0.360272	0.654334	0.214422	1.31283
CYTOSKELETON	Nf2	-0.214422	-0.274963	-0.333066	-0.685052	0.360272	0.391299	0.214422	0.242436
CYTOSKELETON	Fcgr2b	-0.517282	0.592101	-0.635926	-0.987912	1.49037	0.088439	-0.0884387	0.345568
CYTOSKELETON	Fgr	-0.214422	-0.274963	-0.333066	-0.685052	0.360272	0.391299	0.214422	0.242436
CYTOSKELETON	Il1a	-0.214422	-0.274963	-0.333066	-0.685052	0.360272	0.391299	0.214422	0.242436
CYTOSKELETON	Myh10	-0.230448	-0.187633	-0.198276	-0.294433	0.246402	0.187633	0.228299	0.405422
CYTOSKELETON	Thy1	-0.214422	-0.274963	-0.333066	-0.685052	0.360272	0.391299	0.214422	0.242436
CYTOSKELETON	Tagln	-0.214422	-0.274963	-0.333066	-0.685052	0.360272	0.391299	0.214422	0.242436
CYTOSKELETON	Calr	-0.228429	-0.28897	-0.347073	-0.699059	0.346265	3.30329	1.96595	0.228429
CYTOSKELETON	Pard3	-0.214422	-0.274963	-0.333066	-0.685052	0.360272	0.391299	0.214422	0.242436
CYTOSKELETON	Mtss1	-0.214422	-0.274963	-0.333066	-0.685052	0.360272	0.391299	0.214422	0.242436
CYTOSKELETON	Itgax	-0.442851	-0.503392	-0.561495	0.224023	0.131844	0.16287	-0.0140073	0.0140071
CYTOSKELETON	Tmsb4x	-0.29367	-0.29672	0.0583029	-0.0014534	0.247494	0.233343	0.0014534	-0.094162
CYTOSKELETON	Kif17	-1.89175	0.379552	0.341078	-0.0109075	0.439673	-0.237119	-0.39015	0.0109075
CYTOSKELETON	Pon1	-0.214422	-0.274963	-0.333066	-0.685052	0.360272	0.391299	0.214422	0.242436
CYTOSKELETON	Pstpip2	-0.293756	0.153306	0.789988	0.0304992	0.298216	-0.419219	-0.0304992	-0.167544
CYTOSKELETON	Syne1	-0.214422	-0.274963	-0.333066	-0.685052	0.360272	0.391299	0.214422	0.242436
CYTOSKELETON	Gnai1	-0.214422	-0.274963	-0.333066	-0.685052	0.360272	0.391299	0.214422	0.242436
CYTOSKELETON	Myo1e	0.0805187	-0.292564	0.211715	0.0418215	-0.188201	-0.0194588	-0.112658	0.0194592
CYTOSKELETON	Cdk7	-0.214422	-0.274963	-0.333066	-0.685052	0.360272	0.391299	0.214422	0.242436
CYTOSKELETON	Gas2	-0.308765	0.0249722	1.05802	1.15741	-0.471037	-0.0249722	-0.0550086	1.4282
CYTOSKELETON	Myo1a	-0.214422	-0.274963	-0.333066	-0.685052	0.360272	0.391299	0.214422	0.242436
CYTOSKELETON	Nusap1	-0.214422	-0.274963	-0.333066	-0.685052	0.360272	0.391299	0.214422	0.242436
CYTOSKELETON	Wee1	-0.214422	-0.274963	-0.333066	-0.685052	0.360272	2.97626	0.214422	1.8747
CYTOSKELETON	Ehd2	-0.214422	-0.274963	-0.333066	-0.685052	0.360272	0.391299	0.214422	0.242436
CYTOSKELETON	Rasgrf2	-0.214422	-0.274963	-0.333066	-0.685052	0.360272	0.391299	0.214422	0.242436
CYTOSKELETON	Dnm3	-0.214422	-0.274963	-0.333066	-0.685052	2.99254	3.06937	0.214422	0.242436
CYTOSKELETON	Tep1	-0.590208	-0.650749	-0.708852	2.43741	-0.0155134	0.0155134	0.838636	1.83012
CYTOSKELETON	Ptpn4	-0.214422	-0.274963	-0.333066	-0.685052	2.36027	0.391299	0.214422	0.242436
CYTOSKELETON	Ptpn3	-0.442851	2.12888	-0.561495	-0.913481	0.131844	0.16287	-0.0140073	0.0140071
CYTOSKELETON	Bcar3	-0.233218	-1.89862	0.239673	0.134234	-0.00285792	0.00285792	0.300422	-0.279684
CYTOSKELETON	Eml5	-0.817892	0.0018276	-0.0018276	-0.554112	-1.74145	0.14756	0.66729	0.245052
CYTOSKELETON	Trim9	-0.214422	-0.274963	-0.333066	-0.685052	0.360272	0.391299	0.214422	0.242436
CYTOSKELETON	Insrr	-0.214422	-0.274963	-0.333066	-0.685052	0.360272	0.391299	0.214422	1.37994
CYTOSKELETON	Orc4	-0.214422	-0.274963	-0.333066	-0.685052	0.360272	0.391299	0.214422	0.242436
CYTOSKELETON	Mdn1	-0.214422	-0.274963	-0.333066	-0.685052	0.360272	0.391299	0.214422	0.242436
CYTOSKELETON	Frmpd1	-0.214422	-0.274963	-0.333066	-0.685052	0.360272	0.391299	0.214422	1.9649
CYTOSKELETON	Wdr41	-0.893132	0.978511	-2.30456	-2.65654	1.19614	0.0286164	1.41285	-0.0286164
CYTOSKELETON	Wdr18	-0.214422	-0.274963	-0.333066	-0.685052	0.360272	0.391299	0.214422	0.242436
CYTOSKELETON	S100a14	-0.515776	-0.576318	0.744091	-0.986406	0.0589182	0.0899451	1.34603	-0.0589182
CYTOSKELETON	Sod1	-0.345218	-0.361589	0.0464706	0.143378	0.00183487	-0.0870323	0.19363	-0.00183392
CYTOSKELETON	Snca	-0.220979	0.220979	1.21837	1.31837	-1.49428	-1.46326	0.464204	-1.61212
CYTOSKELETON	Gpc3	-0.214422	-0.274963	-0.333066	-0.685052	2.99254	0.769811	0.214422	0.242436
CYTOSKELETON	Psmb3	-0.241096	-0.357775	-0.045227	-0.253461	0.302582	0.242397	0.267927	0.045228
CYTOSKELETON	Mkln1	-0.438043	0.37366	0.348572	0.0974271	-1.93864	-0.525141	-0.0974271	0.255112
CYTOSKELETON	Tuba8	0.0209886	1.11871	1.40853	2.09289	-0.0209886	-2.15989	-2.33676	-2.30875
CYTOSKELETON	Pclo	-0.261163	0.763814	-0.194062	0.36921	0.73954	-0.479412	-0.0202527	0.0202527
CYTOSKELETON	Nfatc2	1.05284	-0.503392	-0.561495	-0.913481	0.754774	1.53024	-0.0140073	0.0140071
CYTOSKELETON	Jak1	-0.185234	-0.263306	0.176062	0.339599	-0.0906796	-0.165522	0.116937	0.0906792
CYTOSKELETON	Ssh1	-1.07262	0.199416	0.521456	0.489768	-2.93088	-0.199416	1.01919	-0.283184
CYTOSKELETON	Swap70	-0.16962	-0.493629	-0.0516252	0.0185947	0.106437	0.0144186	-0.00329971	0.00329924
CYTOSKELETON	Herc2	-0.171246	-0.144161	0.20506	-0.0369139	0.0369143	-0.0652099	0.051404	0.0475235
CYTOSKELETON	Kifc2	-0.304532	-0.322219	-0.0598017	-0.428794	0.0598017	0.257021	0.388553	0.29706
CYTOSKELETON	Mpp1	-0.00223541	-0.0364518	-0.0707035	-0.143922	0.178338	0.0253711	0.162586	0.00223541
CYTOSKELETON	Rasgrp4	-0.751997	0.731781	-1.13368	0.440338	-0.440338	1.79232	-0.586189	0.57933
CYTOSKELETON	Daam1	0.0669217	-1.88978	-2.31046	0.130116	-0.0669217	-0.535466	0.0735319	0.130116
CYTOSKELETON	Actn2	-0.254753	-0.292211	-0.712884	-2.15602	0.296482	0.254753	1.21989	0.975829
CYTOSKELETON	Casp3	-2.15544	0.320071	0.973843	1.22193	-1.58075	-1.54972	0.506064	-0.320071
CYTOSKELETON	Traf3ip1	-0.0376031	-0.212316	-1.47036	-1.0776	0.781713	0.487499	0.0376031	0.677052
CYTOSKELETON	Src	-0.0339465	-0.228235	0.42259	0.114403	-0.0863066	-0.12613	0.0339465	0.159758
CYTOSKELETON	Nphp1	-0.540829	-0.152673	-0.266271	-0.171741	0.152673	0.309231	0.543465	0.271012
CYTOSKELETON	Npm1	-0.145992	-0.292473	-0.237837	-0.2354	0.310104	0.297998	0.180299	0.145993
CYTOSKELETON	Zranb1	-0.219934	-0.182062	0.12736	0.0527635	-0.133859	-0.0527635	0.107094	0.158675
CYTOSKELETON	Snta1	-0.306127	-0.248563	0.148751	0.240237	-0.148751	-0.241595	0.149811	0.275122
CYTOSKELETON	Cd2ap	0.030852	0.270705	-0.594753	0.0674294	-0.367982	-0.030852	0.259396	-0.336441
CYTOSKELETON	Dbn1	0.0312419	-0.115974	-0.0500357	-0.140354	0.441259	0.133761	-0.0312421	0.0828428
CYTOSKELETON	Phip	-0.188261	0.188261	-0.869842	-0.583227	0.64019	0.980055	0.733914	-0.245977
CYTOSKELETON	Pik3r4	-3.03509	1.09814	-0.171877	-0.288485	0.171877	0.708139	0.547563	-1.14527
CYTOSKELETON	Fgd3	0.0324533	0.196406	0.00645781	0.47459	-0.40765	-0.500803	-0.425493	-0.00645781
CYTOSKELETON	Lpin1	-1.05321	-1.11375	1.84607	1.99972	-0.478513	0.478513	-0.624364	1.9397
CYTOSKELETON	Prkaa2	-0.147617	-0.180851	-0.444018	-0.527437	0.284234	0.147617	0.660444	0.717832
CYTOSKELETON	Klhl2	-0.283399	-0.928903	0.0170636	-0.0170636	0.0200865	-0.312394	0.380589	0.420098
CYTOSKELETON	Tle2	-0.0413338	0.746121	1.49385	1.10471	-0.695458	-0.30688	0.0413338	-0.14087
CYTOSKELETON	Dctn4	-0.291301	-0.846069	-0.123299	-0.329806	0.255262	0.123298	0.309442	0.440495
CYTOSKELETON	Kif1c	-0.181222	-0.352795	0.0327084	-0.236815	0.668332	-0.0327084	0.930139	0.202572
CYTOSKELETON	Trib2	-0.521567	0.0549419	-0.494055	0.112633	0.531718	-0.0549419	0.128152	-0.574743
CYTOSKELETON	Map2k7	-1.79308	-0.238909	-1.26787	0.394505	0.712354	0.238909	-2.04231	1.0561
CYTOSKELETON	Flot2	-0.156518	-0.181758	0.00668049	-0.0743294	-0.00668097	0.0726314	0.387948	0.281935
CYTOSKELETON	Hook3	0.00591207	0.237137	0.472229	0.535282	-0.00591207	-0.0417769	-0.268408	-0.100591
CYTOSKELETON	Sox9	-0.214422	-0.274963	-0.333066	-0.685052	1.62331	0.391299	0.214422	0.37994
CYTOSKELETON	Mapk6	-0.268378	-0.31821	0.0445585	0.0470591	-0.133748	-0.044559	0.129003	0.108562
CYTOSKELETON	Cdh1	0.0812149	0.0154643	0.247018	0.314053	-0.0446677	-0.0487542	-0.0154638	-0.201038
CYTOSKELETON	Uxt	-0.135174	-0.230356	-0.0325794	-0.203388	0.256037	0.299366	0.0325794	0.0338793
CYTOSKELETON	Nfkb1	-0.119656	0.531677	0.119656	0.446551	-1.20655	-0.581839	-0.122528	0.225176
CYTOSKELETON	Mid1	-0.78339	-1.52046	-0.597181	-0.215953	0.215953	0.489755	4.52036	4.43377
CYTOSKELETON	Dhcr24	-0.195896	-0.42446	-0.260814	-0.292449	0.250328	0.200312	0.195896	0.24278
CYTOSKELETON	Ptpn14	-0.164885	-0.486265	-0.0479648	0.0808971	0.141428	-0.052145	0.142845	0.0479651
CYTOSKELETON	Bub3	-0.442851	-0.503392	-0.561495	0.156909	0.131844	0.16287	-0.0140073	0.0140071
CYTOSKELETON	Enah	-0.229105	-0.723743	0.30019	0.404337	0.475845	0.0744317	-0.882056	-0.0744317
CYTOSKELETON	Acta2	-0.501769	-0.183799	-0.620413	2.22924	0.0729256	0.103952	-0.0729253	1.09259
CYTOSKELETON	Gpm6b	-0.681001	0.207831	0.156154	0.0989119	0.428029	-0.910894	-0.0989119	-1.79672
CYTOSKELETON	Capn2	-0.158092	0.316443	0.034972	0.390945	-0.0424757	-0.0349717	0.312572	-0.110625
CYTOSKELETON	Rbbp6	-0.255237	-0.272238	0.44434	0.284145	-0.481883	0.0574007	0.688581	-0.0574007
CYTOSKELETON	Rttn	-0.85596	0.49208	0.73111	0.960573	-1.08862	-0.103398	-1.29587	0.103398
CYTOSKELETON	Rapgef5	-1.26048	0.0646334	-0.318369	0.50452	-0.538443	-0.0646334	0.329645	0.204115
CYTOSKELETON	Strbp	-0.461588	0.91083	0.00473022	-0.932218	0.113106	2.03166	-0.0327446	-0.00473022
CYTOSKELETON	Odf2	-0.0440512	0.0440512	-0.0549819	-0.235583	-0.0476255	0.106054	0.469489	0.4968
CYTOSKELETON	Ikbkb	-0.627749	-0.0810754	-0.0697241	0.214551	0.116039	-0.310704	0.0697241	0.185019
CYTOSKELETON	Dpysl2	-1.61238	-1.67292	-0.352515	-2.08301	0.962312	1.28612	0.352515	0.651831
CYTOSKELETON	Tacc2	-0.501769	-0.56231	-0.620413	0.0749073	0.0729256	1.97842	-0.0729253	0.405751
CYTOSKELETON	Evc	-0.401521	-0.349099	0.224612	0.450212	0.0670938	-0.499781	-0.0670936	0.1683
CYTOSKELETON	Kit	-0.553213	-0.597787	-0.240853	-0.206365	0.206365	0.411123	0.995512	0.833141
CYTOSKELETON	Msn	-0.327672	-0.143295	-0.800947	-0.958969	0.229023	0.143295	0.429552	0.303309
CYTOSKELETON	Rpgr	-0.228429	-0.28897	-0.347073	-0.699059	0.346265	0.377292	0.463449	0.228429
CYTOSKELETON	Sema3e	-0.214422	-0.274963	-0.333066	-0.685052	0.360272	0.391299	0.214422	0.242436
CYTOSKELETON	Frmd4a	-0.071662	-0.22674	0.0162926	0.307343	-0.016293	-0.104273	0.027854	0.137867
CYTOSKELETON	Rad18	-0.350808	-0.309303	0.117603	0.105003	-0.0894294	0.105003	-0.0753646	0.0753646
CYTOSKELETON	Ptprs	-0.304757	-0.297441	0.132048	0.146472	-0.0706148	0.0425544	-0.0145066	0.0145068
CYTOSKELETON	Tsc1	-0.153133	-0.0939553	0.051475	0.136434	0.0692122	-0.153518	-0.051475	0.107603
CYTOSKELETON	Nav1	-0.0432553	-0.119271	0.0309434	-0.0309434	0.0733499	-0.12319	0.309302	0.272219
CYTOSKELETON	Myo5a	-0.442851	1.46008	-0.561495	-0.235409	0.131844	0.16287	-0.0140073	0.0140071
CYTOSKELETON	Ern1	-0.442851	-0.503392	0.701539	-0.913481	0.131844	1.84094	-0.0140073	0.0140071
CYTOSKELETON	Kif13b	-0.0427481	0.336068	0.0427481	0.33141	-0.11191	0.0647944	-0.637174	-1.07594
CYTOSKELETON	Katnb1	-0.0517793	-0.194737	0.268563	0.0517793	-0.12014	-0.207489	0.178385	0.175425
CYTOSKELETON	Cacna1c	-0.442851	0.262143	-0.182983	-0.913481	2.13184	0.16287	-0.0140073	0.0140071
CYTOSKELETON	Sntg1	-1.09236	-1.1529	-1.21101	-0.184479	0.745368	0.43936	0.184479	1.08696
CYTOSKELETON	Dock4	-0.236298	1.77845	-0.840369	1.04031	-0.147031	0.147031	2.33939	-0.264867
CYTOSKELETON	Trp53	-0.00097084	-0.0588117	-0.0649672	-0.168835	0.0742974	0.271519	0.167119	0.00097084
CYTOSKELETON	Dmd	-0.214422	-0.274963	-0.333066	-0.685052	0.360272	0.391299	0.214422	0.242436
CYTOSKELETON	Prkce	-0.214422	-0.274963	-0.333066	-0.685052	0.360272	0.391299	0.214422	0.242436
CYTOSKELETON	Kcnma1	-0.379778	-0.577824	-0.635926	1.18201	0.905409	0.088439	-0.0884387	1.70511
CYTOSKELETON	Rasgrf1	-0.214422	-0.274963	-0.333066	-0.685052	0.360272	0.391299	0.214422	0.242436
CYTOSKELETON	Ptpn13	-0.442851	0.759642	-0.561495	-0.913481	0.131844	0.16287	-0.0140073	0.0140071
CYTOSKELETON	Nek1	-0.531289	-0.591831	0.671994	2.15189	0.721477	0.0744317	-0.102446	-0.0744317
CYTOSKELETON	Nek2	-0.214422	-0.274963	-0.333066	-0.685052	0.360272	0.391299	0.214422	0.242436
CYTOSKELETON	Trpm4	-0.456114	-0.516655	-0.574758	-0.000744104	0.118581	0.149607	1.17436	0.000744104
CYTOSKELETON	Synj2	-0.641896	-0.702438	-0.760541	-1.11253	1.19583	0.641896	3.17926	1.9193
CYTOSKELETON	Zfp106	-0.228429	-0.28897	-0.347073	-0.699059	0.346265	0.377292	0.685841	0.228429
CYTOSKELETON	Inpp5e	-0.252902	-0.175941	-0.371547	-0.723532	0.321792	0.352818	0.175941	0.203955
CYTOSKELETON	Stxbp4	-0.214422	-0.274963	-0.333066	-0.685052	0.360272	0.391299	0.214422	0.242436
CYTOSKELETON	Usp33	-0.442851	0.566997	-0.561495	-0.913481	0.131844	0.16287	-0.0140073	0.0140071
CYTOSKELETON	Kif24	-0.442851	-0.503392	-0.561495	0.156909	0.131844	0.16287	-0.0140073	0.0140071
CYTOSKELETON	Ank3	-0.214422	-0.274963	-0.333066	-0.685052	0.360272	0.391299	0.214422	0.242436
CYTOSKELETON	Zfp207	-0.169541	-0.118523	-0.0504913	-0.0597744	0.115919	0.0504909	0.251755	0.31184
CYTOSKELETON	Macf1	-0.0106473	0.293644	0.097538	0.255903	-0.413601	-0.388926	0.0106478	-0.183968
CYTOSKELETON	Stim1	-0.125821	-0.239355	0.27114	0.21347	-0.217539	-0.244749	0.30264	0.125821
CYTOSKELETON	Kif3b	-0.214422	-0.274963	-0.333066	-0.685052	0.360272	0.391299	0.214422	0.242436
CYTOSKELETON	Kif21b	-0.309609	-0.0385283	0.0385283	-0.528051	-0.0813645	1.115	0.87232	0.880969
CYTOSKELETON	Mapkbp1	-0.81229	0.712131	0.206569	-1.28292	-0.237596	-0.206569	0.542553	1.02308
CYTOSKELETON	Tle1	-0.434619	0.0379496	-0.131007	-0.219358	0.149693	-0.03795	0.296395	0.280708
CYTOSKELETON	Kif1b	-0.233826	-0.233975	-0.0352581	-0.0606921	0.236374	0.097343	0.163508	0.0352578
CYTOSKELETON	Pcm1	-0.324893	0.513872	-0.0990918	0.653556	-0.833615	-0.0656223	0.461107	0.0656223
CYTOSKELETON	Iqgap1	-0.565071	-0.0406501	-0.683715	1.39726	1.44258	0.0406501	2.29673	-0.108213
CYTOSKELETON	Nsmaf	-0.515776	-0.576318	1.43597	2.45985	0.0589182	0.0899451	-0.0869327	-0.0589182
CYTOSKELETON	Invs	-0.515776	2.07903	-0.63442	-0.986406	0.0589182	0.0899451	2.08299	-0.0589182
CYTOSKELETON	Ttll4	-2.58654	0.053359	0.687134	-1.29163	-0.526418	0.189107	-0.053359	0.61448
CYTOSKELETON	Dst	-0.266066	-0.66221	-0.0181131	-0.179214	0.0181131	0.542472	0.3175	0.837911
CYTOSKELETON	Itk	-0.515776	-0.576318	-0.63442	0.335522	0.0589182	0.0899451	1.34603	-0.0589182
CYTOSKELETON	Slc7a11	-1.0791	1.46917	-0.349745	-1.54973	1.12786	1.52662	0.349745	-0.62224
CYTOSKELETON	Ophn1	-2.40063	-0.0282127	0.568188	-2.87126	0.65949	0.375015	0.0282127	-0.742139
CYTOSKELETON	Ankra2	-1.46043	0.800959	-0.853246	0.423786	0.753678	-0.128881	-0.410095	0.128881
CYTOSKELETON	Psen1	-0.214422	-0.274963	-0.333066	-0.685052	0.360272	0.391299	0.214422	0.242436
CYTOSKELETON	Apc	-0.442851	1.17468	-0.561495	-0.913481	0.131844	0.16287	-0.0140073	0.0140071
CYTOSKELETON	Itgav	-0.515776	2.03249	-0.63442	2.52456	0.0589182	0.0899451	-0.0869327	-0.0589182
CYTOSKELETON	Hira	-0.214422	-0.274963	-0.333066	-0.685052	0.360272	0.391299	0.214422	0.242436
CYTOSKELETON	Nbea	-0.228429	-0.28897	-0.347073	-0.699059	1.88232	0.755804	1.04841	0.228429
CYTOSKELETON	Rangap1	-0.195244	-0.203062	-0.0959864	-0.253316	0.292688	0.244696	0.248233	0.0959864
CYTOSKELETON	Apbb1ip	-2.40115	-0.0557034	-2.5198	0.464499	0.294555	0.624105	-0.650383	0.0557034
CYTOSKELETON	Ss18	-0.228429	-0.28897	-0.347073	-0.699059	0.346265	0.377292	2.43308	0.228429
CYTOSKELETON	Mapk8	-1.05321	1.93936	-1.17185	-1.52384	0.447486	-0.447486	1.41126	0.988613
CYTOSKELETON	Ttn	-1.64968	0.055316	1.15768	1.39065	-0.490021	1.389	-1.22083	-0.055316
CYTOSKELETON	Braf	-0.284968	-0.143876	-0.403612	-0.755598	0.289726	0.320753	0.143875	0.17189
CYTOSKELETON	Birc6	-0.995795	2.048	1.86741	0.4211	-0.421101	1.288	-0.566952	-0.538937
CYTOSKELETON	Reln	-1.2838	1.44225	-1.40245	-1.07636	-0.709108	0.857972	1.80039	0.709108
CYTOSKELETON	Epha5	-0.214422	-0.274963	-0.333066	-0.685052	0.360272	0.391299	0.214422	0.242436
CYTOSKELETON	Utrn	-0.590208	1.45359	-0.708852	1.00955	-0.0155134	0.0155134	-0.161364	0.632185
CYTOSKELETON	Fbxw2	-0.214422	-0.274963	-0.333066	-0.685052	0.360272	0.391299	0.214422	0.242436

## Sheet: ECM_Degradation
PROCESS	GENES	3YS679(YS)	3YS679_REP(YS)	4YS682(YS)	4YS682_REP(YS)	7YS676(YS)	7YS676_REP(YS)	8YS669(YS)	8YS669_REP(YS)
ECM DEGRADATION	Fos	0.242302	0.0742006	0.13305	0.0472155	-0.047215	-0.18802	-0.745988	-0.987733
ECM DEGRADATION	Tnfrsf11b	-0.293382	-0.678486	0.32536	0.308883	0.00855708	0.00872302	-0.0922055	-0.00855708
ECM DEGRADATION	Fmod	0.12716	-0.313806	1.64663	1.05837	-0.12716	0.664401	-0.751664	-2.33246
ECM DEGRADATION	Adamts7	-1.20274	0.427614	-1.05835	-0.427614	-2.4354	0.683089	1.14121	1.45575
ECM DEGRADATION	Apoe	-0.254628	-0.263399	-0.0392199	-0.0256329	0.282665	0.28681	0.108857	0.0256329
ECM DEGRADATION	Adcyap1	-0.501769	2.18185	-0.620413	-0.834895	0.0729256	0.103952	-0.0729253	1.76244
ECM DEGRADATION	Met	0.485931	0.727952	-2.21768	-2.56966	0.107931	-0.00788361	0.00788361	-1.64217
ECM DEGRADATION	Fgf1	0.116128	0.0324409	0.236725	0.119582	-0.144223	-0.0324409	-0.397514	-0.235008
ECM DEGRADATION	Tln1	0.0220933	0.110574	-0.383054	0.153467	-0.256633	-0.13097	-0.0220931	0.131765
ECM DEGRADATION	Pik3cd	0.0337732	0.0964134	0.713005	0.589838	-0.971605	-0.324225	-0.132177	-0.0337732
ECM DEGRADATION	Wnt3	-0.228429	-0.28897	-0.347073	-0.699059	0.483769	1.30329	1.73647	0.228429
ECM DEGRADATION	Cav1	0.0849757	-0.804418	-0.478377	-0.611722	0.559937	0.388593	-0.084976	0.468412
ECM DEGRADATION	Fas	0.317623	-0.574761	-0.160064	0.160064	0.475513	0.370685	-0.269515	-0.998845
ECM DEGRADATION	Gzmb	-0.214422	-0.274963	-0.333066	-0.685052	0.360272	0.391299	0.214422	0.242436
ECM DEGRADATION	Lgmn	-0.32584	-0.507355	-0.510248	-0.5811	0.425747	0.32584	0.444253	0.431097
ECM DEGRADATION	Wnt1	0.953479	-0.643116	-0.0231469	-1.0532	1.84012	0.0231466	0.224781	-0.125717
ECM DEGRADATION	Itga2	-2.20858	-2.26912	0.373213	0.99886	0.436501	0.803131	-1.77974	-0.373213
ECM DEGRADATION	Wnt11	-0.590208	3.59718	2.36154	-0.682326	-0.0155134	0.0155134	2.53908	-0.13335
ECM DEGRADATION	Epas1	-0.053304	0.053304	-1.30795	-0.777018	0.268306	-0.0602658	0.15481	0.579568
ECM DEGRADATION	Casp14	-0.214422	-0.274963	-0.333066	-0.685052	0.360272	0.391299	0.214422	3.16844
ECM DEGRADATION	Mepe	0.351396	-0.254307	-0.0444766	-0.0407003	0.0699998	0.0451733	-0.131704	0.0407003
ECM DEGRADATION	Mmp10	-0.283174	-0.343715	-0.401818	-0.753803	0.969593	0.460051	0.283173	1.24407
ECM DEGRADATION	Ctsl	-0.194634	-0.317055	-0.697086	-0.576636	0.194634	0.374279	0.52091	0.655065
ECM DEGRADATION	Mmp12	-0.568768	0.64753	-0.961588	-0.473052	0.714877	0.795945	-1.2554	0.473052
ECM DEGRADATION	Tnf	-0.214422	-0.274963	-0.333066	-0.685052	0.360272	0.391299	0.214422	0.242436
ECM DEGRADATION	Runx2	-0.214422	-0.274963	-0.333066	-0.685052	0.360272	0.391299	0.214422	0.242436
ECM DEGRADATION	Serpine1	-0.214422	-0.274963	-0.333066	-0.685052	0.360272	0.391299	0.214422	0.242436
ECM DEGRADATION	Mmp3	-0.214422	-0.274963	-0.333066	-0.685052	0.360272	0.391299	0.214422	0.242436
ECM DEGRADATION	Itgam	-0.228429	-0.28897	-0.347073	-0.699059	0.346265	0.377292	1.68584	0.228429
ECM DEGRADATION	Fgf2	-0.214422	-0.274963	-0.333066	-0.685052	0.360272	0.391299	0.214422	0.242436
ECM DEGRADATION	Mmp8	-0.214422	-0.274963	-0.333066	-0.685052	0.360272	0.391299	0.214422	0.242436
ECM DEGRADATION	Dmp1	-0.214422	-0.274963	-0.333066	-0.685052	2.49778	0.391299	0.214422	0.242436
ECM DEGRADATION	Tlr3	-0.214422	-0.274963	-0.333066	-0.685052	0.360272	0.391299	0.214422	0.242436
ECM DEGRADATION	Mcpt4	-0.214422	-0.274963	-0.333066	-0.685052	0.360272	1.3913	0.214422	2.12996
ECM DEGRADATION	Cd209a	-0.214422	-0.274963	-0.333066	-0.685052	0.360272	0.391299	0.214422	0.242436
ECM DEGRADATION	Bambi	-0.517282	1.00714	-0.635926	-0.987912	2.09304	0.088439	-0.0884387	1.425
ECM DEGRADATION	Gpnmb	-2.22446	-3.1529	0.235251	-0.0145544	-0.464555	0.429837	0.0145544	0.377959
ECM DEGRADATION	Il6	-0.228429	-0.28897	-0.347073	-0.699059	0.346265	0.377292	2.04841	0.228429
ECM DEGRADATION	Pgr	-0.214422	-0.274963	-0.333066	-0.685052	0.360272	0.876726	0.214422	0.242436
ECM DEGRADATION	Spp1	0.565316	0.0420604	-0.609244	-0.549915	1.29368	0.818989	-0.0420606	-0.27025
ECM DEGRADATION	Mmp9	-0.989845	-0.551581	-0.205787	0.205787	-0.210793	1.2216	0.573647	0.671371
ECM DEGRADATION	Hoxa11	-1.4456	0.301212	-0.301212	-1.91623	-0.870907	0.361753	1.08758	1.27429
ECM DEGRADATION	Abl2	-0.515776	0.686717	-0.63442	-0.986406	0.0589182	0.0899451	1.235	-0.0589182
ECM DEGRADATION	Eln	-0.517282	-0.577824	1.08654	-0.987912	1.77988	0.088439	-0.0884387	1.78757
ECM DEGRADATION	Akt1	0.483053	-0.362266	0.448387	0.355136	-1.75874	-1.6346	0.0465003	-0.0465003
ECM DEGRADATION	Cma1	-0.939626	-1.00017	0.829255	0.333905	-0.364932	-0.333905	1.47107	1.34505
ECM DEGRADATION	Adipoq	-1.68607	-0.210556	-1.80471	0.32873	0.210555	0.64212	-1.25722	0.770791
ECM DEGRADATION	Hpse	0.894846	1.02695	0.416306	-0.416306	0.694607	-1.44429	-1.62117	-1.10773
ECM DEGRADATION	Lrp1	-0.122695	0.463455	0.45728	0.180994	-0.65431	-0.00476789	0.00476766	-0.85062
ECM DEGRADATION	Ctsk	-3.63136	-0.299586	0.513028	-0.175993	0.236114	0.175993	0.464237	-0.387908
ECM DEGRADATION	Trpv1	-0.590208	0.95806	-0.708852	-1.06084	-0.0155134	0.0155134	1.66645	0.068284
ECM DEGRADATION	Cst3	-0.342621	-0.420203	-0.203529	-0.372573	0.316075	0.237988	0.203529	0.256621
ECM DEGRADATION	Col17a1	-0.883515	-0.944056	0.720307	0.30882	-0.30882	1.04413	-0.454671	2.05016
ECM DEGRADATION	Smad7	-0.228429	-0.28897	-0.347073	-0.699059	0.346265	0.377292	0.965949	0.228429
ECM DEGRADATION	Ctsd	0.00128675	0.107148	0.0450101	0.437246	-0.653969	-0.929045	-0.910002	-0.00128675
ECM DEGRADATION	Tac1	-0.214422	-0.274963	-0.333066	-0.685052	0.360272	0.391299	0.214422	0.242436
ECM DEGRADATION	Kdr	-1.2851	0.54188	-1.40375	-1.75573	2.97889	-0.541879	1.49424	1.30926
ECM DEGRADATION	Plg	-0.442851	-0.503392	-0.561495	0.519479	0.269347	0.16287	-0.0140073	0.0140071
ECM DEGRADATION	Blnk	-0.0852028	0.761146	-0.0140227	0.0140227	-0.225106	0.97995	0.68349	-0.20208
ECM DEGRADATION	Mme	-0.378272	2.07903	-0.63442	-0.986406	0.0589182	0.0899451	1.76106	-0.0589182
ECM DEGRADATION	Bcl2l11	-0.368444	-0.364613	-0.602008	-0.259701	0.450002	0.428247	0.298486	0.259702
ECM DEGRADATION	Hif1a	-2.0158	0.868521	1.05143	1.19165	-1.4411	0.125978	-0.153993	-0.125978
ECM DEGRADATION	Egfr	0.0035429	-0.141932	0.397155	0.368314	-0.00383472	0.245866	-0.00354266	-0.243661
ECM DEGRADATION	Tlr4	-1.22964	-0.405656	-3.31176	-1.59335	0.73208	0.62984	0.405656	0.496406
ECM DEGRADATION	Lrp5	-0.622586	-1.91876	0.208496	-1.05422	0.669174	-0.0367647	0.0921656	0.0367647
ECM DEGRADATION	Angptl4	-1.04505	0.38185	-1.83612	0.0598178	-0.0983915	0.95433	-0.0598178	0.772801
ECM DEGRADATION	Col1a1	-0.214422	-0.274963	-0.333066	-0.685052	0.360272	0.391299	0.214422	0.242436
ECM DEGRADATION	Atp7a	-0.135641	-0.353724	0.720624	0.442639	0.0729255	-1.13997	-0.0729255	0.550699
ECM DEGRADATION	Cnr2	-0.0471436	-1.06462	0.448029	0.471255	-2.77988	-0.841961	0.153222	0.0471436
ECM DEGRADATION	Ptgs2	-2.13428	0.0979635	1.19334	0.0273616	-1.42208	0.821942	-0.0273616	-0.0924565
ECM DEGRADATION	Tnfrsf1b	-1.37033	1.26957	-1.48897	-1.84096	1.61036	-0.764604	0.780984	0.764604
ECM DEGRADATION	Calr	-0.228429	-0.28897	-0.347073	-0.699059	0.346265	3.30329	1.96595	0.228429
ECM DEGRADATION	Lpl	-0.214422	-0.274963	-0.333066	-0.685052	0.360272	0.391299	0.214422	0.242436
ECM DEGRADATION	Sod1	-0.345218	-0.361589	0.0464706	0.143378	0.00183487	-0.0870323	0.19363	-0.00183392
ECM DEGRADATION	Pdgfra	-0.742043	-0.171819	0.240398	0.00305557	0.402017	-0.00305557	0.37646	-1.53894
ECM DEGRADATION	Mmp14	-2.68867	0.745555	-2.94482	0.136158	0.748523	-0.116113	-0.589973	0.116113
ECM DEGRADATION	Src	-0.0339465	-0.228235	0.42259	0.114403	-0.0863066	-0.12613	0.0339465	0.159758
ECM DEGRADATION	Wnt5a	-0.442851	0.344604	-0.561495	-0.913481	0.131844	0.16287	-0.0140073	0.0140071
ECM DEGRADATION	App	-0.341194	-0.576288	-0.0743179	-0.153755	0.081387	0.139751	0.250777	0.0743179
ECM DEGRADATION	Fbn1	-0.214422	-0.274963	-0.333066	-0.685052	0.845699	0.391299	0.214422	0.242436
ECM DEGRADATION	Mep1b	-0.201061	0.0928284	1.41543	-0.0928284	1.33664	-0.144233	1.06355	-0.293096
ECM DEGRADATION	Angptl2	-0.214422	-0.274963	-0.333066	-0.685052	0.360272	0.391299	0.214422	0.242436
ECM DEGRADATION	Mapk8	-1.05321	1.93936	-1.17185	-1.52384	0.447486	-0.447486	1.41126	0.988613
ECM DEGRADATION	Reln	-1.2838	1.44225	-1.40245	-1.07636	-0.709108	0.857972	1.80039	0.709108

## Sheet: Basal_Polarity
PROCESS	GENES	3YS679(YS)	3YS679_REP(YS)	4YS682(YS)	4YS682_REP(YS)	7YS676(YS)	7YS676_REP(YS)	8YS669(YS)	8YS669_REP(YS)
ESTABLISHMENT OR MAINTENANCE OF EPITHELIAL CELL APICAL/BASAL POLARITY	Lin7a	-0.214422	-0.274963	-0.333066	-0.685052	0.360272	0.391299	0.214422	0.242436
ESTABLISHMENT OR MAINTENANCE OF EPITHELIAL CELL APICAL/BASAL POLARITY	Tcf15	-1.16589	0.152082	-1.28453	-1.63652	2.71624	2.24719	-0.152082	1.09832
ESTABLISHMENT OR MAINTENANCE OF EPITHELIAL CELL APICAL/BASAL POLARITY	Lin7b	-0.165548	-0.49782	-0.265736	-0.151636	0.635072	0.219842	0.16066	0.151636
ESTABLISHMENT OR MAINTENANCE OF EPITHELIAL CELL APICAL/BASAL POLARITY	Cdx2	-0.185677	-0.152791	0.0790067	0.0403352	0.0681295	0.0542297	-0.0403352	-0.0677438
ESTABLISHMENT OR MAINTENANCE OF EPITHELIAL CELL APICAL/BASAL POLARITY	Crb2	-0.608149	0.179306	-0.463759	-1.07878	1.10405	0.845569	-0.179306	1.28167
ESTABLISHMENT OR MAINTENANCE OF EPITHELIAL CELL APICAL/BASAL POLARITY	Wnt11	-0.590208	3.59718	2.36154	-0.682326	-0.0155134	0.0155134	2.53908	-0.13335
ESTABLISHMENT OR MAINTENANCE OF EPITHELIAL CELL APICAL/BASAL POLARITY	Vangl2	-0.305756	-0.201364	-0.276233	-0.648598	0.216609	0.201364	0.481187	0.496019
ESTABLISHMENT OR MAINTENANCE OF EPITHELIAL CELL APICAL/BASAL POLARITY	Dlg4	-0.228429	-0.28897	-0.347073	-0.699059	0.346265	0.377292	1.92288	0.228429
ESTABLISHMENT OR MAINTENANCE OF EPITHELIAL CELL APICAL/BASAL POLARITY	Arf4	0.623047	-1.79739	-0.370066	-1.06998	1.96438	-1.71609	0.370066	0.620473
ESTABLISHMENT OR MAINTENANCE OF EPITHELIAL CELL APICAL/BASAL POLARITY	Prickle2	-0.252742	2.68672	-0.63442	1.36409	0.0589182	1.41187	-0.0869327	-0.0589182
ESTABLISHMENT OR MAINTENANCE OF EPITHELIAL CELL APICAL/BASAL POLARITY	Wnt5a	-0.442851	0.344604	-0.561495	-0.913481	0.131844	0.16287	-0.0140073	0.0140071
ESTABLISHMENT OR MAINTENANCE OF EPITHELIAL CELL APICAL/BASAL POLARITY	Msn	-0.327672	-0.143295	-0.800947	-0.958969	0.229023	0.143295	0.429552	0.303309

## Sheet: Morphogenesis
PROCESS	GENES	3YS679(YS)	3YS679_REP(YS)	4YS682(YS)	4YS682_REP(YS)	7YS676(YS)	7YS676_REP(YS)	8YS669(YS)	8YS669_REP(YS)
MORPHOGENESIS	Hes3	-0.214422	-0.274963	-0.333066	-0.685052	1.03834	0.391299	0.214422	0.242436
MORPHOGENESIS	Heyl	-0.214422	-0.274963	-0.333066	-0.685052	0.360272	0.391299	0.214422	0.242436
MORPHOGENESIS	Dcx	1.39664	1.0094	0.0661585	0.638622	-0.948322	-0.917295	-1.09417	-0.0661585
MORPHOGENESIS	Hoxc9	0.0367684	-0.0444503	-1.06702	-0.986527	0.879776	0.58344	0.0172195	-0.0172195
MORPHOGENESIS	Dsp	0.177332	0.0576005	-0.0918195	0.313449	-0.146842	-0.141151	-0.0576003	0.0908985
MORPHOGENESIS	Hoxa7	-0.755733	0.538568	0.501998	-0.0564386	-0.357917	0.0564386	0.34771	-0.166426
MORPHOGENESIS	Bcl11b	-0.0300088	0.0300088	-1.09666	0.319891	0.683392	-0.238276	-0.725493	0.485213
MORPHOGENESIS	Hoxa1	0.0304811	-1.75253	-1.81063	0.753862	-0.351756	1.13097	-0.0304811	1.62285
MORPHOGENESIS	Folr1	-0.0762796	-0.1672	-0.00695324	-0.0808001	0.0929565	0.117184	0.00695324	0.0778618
MORPHOGENESIS	Ret	-0.214422	-0.274963	-0.333066	-0.685052	0.360272	0.391299	0.214422	0.242436
MORPHOGENESIS	Celsr2	-0.616593	-0.677134	1.05136	-1.08722	-0.0418987	0.796483	1.04491	0.0418987
MORPHOGENESIS	Sall1	-0.109205	-0.131974	0.217786	0.000792503	-0.00079298	-0.0857153	0.175284	0.0696421
MORPHOGENESIS	Cntn2	0.539681	0.483571	0.650388	0.792189	-0.714222	-1.1545	-0.58787	-0.483571
MORPHOGENESIS	Tdgf1	1.47646	-0.654472	-0.575072	0.137073	2.51682	0.689862	-0.165087	-0.137073
MORPHOGENESIS	Cdx4	-0.511602	3.07171	-0.630247	-0.982232	1.69536	2.26404	0.0547445	-0.0547447
MORPHOGENESIS	Phlda2	-0.000296593	-0.178827	-0.0712452	-0.346518	0.215672	0.239981	0.0915308	0.000296593
MORPHOGENESIS	Hoxb1	-0.287347	-0.347889	-0.405992	-0.757977	0.287347	0.318374	1.70221	2.40217
MORPHOGENESIS	Hoxd10	-1.82279	-1.41938	0.41004	0.179518	1.28624	0.299991	-0.551486	-0.179518
MORPHOGENESIS	Alx3	0.198122	-0.279504	0.239135	-0.773985	0.359824	-0.787271	0.0768784	-0.0768784
MORPHOGENESIS	Fst	-1.55105	-1.6224	0.535682	0.550669	-0.976353	-0.535682	2.01506	1.94432
MORPHOGENESIS	Tasp1	-1.82333	-1.01714	-0.213522	0.213522	0.326865	-0.642108	0.367714	0.264882
MORPHOGENESIS	Plxna4	-0.584752	0.0100582	0.124423	-1.05538	-0.0100579	0.0209689	-0.155909	0.890027
MORPHOGENESIS	Wnt7b	-0.287347	-0.347889	-0.405992	-0.757977	0.287347	0.318374	0.863962	2.09551
MORPHOGENESIS	Apob	0.00478077	0.0112982	0.0945654	-0.052701	-0.0770235	-0.24108	-0.00478077	0.0480709
MORPHOGENESIS	Tmie	0.0373505	0.951274	-0.704731	-0.0373505	-0.697283	0.918706	-0.4125	0.494208
MORPHOGENESIS	Tbx2	-0.374337	-0.615088	0.207457	0.306216	-0.0604937	-0.112571	0.123854	0.0604937
MORPHOGENESIS	Wnt2	-0.0775318	0.0252624	0.296384	0.803495	-0.18182	-0.0252624	0.605215	-0.0281467
MORPHOGENESIS	Gcg	-0.214422	-0.274963	-0.333066	-0.685052	0.360272	0.391299	0.214422	0.242436
MORPHOGENESIS	Sst	-0.228429	-0.28897	-0.347073	-0.699059	0.346265	2.18465	1.04841	0.228429
MORPHOGENESIS	Ctnnd2	-0.214422	-0.274963	-0.333066	-0.685052	0.360272	0.391299	0.214422	0.242436
MORPHOGENESIS	Serpinf2	-0.0586042	-0.055521	0.288686	0.122719	0.055521	0.0559616	-0.227198	-0.274111
MORPHOGENESIS	Hmga2	-0.633369	-1.12133	-2.71549	-3.06747	1.1847	0.633369	1.1872	1.04059
MORPHOGENESIS	Hap1	0.504408	0.892535	-1.60519	-0.0407001	-0.400891	-0.474833	1.16726	0.0407002
MORPHOGENESIS	Hes5	-0.237858	-0.2984	-0.218999	-0.708488	0.822263	0.367863	2.26137	0.218999
MORPHOGENESIS	Rab25	-0.261345	-0.191923	0.0866883	0.0643213	-0.0643215	-0.129322	1.40543	1.3139
MORPHOGENESIS	Cntn1	-0.214422	-0.274963	-0.333066	-0.685052	0.360272	0.391299	0.214422	0.242436
MORPHOGENESIS	Aldh1a2	-0.0318662	0.478425	-0.167484	0.051195	0.0318662	-0.320436	0.679564	-0.783407
MORPHOGENESIS	Wnt8b	-0.904502	1.69031	0.298781	-1.37513	-0.329808	-0.298781	0.787375	2.06332
MORPHOGENESIS	Grem1	-0.214422	-0.274963	-0.333066	-0.685052	1.28627	1.92735	0.214422	2.56436
MORPHOGENESIS	Kirrel3	-0.214422	-0.274963	-0.333066	-0.685052	0.360272	0.391299	0.214422	0.37994
MORPHOGENESIS	Foxc2	-0.214422	-0.274963	-0.333066	-0.685052	0.360272	0.391299	0.214422	0.242436
MORPHOGENESIS	Nkx3-1	-0.442851	1.75964	-0.561495	-0.913481	0.131844	0.16287	-0.0140073	0.0140071
MORPHOGENESIS	Tcf15	-1.16589	0.152082	-1.28453	-1.63652	2.71624	2.24719	-0.152082	1.09832
MORPHOGENESIS	Foxh1	-0.208297	0.0512733	0.0897963	-0.130723	-0.524421	-0.0512733	1.03823	0.970477
MORPHOGENESIS	Onecut2	0.25716	0.115207	0.590733	0.249902	-1.41544	-0.360363	-1.14322	-0.115207
MORPHOGENESIS	Hand1	-0.450528	-0.253369	0.14634	0.349104	-0.14634	0.264514	-0.256254	0.221861
MORPHOGENESIS	Zfp365	-0.897876	-0.343081	-0.616913	-0.8787	1.57344	0.343081	1.17605	0.604306
MORPHOGENESIS	Bmpr1b	-0.758985	1.1984	-0.877629	-1.22961	0.581244	0.864658	0.302127	-0.302127
MORPHOGENESIS	Pax4	1.52062	-0.503392	-0.561495	-0.913481	2.01937	2.3328	-0.0140073	0.0140071
MORPHOGENESIS	Hoxb6	-0.466398	-0.513101	-0.609585	-0.350908	0.350907	0.619774	0.729001	0.826822
MORPHOGENESIS	Has2	0.22708	-0.0921954	0.0921954	0.425071	0.523588	-0.114347	-0.421481	-0.574796
MORPHOGENESIS	Cdx1	0.88581	0.815388	0.164866	-0.164866	-1.03381	-0.293834	0.358302	-0.31293
MORPHOGENESIS	Hoxd4	1.14241	-0.373813	-0.101767	0.656672	-1.54593	-1.25187	1.46202	0.101767
MORPHOGENESIS	Vil1	-0.0822973	-0.70539	-0.00216198	0.00216198	0.0418501	-0.119552	0.321379	0.169483
MORPHOGENESIS	Hoxb7	-0.0629339	0.0435877	-0.112496	-0.171041	0.321809	0.129465	0.133764	-0.0435882
MORPHOGENESIS	Rbp4	-0.0209265	-0.600901	-0.0264988	0.0921459	0.055584	0.185698	-0.0335321	0.0209274
MORPHOGENESIS	T	-0.14567	-0.343715	-0.401818	-0.753803	2.52418	2.42688	0.14567	1.02168
MORPHOGENESIS	Pou4f1	-0.214422	-0.274963	-0.333066	-0.685052	0.360272	0.391299	0.214422	0.242436
MORPHOGENESIS	Foxa3	0.0269766	-0.310523	0.0632563	-0.158688	0.108558	0.0143065	-0.014307	-0.0609083
MORPHOGENESIS	Pou3f4	-0.228429	-0.28897	-0.347073	-0.699059	1.66819	0.377292	2.12641	0.228429
MORPHOGENESIS	Sfn	-0.0525028	-1.04593	0.441536	-0.546217	0.352267	0.200429	0.0525028	-0.588032
MORPHOGENESIS	Cdx2	-0.185677	-0.152791	0.0790067	0.0403352	0.0681295	0.0542297	-0.0403352	-0.0677438
MORPHOGENESIS	Rspo3	-0.36424	-0.0128567	-0.446048	-0.644818	0.333565	0.0128567	0.549438	0.0801265
MORPHOGENESIS	Itpka	0.0563345	-0.18651	0.513977	0.385627	-0.230525	-0.423462	-0.0563343	0.191913
MORPHOGENESIS	Lgals3	-1.16192	-1.30451	-0.0513048	-0.145186	0.528518	0.214891	0.0513048	0.075243
MORPHOGENESIS	Hoxa5	-0.449016	-0.362717	0.891771	-0.820111	0.362717	-0.402723	1.66433	1.62675
MORPHOGENESIS	Cd24a	-0.269821	-0.236951	-0.194614	-0.313401	0.194614	0.429311	0.995717	1.06632
MORPHOGENESIS	Llgl2	0.0369968	-0.063139	-0.0408287	0.0066576	-0.00665665	-0.00907898	0.388667	0.406752
MORPHOGENESIS	Tcf7	-0.33631	-0.943775	0.77215	0.944272	0.0876042	-0.0451938	-0.120711	0.0451938
MORPHOGENESIS	Apoe	-0.254628	-0.263399	-0.0392199	-0.0256329	0.282665	0.28681	0.108857	0.0256329
MORPHOGENESIS	Esx1	-0.438511	-0.145633	0.309048	0.412358	0.214674	0.145633	-0.217382	-0.245688
MORPHOGENESIS	Fgfr3	0.10432	-0.10432	-1.35268	-1.19881	0.105318	-0.10909	0.309794	0.250101
MORPHOGENESIS	Actn3	-0.214422	-0.274963	-0.239957	-0.685052	0.360272	0.391299	0.214422	1.19353
MORPHOGENESIS	Fgf18	-0.214422	-0.274963	-0.333066	-0.685052	0.360272	0.391299	0.214422	0.242436
MORPHOGENESIS	Nr3c1	1.203	0.46439	0.880826	-0.38627	-2.1483	-0.191275	0.191275	-0.543672
MORPHOGENESIS	Eps8	0.0690131	-0.0846491	-0.425777	-0.489241	-0.0134754	0.0134754	0.147295	0.0944963
MORPHOGENESIS	Edn1	-0.0224047	-0.23315	-0.950026	-1.16657	0.968947	0.680473	0.0224049	0.120607
MORPHOGENESIS	Isl1	-2.34667	-3.33322	-2.25382	-0.761451	0.761451	1.24952	1.20928	0.906649
MORPHOGENESIS	Lamb3	0.816431	1.02206	0.221759	-0.19734	-2.54433	-1.25027	0.19734	-2.66217
MORPHOGENESIS	Sox3	-0.214422	-0.274963	-0.333066	-0.685052	0.360272	0.391299	0.214422	0.242436
MORPHOGENESIS	Prkci	0.765878	-1.21804	0.620761	-0.463744	0.48995	-1.60241	-2.26471	0.463744
MORPHOGENESIS	Cryaa	0.24652	-2.48387	-0.24652	-1.26593	0.419852	-1.95511	0.300968	1.2606
MORPHOGENESIS	Nr2e1	-0.587913	0.0744353	0.715466	0.0493721	0.27756	-0.646325	-1.09068	-0.0493721
MORPHOGENESIS	Fkbp1a	-0.160173	-0.192197	-0.431389	-0.539454	0.325498	0.327037	0.160173	0.207934
MORPHOGENESIS	Ripply1	-0.150726	-0.239501	-0.0565965	-0.261896	0.0565968	0.779158	0.238434	0.219717
MORPHOGENESIS	Foxq1	-0.241143	-0.279177	-0.0933545	-0.0939186	0.263842	0.0933547	0.685389	0.587581
MORPHOGENESIS	Osr2	-2.08865	-0.096076	-0.339394	0.096076	0.521672	0.534997	-1.6598	0.472549
MORPHOGENESIS	Neurog1	0.18704	-1.11926	0.216918	-1.3367	-0.18704	0.483811	0.544625	-0.561217
MORPHOGENESIS	Tead2	-0.495459	-0.674736	-0.255494	-0.413939	0.255495	0.380932	0.64533	0.518045
MORPHOGENESIS	Igf1	-0.514877	-0.78019	-0.569432	-0.715997	0.518127	0.514877	0.761858	0.77662
MORPHOGENESIS	Neurog3	-0.228429	-0.28897	-0.347073	-0.699059	0.346265	1.57893	1.46345	0.228429
MORPHOGENESIS	Tsku	1.43145	0.934812	-1.88883	-2.24081	1.43678	2.08347	-1.34134	-0.934812
MORPHOGENESIS	Dpysl4	-0.842841	-0.194685	0.122172	-0.122172	0.460179	0.451678	0.426803	-0.521335
MORPHOGENESIS	Celsr1	-1.33308	-1.39362	-1.45172	-0.0381753	2.37912	0.0381755	2.00265	1.65983
MORPHOGENESIS	Pik3ca	0.260761	0.47549	0.339154	0.69221	-0.543727	-0.444595	-0.456638	-0.260761
MORPHOGENESIS	Cldn4	0.237656	0.234179	0.209199	0.185185	-0.951279	-0.911346	-0.185185	-0.228333
MORPHOGENESIS	Prrx2	-0.0420295	-0.788463	-0.167187	-0.436711	0.0420295	0.633461	0.505287	0.697228
MORPHOGENESIS	Gata5	-1.82819	-0.687102	0.860516	0.445337	-1.2535	0.543062	1.54551	-0.445337
MORPHOGENESIS	Fgf9	-0.180079	0.817678	0.655952	-0.0411688	-0.561442	-0.781954	0.0411688	0.320721
MORPHOGENESIS	Adra2a	0.0302707	-0.0635909	0.175758	-0.332503	-0.0302707	-0.357436	0.291657	0.259236
MORPHOGENESIS	Ghrl	-0.650465	0.0792747	-0.112411	-0.0792747	1.10729	1.06943	-0.903092	0.204357
MORPHOGENESIS	Jarid2	0.103689	-0.0877471	0.375959	-0.111286	-1.02944	-1.38174	0.0877471	0.135661
MORPHOGENESIS	Hoxd8	-0.274912	0.38983	-1.44086	-0.0631133	0.805018	0.0631133	-0.0998255	0.387621
MORPHOGENESIS	Htr2b	-0.214422	-0.274963	-0.333066	-0.685052	0.360272	0.391299	0.214422	2.31283
MORPHOGENESIS	Shroom4	-0.515776	-0.576318	1.92629	1.39211	0.0589182	0.0899451	-0.0869327	-0.0589182
MORPHOGENESIS	Fam101a	-0.228429	-0.28897	-0.347073	-0.699059	0.346265	0.377292	1.20041	0.228429
MORPHOGENESIS	Wnt9a	1.28469	0.320657	0.0230887	-0.0230887	-2.13157	-0.213018	0.792969	-0.571334
MORPHOGENESIS	Dclk1	0.434293	1.33356	0.589213	-0.354307	-1.25088	-0.110229	0.110229	-2.29472
MORPHOGENESIS	Lhx9	-0.214422	-0.274963	-0.333066	-0.685052	0.360272	2.47876	0.214422	0.242436
MORPHOGENESIS	Rspo2	0.806152	-0.576318	-0.63442	0.392106	0.0589182	2.19428	-0.0869327	-0.0589182
MORPHOGENESIS	Cited1	-0.40695	-0.530343	-0.167256	-0.446043	0.167256	0.335875	0.208736	0.405689
MORPHOGENESIS	Plxnb1	0.933306	-0.0816736	0.467439	0.729563	-0.284007	-0.187689	-0.403386	0.0816736
MORPHOGENESIS	Ripply2	0.601218	0.887327	-2.53535	0.491178	-1.84201	-0.00362802	-1.30979	0.00362802
MORPHOGENESIS	Id4	-0.228429	-0.28897	-0.347073	-0.699059	0.346265	0.377292	1.46345	0.228429
MORPHOGENESIS	Myf6	-0.228429	-0.28897	-0.347073	-0.699059	1.34627	0.377292	2.55091	0.228429
MORPHOGENESIS	Met	0.485931	0.727952	-2.21768	-2.56966	0.107931	-0.00788361	0.00788361	-1.64217
MORPHOGENESIS	Vdr	0.0516987	0.0638399	0.122648	0.148361	-0.1541	-0.0516992	-0.496659	-0.353634
MORPHOGENESIS	Ctnna2	-0.961846	0.356125	1.55178	-1.43248	-0.387151	-0.356125	0.537387	0.588122
MORPHOGENESIS	Arc	-1.38874	-2.20827	1.18293	1.64698	-0.688515	0.512437	-0.512437	1.36357
MORPHOGENESIS	Larp4	0.442653	-0.067308	0.146085	-0.117721	0.126627	0.067308	-0.307365	-0.139972
MORPHOGENESIS	Zfp157	0.0738859	0.923146	-0.767225	-0.981707	-0.0738859	2.14301	-0.219737	1.55244
MORPHOGENESIS	Foxp2	-0.214422	-0.274963	-0.333066	-0.685052	0.360272	0.391299	0.214422	0.242436
MORPHOGENESIS	Pgf	0.272752	0.159743	0.585157	-0.159743	-0.602357	-0.46945	0.494153	-2.75582
MORPHOGENESIS	Gal	-0.442851	1.63411	-0.561495	-0.913481	0.131844	0.16287	-0.0140073	0.0140071
MORPHOGENESIS	Grhl2	0.458732	0.239842	0.951796	0.888781	-0.239842	-1.03808	-1.48316	-1.00562
MORPHOGENESIS	Fgf1	0.116128	0.0324409	0.236725	0.119582	-0.144223	-0.0324409	-0.397514	-0.235008
MORPHOGENESIS	Gfra1	0.812882	0.105356	-0.00977814	0.151646	-1.27064	-0.780177	0.00977814	-0.86491
MORPHOGENESIS	Gpm6a	-0.228429	-0.28897	-0.347073	-0.699059	0.346265	0.377292	1.1515	0.228429
MORPHOGENESIS	Tacstd2	0.94599	1.13873	0.489543	0.860954	-0.835654	-0.881249	-3.51756	-0.489543
MORPHOGENESIS	Nbl1	-0.501337	-1.00141	0.451101	0.197417	-0.186766	0.260751	-0.111888	0.111888
MORPHOGENESIS	Hipk1	0.0448502	0.0387565	0.14065	-0.0387565	-0.758967	-0.801941	-0.507928	0.386231
MORPHOGENESIS	Gbx2	-0.237345	-0.184461	0.0637982	-0.147325	-0.063798	0.349216	0.787835	0.371135
MORPHOGENESIS	Sall3	-0.705587	-0.441931	-1.09867	-1.56499	0.498808	0.947623	0.441931	0.629865
MORPHOGENESIS	Tln1	0.0220933	0.110574	-0.383054	0.153467	-0.256633	-0.13097	-0.0220931	0.131765
MORPHOGENESIS	Dkk1	-0.141205	-1.35555	-0.343265	0.388165	0.433489	1.30167	0.115686	-0.115686
MORPHOGENESIS	Wnt4	0.228056	0.00590479	1.03526	0.494392	-0.156145	-0.00590479	-0.762779	-0.125224
MORPHOGENESIS	Neurod1	-0.214422	-0.274963	-0.333066	-0.685052	0.360272	0.391299	0.214422	0.242436
MORPHOGENESIS	Klk14	-0.590208	1.34925	1.52381	-1.06084	-0.0155134	0.0155134	2.44745	-0.13335
MORPHOGENESIS	Angpt1	0.149274	1.62325	-0.503194	0.0445155	0.865522	-1.14448	-0.0445155	-1.23889
MORPHOGENESIS	Shox2	0.466234	0.0911404	-0.535669	-0.0376388	0.0376388	-0.683754	0.139369	-0.168484
MORPHOGENESIS	Cyp1b1	-0.214422	-0.274963	-0.333066	-0.685052	0.360272	2.02357	0.214422	2.41236
MORPHOGENESIS	Drd2	0.0452656	0.481291	0.696753	0.298118	-0.3689	-1.07484	-0.0452656	-3.18718
MORPHOGENESIS	Sp5	-0.214422	-0.274963	-0.333066	-0.685052	1.6822	0.391299	0.214422	0.242436
MORPHOGENESIS	Treh	-1.52165	-1.58219	1.94467	0.56844	-0.56844	1.08408	0.833198	-0.686276
MORPHOGENESIS	Cdkl5	-0.690914	-0.187822	-0.185803	0.0992203	0.548177	0.39634	-0.0992203	0.700988
MORPHOGENESIS	2410089E03Rik	0.00513411	-0.64037	0.227527	-1.05046	-0.00513411	0.0258927	2.67683	-0.122971
MORPHOGENESIS	Stab2	0.177628	0.305327	0.567983	0.685688	-0.177628	-0.287278	-0.487304	-0.32937
MORPHOGENESIS	Cyp7b1	-0.776658	-0.185123	-0.85466	-0.801662	0.467495	0.849527	0.413673	0.185123
MORPHOGENESIS	Wnt3a	-0.214422	-0.274963	-0.333066	-0.685052	0.360272	0.391299	0.214422	0.242436
MORPHOGENESIS	Wnt3	-0.228429	-0.28897	-0.347073	-0.699059	0.483769	1.30329	1.73647	0.228429
MORPHOGENESIS	Hoxd3	-0.403677	-0.464219	-0.522322	-0.874307	1.24141	1.96758	0.403677	1.86054
MORPHOGENESIS	Plekho1	-0.370878	0.128538	-0.219071	-0.128538	0.449393	-0.256546	0.534868	0.144278
MORPHOGENESIS	Sfrp5	0.624102	-0.000340819	0.703396	-2.61206	-1.56674	0.000340819	-0.27963	1.73496
MORPHOGENESIS	Mgp	-3.46755	-4.92041	0.0956318	0.128937	-0.285171	0.1078	-0.0956318	0.215378
MORPHOGENESIS	Nkx2-1	-0.110471	0.530548	-0.0640557	0.305243	-1.8432	0.240933	0.0640557	-1.96104
MORPHOGENESIS	Sftpb	-0.0747304	-0.516835	0.0747304	0.310517	0.733921	-0.209366	0.433184	-0.638337
MORPHOGENESIS	Fli1	-0.233737	-0.185888	-0.322822	-0.497151	0.495485	0.637696	0.215635	0.185888
MORPHOGENESIS	Col1a2	0.200612	0.0436497	0.459478	0.351017	-0.0798531	-0.0436497	-0.826508	-0.689593
MORPHOGENESIS	Cxcr4	-0.741737	-0.624491	-1.17641	-0.0035522	0.0211613	0.132919	0.926294	0.0035522
MORPHOGENESIS	Hey2	0.759896	-0.721784	-2.3406	-0.259628	0.259628	1.75532	0.585398	-1.7651
MORPHOGENESIS	Pdgfrb	0.103797	-0.120525	0.931381	1.08039	-0.42356	-0.0510991	-0.53213	0.0510991
MORPHOGENESIS	Grhl3	0.0336506	-0.715832	-0.357614	0.151165	0.673721	0.813184	-0.943021	-0.0336506
MORPHOGENESIS	Tshz3	-0.354722	-0.672084	-0.180091	-0.298035	0.342617	0.18009	0.673998	0.317095
MORPHOGENESIS	Itga9	0.75052	0.54188	1.54579	2.04904	-0.987944	-0.54188	-2.85626	-2.82825
MORPHOGENESIS	Ovol2	0.417904	-0.0903283	-0.11408	0.0903283	-0.157707	0.279846	0.201935	-0.225503
MORPHOGENESIS	Six2	-0.214422	-0.274963	-0.333066	-0.685052	1.6822	0.391299	0.214422	0.242436
MORPHOGENESIS	Man2a1	-0.274976	-0.595197	-0.13749	-0.272408	0.137491	0.145205	0.393246	0.44943
MORPHOGENESIS	Pla2g3	-0.228429	-0.28897	-0.347073	-0.699059	0.346265	0.377292	0.522342	0.228429
MORPHOGENESIS	Chsy1	0.512821	-1.06229	0.099049	0.224884	-0.447816	-0.099049	0.41675	-0.445358
MORPHOGENESIS	Dlc1	-0.249665	-0.0389786	-0.50997	-0.605616	0.0389786	0.262255	0.570013	0.480569
MORPHOGENESIS	Tnnc1	-0.333902	-0.256026	-0.73328	-0.915459	0.256026	0.36624	0.448635	0.421147
MORPHOGENESIS	Nog	-1.31259	-0.695062	-1.43124	-1.78322	0.695062	1.55616	3.45254	3.45896
MORPHOGENESIS	Fgf10	-0.860759	-0.678127	-0.1402	-0.713004	0.1402	0.232802	0.3625	0.466463
MORPHOGENESIS	Caprin2	0.965624	1.54251	0.162481	-0.65701	-0.559218	0.208775	-1.1905	-0.162481
MORPHOGENESIS	Slc26a4	-1.07437	2.31135	-1.19301	-1.545	1.1784	0.964313	0.61751	-0.61751
MORPHOGENESIS	Sh3gl2	-0.286516	-0.172592	-0.613975	-0.53585	0.502876	0.172592	0.780031	0.899613
MORPHOGENESIS	Slitrk6	-0.228429	-0.28897	-0.347073	-0.699059	0.346265	0.377292	0.878486	0.228429
MORPHOGENESIS	Sp8	0.969651	-0.576318	-0.148994	-0.986406	0.0589182	1.57537	2.1147	-0.0589182
MORPHOGENESIS	Bmp2	0.352729	-1.80735	-2.93584	-0.995044	0.720972	1.03645	-0.352729	0.692773
MORPHOGENESIS	Tlx2	0.963142	-0.503392	-0.561495	-0.913481	0.394878	0.16287	-0.0140073	0.0140071
MORPHOGENESIS	Wnt9b	-0.501769	-0.56231	0.672369	-0.593887	0.0729256	0.103952	-0.0729253	1.93694
MORPHOGENESIS	Sox10	-0.228429	-0.28897	-0.347073	-0.699059	0.346265	0.377292	0.463449	0.228429
MORPHOGENESIS	Rpe65	-2.56166	-1.13678	1.39865	0.169343	0.79963	-0.754306	-0.169343	0.328157
MORPHOGENESIS	Vegfc	-0.359643	-0.657047	-0.980293	-0.693041	0.450012	0.359643	0.716031	0.532709
MORPHOGENESIS	Lgr5	-0.214422	-0.274963	-0.333066	-0.685052	1.12581	0.391299	0.214422	0.242436
MORPHOGENESIS	Tgfb2	0.474924	0.685683	0.387041	0.654107	-1.63844	-0.51055	-0.486609	-0.387041
MORPHOGENESIS	Etv4	-0.768821	-0.985482	-0.378452	-0.536169	0.378452	1.10609	1.82583	1.80351
MORPHOGENESIS	Avil	-1.03949	-1.10003	-0.672708	-1.13161	0.672708	1.70373	1.15489	0.795879
MORPHOGENESIS	Wnt8a	-0.214422	-0.274963	-0.333066	-0.685052	0.360272	0.391299	0.214422	0.242436
MORPHOGENESIS	Wnt1	0.953479	-0.643116	-0.0231469	-1.0532	1.84012	0.0231466	0.224781	-0.125717
MORPHOGENESIS	Wnt2b	-0.0155596	-2.50396	0.780327	0.0155596	-1.93912	0.857445	-1.12149	1.26497
MORPHOGENESIS	Lefty1	0.234468	-0.0658765	0.454882	0.192618	-0.0782528	-0.0269341	0.0266182	-0.026618
MORPHOGENESIS	Hoxc10	0.0149854	-0.789542	-0.330728	-0.262562	0.561391	0.138777	0.0380989	-0.0149854
MORPHOGENESIS	Tmed2	0.0739074	0.232422	-0.488566	-0.149321	0.35254	0.278957	-0.0739069	-0.328605
MORPHOGENESIS	Chrna9	-0.648799	2.58344	1.88791	2.70839	-0.0741053	-0.0430784	0.0430784	-0.191942
MORPHOGENESIS	Nr4a3	0.779542	-0.365889	-0.561495	-0.913481	1.99314	0.16287	-0.0140073	0.0140071
MORPHOGENESIS	Gsx2	-0.517282	-0.577824	-0.372892	1.04771	1.68968	0.088439	-0.0884387	1.425
MORPHOGENESIS	Prkca	-0.268919	-0.297925	0.312263	0.0179932	-0.0241454	0.399199	-0.0179932	0.872969
MORPHOGENESIS	Rln1	-0.38444	-1.06647	0.38444	-1.85507	1.64969	-0.778719	0.931928	1.47841
MORPHOGENESIS	Pcdh8	-0.214422	-0.274963	-0.333066	-0.685052	0.360272	0.391299	0.214422	0.242436
MORPHOGENESIS	Spry2	-0.214422	-0.274963	-0.333066	-0.685052	0.360272	0.391299	0.214422	0.242436
MORPHOGENESIS	Vax2	-1.95184	-0.360303	1.38895	1.05558	-0.0552161	1.16846	-2.00842	0.0552161
MORPHOGENESIS	Bmp4	-0.411707	-0.635512	-0.125667	-0.228671	0.125667	0.247356	0.225514	0.430786
MORPHOGENESIS	Itga2	-2.20858	-2.26912	0.373213	0.99886	0.436501	0.803131	-1.77974	-0.373213
MORPHOGENESIS	Wnt11	-0.590208	3.59718	2.36154	-0.682326	-0.0155134	0.0155134	2.53908	-0.13335
MORPHOGENESIS	Tbx5	-0.442851	0.384133	-0.561495	-0.913481	0.131844	0.16287	-0.0140073	0.0140071
MORPHOGENESIS	Epas1	-0.053304	0.053304	-1.30795	-0.777018	0.268306	-0.0602658	0.15481	0.579568
MORPHOGENESIS	Unc93b1	0.00587177	-0.256184	0.480104	0.0619061	0.167115	-0.00587177	-0.168214	-0.0661984
MORPHOGENESIS	Foxl1	0.568268	1.14663	-0.253394	0.682601	-1.66439	-1.63337	-0.67274	0.253394
MORPHOGENESIS	Rap2a	-0.500926	-0.932996	-0.17545	-0.189788	0.317082	0.194462	0.17545	0.476991
MORPHOGENESIS	Runx1	-0.249554	-0.384096	-0.0559204	0.0559204	0.637418	-0.0912914	0.792035	0.355696
MORPHOGENESIS	Foxd1	-0.214422	-0.274963	-0.333066	-0.685052	0.360272	0.391299	0.214422	0.242436
MORPHOGENESIS	Foxb2	0.0218714	-3.22189	0.100827	0.0684594	-0.0218714	-0.233701	0.326386	-2.28945
MORPHOGENESIS	Fat3	-0.214422	-0.274963	-0.333066	-0.685052	0.360272	0.391299	0.214422	0.242436
MORPHOGENESIS	Slit1	0.796189	-0.251056	-0.295984	-0.089479	0.230705	0.0220613	-0.0220613	0.305514
MORPHOGENESIS	Slitrk5	-0.228429	-0.28897	-0.347073	-0.699059	0.346265	0.377292	0.270804	0.228429
MORPHOGENESIS	Plag1	-0.228429	-0.28897	-0.347073	-0.699059	2.1673	0.377292	0.380987	0.228429
MORPHOGENESIS	Myf5	-0.214422	-0.274963	-0.333066	-0.685052	0.945235	0.391299	0.214422	0.242436
MORPHOGENESIS	Hand2	-0.134582	0.134582	0.499252	0.401272	0.622977	-0.609031	-1.31033	-0.69078
MORPHOGENESIS	Fat4	-0.854812	-0.915354	-0.48803	0.481913	-0.280118	0.516444	1.60965	0.280118
MORPHOGENESIS	Gas7	0.419267	0.179126	0.565567	0.71858	-0.840754	-1.16171	-0.189913	-0.179126
MORPHOGENESIS	Satb2	-0.214422	-0.274963	-0.333066	-0.685052	0.360272	0.391299	0.214422	0.242436
MORPHOGENESIS	Jag1	0.306766	-0.824165	-0.882268	0.398015	1.48914	1.32752	-0.33478	-0.306766
MORPHOGENESIS	Zap70	-0.659708	0.723356	-1.17428	-1.8673	1.21364	0.659708	1.14765	-0.939816
MORPHOGENESIS	Chst11	-1.74402	-0.768935	-0.725158	-0.407292	1.26364	0.843557	0.407292	0.580737
MORPHOGENESIS	Lmbr1	1.04955	-0.40433	0.366295	1.22802	0.0227972	-0.0227972	-0.199675	-1.63109
MORPHOGENESIS	Hoxd9	-0.353108	-0.797991	-0.0422447	0.0422447	0.417137	0.984917	0.547804	-0.10898
MORPHOGENESIS	Trpc5	-0.138111	-0.320988	0.113613	-0.176215	-0.113613	0.56949	0.230861	0.680013
MORPHOGENESIS	Lats2	-0.442851	0.634111	-0.561495	-0.913481	0.131844	0.16287	-0.0140073	0.0140071
MORPHOGENESIS	Cd247	-0.585603	0.833848	-0.78225	-1.39727	1.49605	1.76088	-0.0827589	0.0827588
MORPHOGENESIS	Sdk1	-0.412636	-0.209058	-0.167625	-0.0988896	0.168557	0.0988898	0.716898	0.536147
MORPHOGENESIS	Tiparp	-1.75939	-0.369273	0.23744	1.08226	-0.632157	1.98383	-0.23744	1.00003
MORPHOGENESIS	Ifitm5	-0.214422	-0.274963	-0.333066	-0.685052	0.360272	0.391299	0.214422	1.56436
MORPHOGENESIS	Krt27	-0.228429	-0.28897	-0.347073	-0.699059	2.19426	0.514796	0.965949	0.228429
MORPHOGENESIS	Stc1	-1.44966	-1.42404	0.279692	0.196894	-0.196894	-0.889027	1.76417	1.36853
MORPHOGENESIS	Ulk4	-0.442851	-0.503392	1.42036	-0.913481	0.131844	0.16287	-0.0140073	0.0140071
MORPHOGENESIS	Fgf4	-0.274316	-0.472362	-0.0450377	-0.88245	0.162874	0.193901	1.15453	0.0450377
MORPHOGENESIS	Noto	1.61703	0.754292	0.181616	-2.07083	-0.0995104	-0.994483	-1.17136	0.0995103
MORPHOGENESIS	Gjb6	-0.214422	-0.274963	-0.333066	-0.685052	0.360272	0.391299	0.214422	0.242436
MORPHOGENESIS	Gjb5	-0.287347	-0.347889	-0.405992	-0.757977	0.287347	0.318374	1.67755	1.43255
MORPHOGENESIS	Mmp10	-0.283174	-0.343715	-0.401818	-0.753803	0.969593	0.460051	0.283173	1.24407
MORPHOGENESIS	Wdr48	-0.515776	-0.576318	-0.63442	2.1511	0.0589182	0.0899451	0.398494	-0.0589182
MORPHOGENESIS	Camk2b	-0.452704	0.934213	-0.708852	-1.06084	-0.0155134	0.0155134	1.32406	1.90227
MORPHOGENESIS	Prdm1	0.770855	1.65207	-2.0073	-0.17486	-1.45146	0.486453	-0.395681	0.17486
MORPHOGENESIS	Btbd7	1.03774	-0.870801	1.14149	0.204538	1.3494	-0.204538	-0.381416	-0.353401
MORPHOGENESIS	Lrrk2	0.0237432	0.713372	-0.739103	0.441087	-2.10754	0.538196	-0.57532	-0.0237432
MORPHOGENESIS	Lep	0.962202	-2.31557	-2.37367	-0.319666	0.319666	0.886746	0.495743	-1.66067
MORPHOGENESIS	Gprc6a	-0.87033	-0.0828752	-0.610463	-1.34096	0.0828754	2.60329	2.4654	2.33069
MORPHOGENESIS	Nox4	-2.176	-2.23654	-0.0619864	-2.64663	1.63135	0.0619864	0.603338	1.75334
MORPHOGENESIS	Pacsin1	-1.0798	-0.31252	0.31252	-1.55043	0.362793	0.918241	-0.650954	0.358913
MORPHOGENESIS	Krt25	1.38825	-1.36937	-1.14993	-1.4663	0.680908	-0.425568	0.921116	0.425568
MORPHOGENESIS	Ctsl	-0.194634	-0.317055	-0.697086	-0.576636	0.194634	0.374279	0.52091	0.655065
MORPHOGENESIS	Foxo6	-0.214422	-0.274963	-0.333066	-0.685052	0.360272	0.391299	0.214422	0.242436
MORPHOGENESIS	Foxc1	0.715334	-1.23273	-1.29084	-1.64282	1.86193	1.66619	0.792705	-0.715334
MORPHOGENESIS	Fgf3	1.45043	0.728303	-1.78923	1.46759	-1.09589	0.861133	-1.24174	-0.728303
MORPHOGENESIS	Sipa1l3	0.204783	-0.0940456	0.157241	0.615595	-0.894009	-0.551923	-0.16626	0.0940456
MORPHOGENESIS	Foxd4	-0.214422	-0.274963	-0.333066	-0.685052	0.360272	0.391299	0.214422	0.242436
MORPHOGENESIS	Wasf1	-0.398995	-0.632151	-0.135039	-0.378823	0.50666	0.440646	0.135039	0.168882
MORPHOGENESIS	Tmem100	-0.326338	-0.207838	-1.29298	-1.42592	0.211793	0.269238	0.334151	0.207838
MORPHOGENESIS	Pax2	-0.442851	1.4035	-0.561495	-0.913481	0.131844	0.16287	-0.0140073	0.0140071
MORPHOGENESIS	Mesp1	-0.214422	-0.274963	-0.333066	-0.685052	0.360272	0.391299	0.214422	0.242436
MORPHOGENESIS	Crygs	0.0604973	-1.48085	-0.475759	-1.24278	0.506149	-0.0604973	0.697334	0.758363
MORPHOGENESIS	Mtnr1a	0.588215	0.079083	-0.344017	-0.933041	1.44448	-0.079083	-0.555521	0.72625
MORPHOGENESIS	Mdfi	-0.357266	0.0302885	-0.946131	-0.799514	0.207842	0.238869	0.308906	-0.0302885
MORPHOGENESIS	Smtnl1	-0.515776	-0.576318	-0.63442	2.10106	0.0589182	2.19428	3.41132	-0.0589182
MORPHOGENESIS	Mmp25	-0.714422	-0.912467	-0.97057	-1.32256	1.61029	1.71727	0.714422	2.1899
MORPHOGENESIS	Hoxd11	0.232969	-1.30051	0.209673	-0.349409	-0.435791	1.50213	-0.209673	0.707638
MORPHOGENESIS	Mycn	0.0282917	-0.517677	-0.57578	-0.927765	0.117559	2.91412	-0.0282919	0.262757
MORPHOGENESIS	Btc	-0.214422	-0.274963	-0.333066	-0.685052	0.360272	0.391299	0.214422	0.620947
MORPHOGENESIS	Tmem67	-0.442851	-0.503392	2.3454	-0.534969	1.6679	1.3645	-0.0140073	0.0140071
MORPHOGENESIS	Mmp12	-0.568768	0.64753	-0.961588	-0.473052	0.714877	0.795945	-1.2554	0.473052
MORPHOGENESIS	Slain1	-0.228429	-0.28897	-0.347073	-0.699059	2.02434	0.377292	1.12641	0.228429
MORPHOGENESIS	Dlx1as	-2.39523	0.451117	0.118392	-2.38044	-0.284485	0.473523	-0.118392	1.04348
MORPHOGENESIS	Il10	-2.41058	-0.269488	0.318772	0.381824	1.19974	-1.66736	-0.216202	0.216202
MORPHOGENESIS	Tnf	-0.214422	-0.274963	-0.333066	-0.685052	0.360272	0.391299	0.214422	0.242436
MORPHOGENESIS	Crb1	-0.214422	-0.274963	-0.333066	-0.685052	0.360272	0.391299	0.214422	0.242436
MORPHOGENESIS	Hoxd13	-0.214422	-0.274963	-0.333066	-0.685052	0.360272	0.391299	0.214422	3.20591
MORPHOGENESIS	Runx2	-0.214422	-0.274963	-0.333066	-0.685052	0.360272	0.391299	0.214422	0.242436
MORPHOGENESIS	Foxn1	-0.228429	-0.28897	-0.347073	-0.699059	2.1118	0.377292	1.63337	0.228429
MORPHOGENESIS	Fgf2	-0.214422	-0.274963	-0.333066	-0.685052	0.360272	0.391299	0.214422	0.242436
MORPHOGENESIS	P2rx7	-0.214422	-0.274963	-0.333066	-0.685052	0.360272	0.391299	0.214422	0.242436
MORPHOGENESIS	Adora2a	-0.287347	-0.347889	-0.405992	-0.757977	0.287347	0.318374	1.67755	3.03741
MORPHOGENESIS	Hoxa3	-0.214422	-0.274963	-0.333066	-0.685052	0.360272	0.391299	0.214422	1.60233
MORPHOGENESIS	Lgr4	-0.214422	-0.274963	-0.333066	-0.685052	0.360272	0.391299	0.214422	0.242436
MORPHOGENESIS	Thrb	-0.214422	-0.274963	-0.333066	-0.685052	0.360272	0.391299	0.214422	0.242436
MORPHOGENESIS	Prop1	-0.214422	-0.274963	-0.333066	-0.685052	0.360272	0.391299	0.214422	0.242436
MORPHOGENESIS	Atoh1	-0.214422	-0.274963	-0.333066	-0.685052	0.360272	0.391299	0.214422	0.242436
MORPHOGENESIS	Aldh1a1	-0.228429	-0.28897	-0.347073	-0.699059	0.346265	0.377292	1.40205	0.228429
MORPHOGENESIS	Nefl	-0.214422	-0.274963	-0.333066	-0.685052	0.360272	0.391299	0.214422	0.37994
MORPHOGENESIS	Npy2r	-0.214422	-0.274963	-0.333066	-0.685052	1.56191	0.391299	0.214422	1.31283
MORPHOGENESIS	Runx3	-0.214422	-0.274963	-0.333066	-0.685052	0.360272	0.391299	0.214422	0.242436
MORPHOGENESIS	Lcn2	2.31993	2.28082	0.226256	-1.40584	-1.75283	-1.63434	-0.226256	1.0482
MORPHOGENESIS	Mmp3	-0.214422	-0.274963	-0.333066	-0.685052	0.360272	0.391299	0.214422	0.242436
MORPHOGENESIS	Areg	-0.214422	-0.274963	-0.333066	-0.685052	0.360272	0.391299	0.214422	0.242436
MORPHOGENESIS	Pitx3	-0.214422	-0.274963	-0.333066	-0.685052	0.360272	0.391299	0.214422	0.920508
MORPHOGENESIS	Cntf	-0.214422	-0.274963	-0.333066	-0.685052	0.360272	0.391299	0.214422	0.242436
MORPHOGENESIS	Hoxa10	-0.214422	-0.274963	-0.333066	-0.685052	0.497776	0.391299	0.214422	0.242436
MORPHOGENESIS	Emx2	-0.214422	-0.274963	-0.333066	-0.685052	0.360272	0.391299	0.214422	0.242436
MORPHOGENESIS	Wdr19	-0.214422	-0.274963	-0.333066	-0.685052	0.360272	0.391299	0.214422	0.242436
MORPHOGENESIS	Mmp8	-0.214422	-0.274963	-0.333066	-0.685052	0.360272	0.391299	0.214422	0.242436
MORPHOGENESIS	Pth	-0.214422	-0.274963	-0.333066	-0.685052	0.360272	0.391299	0.214422	0.242436
MORPHOGENESIS	Gcm1	-0.214422	-0.274963	-0.333066	-0.685052	0.360272	0.391299	0.214422	0.242436
MORPHOGENESIS	Edar	-0.214422	-0.274963	-0.333066	-0.685052	0.360272	0.391299	0.214422	0.242436
MORPHOGENESIS	Ltf	-0.467502	0.313526	-0.313526	-1.28921	0.463335	-0.657641	0.702916	0.983573
MORPHOGENESIS	Serpinb5	-0.214422	-0.274963	-0.333066	-0.685052	0.360272	0.391299	0.214422	0.242436
MORPHOGENESIS	Myo15	-0.214422	-0.274963	-0.333066	-0.685052	0.360272	0.391299	0.214422	0.242436
MORPHOGENESIS	Grk1	-0.214422	-0.274963	-0.333066	-0.685052	1.89633	0.391299	0.214422	0.242436
MORPHOGENESIS	Gdf2	-0.214422	-0.274963	-0.333066	-0.685052	0.360272	0.391299	0.214422	1.6754
MORPHOGENESIS	Dmrt1	-1.19102	-1.25157	-1.30967	1.30182	-0.61633	0.61633	1.27344	1.52887
MORPHOGENESIS	Arhgef7	-0.214422	-0.274963	-0.333066	-0.685052	0.360272	0.391299	0.214422	0.727863
MORPHOGENESIS	Tlx1	-0.214422	-0.274963	-0.333066	-0.685052	0.360272	0.391299	0.214422	0.242436
MORPHOGENESIS	Hmx3	-0.228429	-0.28897	-0.347073	-0.699059	0.346265	0.377292	0.92288	0.228429
MORPHOGENESIS	Prok2	-0.214422	-0.274963	-0.333066	-0.685052	1.59293	0.391299	0.214422	0.242436
MORPHOGENESIS	Gab2	-0.214422	-0.274963	-0.333066	-0.685052	0.360272	0.391299	0.214422	0.242436
MORPHOGENESIS	Tead1	-0.214422	-0.274963	-0.333066	-0.685052	0.360272	0.391299	0.214422	0.242436
MORPHOGENESIS	Enam	-0.214422	-0.274963	-0.333066	-0.685052	0.360272	0.391299	0.214422	0.242436
MORPHOGENESIS	Evx2	-0.228429	-0.28897	-0.347073	-0.699059	0.346265	0.377292	1.57893	0.228429
MORPHOGENESIS	Mtm1	0.570151	0.619933	0.479888	-0.220021	-0.365639	-1.25518	0.220021	-1.88947
MORPHOGENESIS	Krt6a	-0.214422	-0.274963	-0.333066	-0.685052	0.360272	0.391299	0.214422	0.242436
MORPHOGENESIS	Mmp20	-0.228429	-0.28897	-0.347073	-0.699059	0.346265	0.377292	1.46345	0.228429
MORPHOGENESIS	Matn1	0.527445	0.129868	-0.854234	-1.20622	-0.160895	-0.129868	1.72888	2.44373
MORPHOGENESIS	Krt71	-0.214422	-0.274963	-0.333066	-0.685052	0.360272	0.391299	0.214422	0.242436
MORPHOGENESIS	Sycp2	-0.228429	-0.28897	-0.347073	-0.699059	1.63905	0.377292	1.00777	0.228429
MORPHOGENESIS	Krt16	-0.214422	-0.274963	-0.333066	-0.685052	0.360272	0.391299	0.214422	0.242436
MORPHOGENESIS	Crygb	-0.214422	-0.274963	-0.333066	-0.685052	0.360272	0.391299	0.214422	0.242436
MORPHOGENESIS	Agr2	0.154339	-0.671738	-0.729841	0.550442	1.44892	2.53058	-0.182353	-0.154339
MORPHOGENESIS	Slc4a10	-0.214422	-0.274963	-0.333066	-0.685052	0.360272	0.391299	0.214422	0.242436
MORPHOGENESIS	Mixl1	-0.228429	-0.28897	-0.347073	-0.699059	0.346265	0.377292	1.43308	0.228429
MORPHOGENESIS	Gsdma3	-0.214422	-0.274963	-0.333066	-0.685052	2.2478	0.391299	0.214422	0.242436
MORPHOGENESIS	Nlrp5	-0.214422	-0.274963	-0.333066	-0.685052	0.360272	0.391299	0.214422	0.242436
MORPHOGENESIS	Dhrs3	-0.515776	-0.576318	-0.63442	1.1511	0.0589182	0.0899451	1.83907	-0.0589182
MORPHOGENESIS	Prdm14	-0.214422	-0.274963	-0.333066	-0.685052	1.43066	0.391299	0.214422	0.50547
MORPHOGENESIS	Foxi1	-0.501769	0.530799	-0.620413	-0.972399	0.0729256	0.103952	-0.0729253	2.22811
MORPHOGENESIS	Krt6b	-0.214422	-0.274963	-0.333066	-0.685052	0.360272	0.391299	0.214422	0.242436
MORPHOGENESIS	Cngb1	1.72492	0.434895	1.68874	2.14411	-0.465922	-0.434895	-0.611773	-0.583758
MORPHOGENESIS	Fgf20	-0.228429	-0.28897	-0.347073	-0.699059	0.346265	0.377292	1.63337	0.228429
MORPHOGENESIS	Grxcr1	-0.214422	-0.274963	-0.333066	-0.685052	0.360272	0.391299	0.214422	0.242436
MORPHOGENESIS	Dkk4	-0.214422	-0.274963	-0.333066	-0.685052	0.360272	0.391299	0.214422	0.242436
MORPHOGENESIS	Il1rapl1	-0.214422	-0.274963	-0.333066	-0.547548	0.360272	0.391299	0.214422	0.242436
MORPHOGENESIS	Klk1b1	-0.214422	-0.274963	-0.333066	-0.685052	0.360272	0.391299	0.214422	0.242436
MORPHOGENESIS	Npas1	-0.214422	-0.274963	-0.333066	-0.685052	0.360272	0.391299	0.214422	1.44407
MORPHOGENESIS	Mael	-0.214422	-0.274963	-0.333066	-0.685052	0.360272	0.391299	0.214422	0.242436
MORPHOGENESIS	Caps2	-0.214422	-0.274963	-0.333066	-0.685052	0.360272	0.391299	0.214422	0.242436
MORPHOGENESIS	Gcnt3	-0.214422	-0.274963	-0.333066	-0.685052	0.360272	0.391299	0.214422	0.242436
MORPHOGENESIS	Rnase10	-0.214422	-0.274963	-0.333066	-0.685052	0.360272	0.391299	0.214422	0.242436
MORPHOGENESIS	Capza3	-0.228429	-0.28897	-0.347073	-0.699059	3.15362	0.377292	3.08794	0.228429
MORPHOGENESIS	Trip11	-0.214422	-0.274963	-0.333066	-0.685052	0.360272	0.391299	0.214422	0.242436
MORPHOGENESIS	Mmp21	-0.287347	-0.347889	-0.405992	-0.757977	0.287347	0.318374	0.819568	2.01751
MORPHOGENESIS	Chrna10	-0.214422	-0.274963	-0.333066	-0.685052	0.360272	0.391299	0.214422	0.242436
MORPHOGENESIS	Rp1l1	-0.315668	-0.113175	-0.434313	-0.786298	0.259026	0.290053	0.113175	0.819262
MORPHOGENESIS	Stox1	-0.214422	-0.274963	-0.333066	-0.685052	0.360272	0.391299	0.214422	0.242436
MORPHOGENESIS	Mmp1b	-0.214422	-0.274963	-0.333066	-0.685052	0.360272	0.391299	0.214422	0.242436
MORPHOGENESIS	Mmp27	-0.214422	-0.274963	-0.333066	-0.685052	0.360272	0.391299	0.214422	0.242436
MORPHOGENESIS	Ermn	-0.214422	-0.274963	-0.333066	-0.685052	0.360272	0.391299	0.214422	0.242436
MORPHOGENESIS	Actl7b	-0.214422	-0.274963	-0.333066	-0.685052	0.360272	0.391299	0.214422	0.242436
MORPHOGENESIS	Gje1	-0.214422	-0.274963	-0.333066	-0.685052	0.360272	0.391299	0.214422	0.242436
MORPHOGENESIS	Nubpl	-0.214422	-0.274963	-0.333066	-0.685052	0.360272	0.391299	0.214422	0.242436
MORPHOGENESIS	Gna12	-0.0946565	-0.466482	-0.453238	-0.649484	0.0946565	0.250974	0.142172	0.251995
MORPHOGENESIS	Plxdc1	0.0738859	0.899688	-0.231172	-1.11921	-0.0738859	0.0946445	1.66779	-0.191722
MORPHOGENESIS	Kcnq4	-0.214422	-0.274963	-0.333066	-0.685052	0.360272	0.391299	0.214422	0.242436
MORPHOGENESIS	Actl7a	-0.501769	-0.56231	-0.620413	0.793136	0.0729256	0.782024	-0.0729253	1.44052
MORPHOGENESIS	Sp9	-0.214422	-0.274963	-0.333066	-0.685052	0.360272	0.391299	0.214422	0.242436
MORPHOGENESIS	Csf1	0.112238	-0.842216	-0.582704	-0.10894	0.202664	0.539317	-0.190102	0.10894
MORPHOGENESIS	Mafb	-0.596112	0.021418	-1.71476	0.740613	-0.0214181	1.87751	-1.16727	0.182674
MORPHOGENESIS	Gli1	-0.214422	-0.274963	-0.333066	-0.685052	2.08274	0.391299	0.214422	0.242436
MORPHOGENESIS	Ccl11	-0.214422	-0.274963	-0.333066	-0.685052	0.360272	0.592933	0.214422	0.620947
MORPHOGENESIS	Vsx2	-1.07121	-1.13176	0.465493	0.808653	-0.49652	-0.465493	1.5435	0.818603
MORPHOGENESIS	Esr2	-0.214422	-0.274963	-0.333066	-0.685052	0.360272	0.391299	0.214422	0.950255
MORPHOGENESIS	Ptpro	-0.214422	-0.274963	-0.333066	-0.685052	0.360272	0.391299	0.214422	0.242436
MORPHOGENESIS	Il6	-0.228429	-0.28897	-0.347073	-0.699059	0.346265	0.377292	2.04841	0.228429
MORPHOGENESIS	Myh14	0.492744	0.248338	0.870057	0.370918	-2.481	-0.248338	-0.739324	-2.11341
MORPHOGENESIS	Pgr	-0.214422	-0.274963	-0.333066	-0.685052	0.360272	0.876726	0.214422	0.242436
MORPHOGENESIS	Nell1	-0.214422	-0.274963	-0.333066	-0.685052	1.43066	0.391299	0.214422	0.242436
MORPHOGENESIS	Nos3	-0.498844	-0.626775	-0.310689	-0.285265	0.285264	0.338953	0.589914	0.636583
MORPHOGENESIS	Ugt8a	-0.214422	-0.274963	-0.333066	-0.685052	0.360272	0.391299	0.214422	0.242436
MORPHOGENESIS	Rfx3	-0.315668	-0.113175	-0.434313	-0.786298	0.259026	0.290053	0.113175	0.14119
MORPHOGENESIS	Hoxb8	0.579907	-1.10867	1.48232	1.13034	-0.610934	-0.579907	1.94365	-0.72877
MORPHOGENESIS	Thbs4	-0.214422	-0.274963	-0.333066	-0.685052	0.360272	0.391299	0.214422	0.242436
MORPHOGENESIS	Nek3	-0.265038	-0.412887	-0.189326	-0.406284	0.406032	0.324395	0.260181	0.189325
MORPHOGENESIS	Foxg1	-0.658959	-0.719501	1.54432	-1.12959	-0.0842652	0.0842652	1.57724	2.17641
MORPHOGENESIS	Casr	1.48115	0.926504	1.66117	1.02488	-1.26608	-1.23505	-0.926504	-1.12088
MORPHOGENESIS	Ar	-0.547792	0.150658	0.427539	0.269822	-0.766647	-0.150658	-0.690106	0.778481
MORPHOGENESIS	Shb	-0.12911	0.438379	0.867722	1.28068	0.12911	-1.76043	-2.1597	-1.13168
MORPHOGENESIS	Cav3	-0.214422	-0.274963	-0.333066	-0.685052	0.360272	0.391299	0.214422	0.242436
MORPHOGENESIS	Foxe1	-1.37701	-1.43755	0.910339	-1.26268	-0.802315	1.11624	1.43035	0.802315
MORPHOGENESIS	Ncoa3	0.287311	-0.0450351	0.777715	0.621953	-1.76735	0.0450351	-2.59127	-0.930991
MORPHOGENESIS	Frzb	0.15604	0.152082	-3.28453	-0.914052	0.276703	-2.56017	-0.152082	0.969042
MORPHOGENESIS	Rxfp1	-0.515776	-0.576318	1.36558	-0.986406	0.0589182	0.0899451	1.54534	-0.0589182
MORPHOGENESIS	Upk3a	0.447868	0.152862	-0.237817	-0.382757	0.382458	-0.152862	-0.248819	0.4241
MORPHOGENESIS	Hmx2	1.30302	0.357952	0.354297	-0.945221	-0.385324	-0.354297	1.73186	-0.50316
MORPHOGENESIS	Mmp9	-0.989845	-0.551581	-0.205787	0.205787	-0.210793	1.2216	0.573647	0.671371
MORPHOGENESIS	Hoxa11	-1.4456	0.301212	-0.301212	-1.91623	-0.870907	0.361753	1.08758	1.27429
MORPHOGENESIS	Abl2	-0.515776	0.686717	-0.63442	-0.986406	0.0589182	0.0899451	1.235	-0.0589182
MORPHOGENESIS	Agtr2	-0.0440505	-0.0472591	0.534742	0.0440505	0.450473	-0.647783	-0.301099	0.0859969
MORPHOGENESIS	Ahr	-0.501769	-0.56231	2.08003	-0.972399	0.0729256	0.103952	-0.0729253	1.99071
MORPHOGENESIS	Sox17	-0.252682	-0.223104	-0.297068	-0.0731156	0.0731153	0.256913	0.819759	0.662785
MORPHOGENESIS	Hoxa6	-1.72804	-1.78859	-0.310636	0.60868	-1.15335	0.310636	1.35615	1.45128
MORPHOGENESIS	Atp6v1b1	0.364442	0.0597123	0.711117	0.53587	-0.191395	-0.359273	-0.0597123	-0.298344
MORPHOGENESIS	Ofd1	-0.702869	-1.72688	0.032636	-0.032636	0.272924	-0.316461	0.182039	0.59787
MORPHOGENESIS	Msx2	-0.0886523	-0.79305	1.96903	-1.88121	-0.835886	1.73119	0.0886521	0.479237
MORPHOGENESIS	Ndp	0.704913	1.12608	0.868668	-0.859693	0.439388	-0.439388	-1.0757	-1.72575
MORPHOGENESIS	Vpreb1	0.626683	0.612835	0.682176	-0.624268	-0.637159	0.306405	-0.88862	-0.306405
MORPHOGENESIS	Fry	0.568717	-0.114319	-0.41282	1.26268	0.592903	-1.87432	-0.714916	0.114319
MORPHOGENESIS	Ift57	-0.364265	1.41344	-0.620413	-0.972399	0.0729256	1.64001	-0.0729253	0.803086
MORPHOGENESIS	Otx2	-0.214422	-0.274963	-0.333066	-0.685052	0.360272	0.391299	0.214422	0.242436
MORPHOGENESIS	Hpse	0.894846	1.02695	0.416306	-0.416306	0.694607	-1.44429	-1.62117	-1.10773
MORPHOGENESIS	Tbcc	0.23421	-0.23421	0.533292	-1.09306	0.38667	-1.1387	0.515827	-0.542132
MORPHOGENESIS	Cap2	-0.214422	-0.274963	-0.333066	-0.685052	0.360272	0.391299	0.214422	0.242436
MORPHOGENESIS	Zmym4	0.18541	0.852343	-0.863972	1.15036	-1.84871	-0.18541	-1.31648	0.77762
MORPHOGENESIS	Foxl2	-1.20821	-0.0881811	0.0881811	-0.193415	-0.452945	0.916883	0.837303	0.589683
MORPHOGENESIS	Tekt3	-0.214422	-0.274963	-0.333066	-0.685052	1.56191	0.391299	0.214422	0.242436
MORPHOGENESIS	Xlr4b	0.0520685	0.307649	-0.0265779	0.0265779	-0.890296	-1.01681	0.24883	-0.991644
MORPHOGENESIS	Itgb3	0.515035	-0.318373	0.662746	0.189745	-1.38642	0.46773	-2.17382	-0.189745
MORPHOGENESIS	Bcl6	-0.159677	-0.357722	-0.415825	-0.630307	0.277514	2.1159	1.13166	0.159677
MORPHOGENESIS	Notch2	0.0895835	-0.452085	-1.77322	-0.0895836	0.552385	-0.56343	0.474705	0.872669
MORPHOGENESIS	Cebpa	0.838991	0.645036	0.879613	0.637451	-0.646726	-0.755103	-0.87058	-0.637451
MORPHOGENESIS	Pou4f3	1.57972	1.69975	0.428652	-1.06084	-0.0155134	0.0155134	-0.161364	-0.13335
MORPHOGENESIS	Gas1	-0.214422	-0.274963	-0.333066	-0.685052	0.360272	0.391299	0.214422	0.242436
MORPHOGENESIS	Vangl2	-0.305756	-0.201364	-0.276233	-0.648598	0.216609	0.201364	0.481187	0.496019
MORPHOGENESIS	Ptprq	-0.228429	-0.28897	-0.347073	-0.699059	0.483769	0.377292	0.878486	0.228429
MORPHOGENESIS	Kiss1r	-0.586034	0.555058	-0.704678	-1.05666	1.05905	0.157191	-0.157191	2.13386
MORPHOGENESIS	Ctnnd1	-0.214422	-0.274963	-0.333066	-0.685052	0.360272	1.02357	0.214422	0.242436
MORPHOGENESIS	Brsk1	-0.214422	-0.274963	-0.333066	-0.685052	0.360272	0.391299	0.214422	0.242436
MORPHOGENESIS	Hoxb5	-0.304587	-0.477545	-0.23397	-0.298779	0.23397	0.40542	0.69691	0.745142
MORPHOGENESIS	Prkar1b	0.260936	0.213899	0.352356	0.0839187	-0.648892	-0.555937	-0.143817	-0.0839187
MORPHOGENESIS	Rnf165	0.257385	-0.0761749	-1.39731	-1.7493	-0.703974	1.50763	0.076175	0.271299
MORPHOGENESIS	Grin1	-0.214422	-0.274963	-0.333066	-0.685052	0.360272	0.391299	0.214422	0.242436
MORPHOGENESIS	Vsig1	-0.214422	-0.274963	-0.333066	-0.685052	0.360272	0.876726	0.214422	0.242436
MORPHOGENESIS	Sp3	-0.590208	-0.650749	-0.708852	1.17182	-0.0155134	0.0155134	0.423598	2.11458
MORPHOGENESIS	Twist2	-0.55082	-0.890578	-0.244749	-0.373162	0.549365	0.523384	0.244749	0.259795
MORPHOGENESIS	Hesx1	-0.26929	0.0998525	0.372395	0.958253	-0.0998525	-1.95635	-0.995725	0.455501
MORPHOGENESIS	Npnt	0.0877684	0.251821	0.255119	0.401161	-1.19793	-0.435553	-0.0877684	-0.526535
MORPHOGENESIS	Aqp5	0.387054	0.622497	-0.219877	0.0461155	0.43282	-0.239172	-0.33452	-0.0461155
MORPHOGENESIS	Dlg4	-0.228429	-0.28897	-0.347073	-0.699059	0.346265	0.377292	1.92288	0.228429
MORPHOGENESIS	Tnni3	-1.81181	0.922067	-0.34549	-2.28244	-1.06719	1.13376	0.499679	0.34549
MORPHOGENESIS	Crispld1	-0.214422	-0.274963	-0.333066	-0.685052	0.360272	0.391299	0.214422	0.242436
MORPHOGENESIS	Ntf5	0.621138	-1.2874	0.792	0.761942	-0.652165	-0.621138	1.16546	-0.770001
MORPHOGENESIS	Bbs1	-1.64123	-0.428753	-0.390641	0.390641	-0.844143	1.37953	1.17993	1.31813
MORPHOGENESIS	Lrp1	-0.122695	0.463455	0.45728	0.180994	-0.65431	-0.00476789	0.00476766	-0.85062
MORPHOGENESIS	Ptprz1	-0.214422	-0.274963	-0.333066	-0.685052	0.360272	0.391299	0.214422	0.242436
MORPHOGENESIS	Fgf7	0.358104	1.16326	-0.930466	-2.28245	1.41822	-0.358104	1.63494	-1.35496
MORPHOGENESIS	Flt1	-0.296778	-0.528883	-0.265231	-0.10181	0.257944	0.10181	0.44379	0.401872
MORPHOGENESIS	Akp3	-0.287347	-0.347889	-0.405992	-0.757977	0.287347	0.318374	3.2953	1.60247
MORPHOGENESIS	Trp73	0.932939	-0.712565	0.0773292	-1.12265	-0.0773292	1.02409	0.77682	-0.195166
MORPHOGENESIS	Mmp23	-0.188611	0.355227	0.518414	0.683646	-0.216581	0.0595579	-3.38035	-0.0595579
MORPHOGENESIS	Vpreb2	-0.214422	-0.274963	-0.333066	-0.685052	0.360272	2.92735	0.214422	0.242436
MORPHOGENESIS	Frmpd4	-0.0175897	1.23082	0.668041	-0.0307468	-0.33906	-2.15603	0.0175897	0.958141
MORPHOGENESIS	Prom1	-0.515776	-0.576318	-0.63442	1.59856	0.0589182	2.38273	1.76106	-0.0589182
MORPHOGENESIS	Foxr1	-0.456114	1.44682	-0.574758	-0.000744104	0.796653	2.28711	-0.0272703	0.000744104
MORPHOGENESIS	Ephb3	-0.228429	-0.28897	-0.347073	-0.699059	0.346265	0.377292	2.16389	0.228429
MORPHOGENESIS	Ush1g	-0.397813	-0.458354	-0.0310307	-0.605408	2.60984	1.52984	0.0310304	1.43756
MORPHOGENESIS	Artn	-0.590208	-0.650749	0.217147	-1.06084	-0.0155134	0.0155134	1.67658	1.31291
MORPHOGENESIS	Chrna5	0.428799	-1.08922	-1.10488	-0.0655468	0.70875	0.0655468	-0.32607	0.103562
MORPHOGENESIS	Eya1	-0.214422	-0.274963	-0.333066	-0.685052	0.360272	0.391299	0.214422	0.242436
MORPHOGENESIS	Hoxc13	1.41609	1.44456	-0.0915924	-2.51397	0.701282	-1.43762	-1.61449	0.0915924
MORPHOGENESIS	Gdnf	-0.120919	-0.476081	-1.12479	-2.71624	0.618586	0.120919	1.79466	1.75899
MORPHOGENESIS	Sfrp2	-0.590208	2.23678	-0.708852	-1.06084	-0.0155134	0.0155134	2.72616	1.58912
MORPHOGENESIS	Prox1	0.763711	-0.326335	0.235858	0.816388	-0.102168	-1.22138	0.102168	-2.40587
MORPHOGENESIS	Hoxb13	-1.09021	-0.665322	1.46922	-1.56084	0.484487	-0.484487	2.01671	2.06709
MORPHOGENESIS	1110004E09Rik	0.266341	1.51991	0.732659	0.563538	-0.324024	-0.582504	-0.266341	-2.16433
MORPHOGENESIS	Dll1	-0.378746	0.20748	0.96601	0.193693	-2.11148	-1.01006	0.60065	-0.193693
MORPHOGENESIS	Hey1	-0.426638	-0.863498	-0.591923	-0.812037	0.426638	0.436119	1.21688	0.895408
MORPHOGENESIS	Casz1	0.595216	-0.169641	0.969937	1.2175	-0.649882	0.169641	-0.348274	-0.352681
MORPHOGENESIS	Iqub	0.279542	1.23477	0.535746	-0.306565	-0.795577	-0.413078	0.390415	-0.279542
MORPHOGENESIS	Tgfb3	0.22466	0.746507	0.60897	0.336419	-0.443759	-0.22466	-2.89339	-0.958486
MORPHOGENESIS	Mnx1	-0.214422	-0.274963	-0.333066	-0.685052	0.360272	0.391299	0.214422	0.242436
MORPHOGENESIS	Six1	-0.214422	-0.274963	-0.333066	-0.685052	0.360272	0.391299	0.214422	0.242436
MORPHOGENESIS	Pax3	-0.214422	-0.274963	-0.333066	-0.685052	1.20827	0.391299	0.214422	0.242436
MORPHOGENESIS	Sp7	-2.23365	-0.616118	0.303059	0.153703	0.0191178	-0.0191178	0.950083	-0.398279
MORPHOGENESIS	Dlx5	-0.214422	-0.274963	-0.333066	-0.685052	0.360272	0.391299	0.214422	0.242436
MORPHOGENESIS	Emx1	0.192222	-1.97266	0.932715	1.11551	0.66258	-1.30639	-1.48327	-0.192222
MORPHOGENESIS	Gli3	-0.262973	-0.553168	-0.42574	-0.478245	0.501104	0.466415	0.303148	0.262973
MORPHOGENESIS	Ctnnbip1	-0.40841	-0.785697	-0.0831766	-0.247721	0.0831771	0.1834	0.452816	0.242462
MORPHOGENESIS	Crispld2	0.279756	0.0462683	-0.0462683	0.427896	-1.58698	0.061426	-0.94434	-0.771935
MORPHOGENESIS	Arhgap5	-0.214422	-0.274963	-0.333066	-0.685052	0.360272	0.391299	0.214422	0.242436
MORPHOGENESIS	Smad7	-0.228429	-0.28897	-0.347073	-0.699059	0.346265	0.377292	0.965949	0.228429
MORPHOGENESIS	Alx1	-0.228429	-0.28897	-0.347073	-0.699059	2.1118	0.377292	0.878486	0.228429
MORPHOGENESIS	Th	-0.14567	-0.343715	-0.401818	-0.753803	0.291521	1.08808	0.14567	0.173684
MORPHOGENESIS	Gdf11	-0.214422	-0.274963	-0.333066	-0.685052	0.360272	0.391299	0.214422	0.242436
MORPHOGENESIS	Plxna1	-0.548357	1.2324	0.869051	0.0166368	0.269194	-0.0166368	-2.70448	-2.67646
MORPHOGENESIS	Ttc21b	0.675504	-2.53884	0.403055	0.671656	-0.271339	-1.73508	-2.04946	0.271339
MORPHOGENESIS	Myl3	-0.128299	-0.351112	-2.12346	-2.24663	0.128299	0.395321	0.205387	0.552704
MORPHOGENESIS	Hes7	2.16231	0.550755	-1.61168	1.2222	-0.918346	-0.887319	1.36876	-0.550755
MORPHOGENESIS	Tgfa	1.35277	-1.53559	1.74259	1.01779	-0.900358	-0.869331	-1.04621	0.869331
MORPHOGENESIS	Krt17	-0.870325	1.76957	-0.98897	-1.34096	2.31318	0.413468	0.937029	-0.413468
MORPHOGENESIS	Pax9	-0.0446336	-0.590602	1.23882	-1.00069	0.0446336	1.33869	1.57685	-0.0732028
MORPHOGENESIS	Cacna1s	-3.39522	-0.895048	0.363878	0.134149	-0.587867	-0.134149	1.05154	0.816524
MORPHOGENESIS	Pcdh15	1.37175	-0.576318	-0.63442	2.36409	0.0589182	0.0899451	-0.0869327	-0.0589182
MORPHOGENESIS	Ctsd	0.00128675	0.107148	0.0450101	0.437246	-0.653969	-0.929045	-0.910002	-0.00128675
MORPHOGENESIS	Hoxc8	-2.35015	-0.00469595	-0.932738	0.944758	0.683979	-1.74443	0.00469595	1.27664
MORPHOGENESIS	Dcdc2a	-0.501769	-0.56231	0.865014	-0.972399	0.0729256	1.17434	-0.0729253	0.633161
MORPHOGENESIS	Tbx20	0.106428	0.398015	0.298571	0.613078	-0.106428	-0.149087	-1.13175	-0.206416
MORPHOGENESIS	Ski	-0.268923	-0.513233	0.15784	0.0921373	-0.193786	-0.0441852	0.0444441	0.0441856
MORPHOGENESIS	Ctsh	-0.160332	-0.457989	-0.196499	-0.295573	0.37742	0.348585	0.196784	0.160331
MORPHOGENESIS	Timeless	0.116384	0.202354	0.291192	0.491103	-0.166856	-0.184597	-0.116384	-0.284692
MORPHOGENESIS	Ptf1a	-0.214422	-0.274963	-0.333066	-0.685052	0.360272	0.391299	0.214422	1.72786
MORPHOGENESIS	Lmx1b	-1.15307	1.83475	0.590784	0.376302	-0.715878	0.693661	-0.376302	-0.833714
MORPHOGENESIS	Dact2	-0.521806	0.0686126	0.383899	0.41876	-0.10253	-0.284807	-0.0686128	0.334659
MORPHOGENESIS	Kdr	-1.2851	0.54188	-1.40375	-1.75573	2.97889	-0.541879	1.49424	1.30926
MORPHOGENESIS	Chrna3	-0.214422	-0.274963	-0.333066	-0.685052	0.360272	0.391299	0.214422	0.242436
MORPHOGENESIS	Myh7	-0.590208	1.61229	0.776575	-1.06084	-0.0155134	0.0155134	0.976139	-0.13335
MORPHOGENESIS	Lhx4	-0.214422	-0.274963	-0.333066	-0.685052	0.360272	0.391299	0.214422	0.242436
MORPHOGENESIS	Osr1	-0.496428	0.0694128	0.149638	-0.514007	-0.750253	-0.0694128	0.737768	1.05529
MORPHOGENESIS	Postn	-0.0130677	-0.21632	0.0130682	0.0302372	0.0334406	0.149995	-0.651426	-0.460936
MORPHOGENESIS	Il6st	0.0593221	0.726497	-1.35972	-1.34247	0.461377	-0.292207	0.530915	-0.0593221
MORPHOGENESIS	Epha3	-0.662806	1.86961	-0.781451	1.75409	0.431262	0.205949	-0.233963	-0.205949
MORPHOGENESIS	Wnt6	-0.0614883	0.099223	0.0614883	0.177489	-2.52721	-0.955613	0.310452	-0.209659
MORPHOGENESIS	Cxadr	-0.185196	-0.081166	0.0953307	-0.0371962	1.0372	0.337002	0.0371962	-0.123476
MORPHOGENESIS	Fus	-0.131262	-0.380406	-0.53135	-0.664136	0.304859	0.418186	0.131263	0.179138
MORPHOGENESIS	Lhx1	-0.15043	0.0987668	-0.0274675	-0.13208	0.422708	0.174405	0.0274675	-0.15768
MORPHOGENESIS	Slc6a4	-0.000490189	-0.129753	0.0341444	-0.146902	-0.016417	0.000490665	0.216453	0.169967
MORPHOGENESIS	Sfrp1	0.182577	0.621769	0.628622	0.459609	-0.236034	-0.982615	-0.182577	-0.394513
MORPHOGENESIS	Adamts12	-0.515776	0.423682	0.131114	-0.986406	0.0589182	0.0899451	-0.0869327	-0.0589182
MORPHOGENESIS	Chrnb2	-0.214422	-0.274963	-0.333066	-0.685052	0.360272	0.391299	0.214422	0.242436
MORPHOGENESIS	Epha7	-0.714023	-0.978923	0.00926805	-2.00568	-0.00926805	0.931962	0.728367	0.457858
MORPHOGENESIS	Shank3	-0.557851	-0.453565	0.168796	0.22606	-0.208892	-0.0421891	0.0421896	0.17321
MORPHOGENESIS	Ahnak	-0.442851	-0.503392	0.116577	-0.913481	0.131844	0.16287	-0.0140073	0.0140071
MORPHOGENESIS	Sema3a	-0.900049	-0.960591	0.613574	0.69971	-0.325355	-0.294328	0.294329	2.06777
MORPHOGENESIS	Hoxa9	-0.809763	1.61512	0.978483	-0.695431	0.800555	-0.204042	0.204042	-0.352906
MORPHOGENESIS	Tgfbr2	-0.283358	0.0193834	0.0683322	0.0409617	-0.0543699	-0.00661612	0.00661612	-0.119804
MORPHOGENESIS	Prrx1	0.240755	-1.45205	1.73777	0.430639	-0.816819	-0.10772	0.10772	-0.934655
MORPHOGENESIS	Myh9	-0.184585	0.0945206	-0.00574684	0.00574779	-0.143652	-0.227879	0.0674248	0.197739
MORPHOGENESIS	Ephb1	-0.287347	-0.347889	-0.405992	-0.757977	0.287347	0.318374	2.10497	2.01751
MORPHOGENESIS	Six4	-0.214422	-0.274963	-0.333066	-0.685052	0.360272	0.391299	0.214422	0.242436
MORPHOGENESIS	Vim	-0.206789	-0.193757	-0.42968	-0.462041	0.193757	0.394275	0.400068	0.395504
MORPHOGENESIS	Sox11	-0.409809	-1.00902	0.165215	-0.094146	0.83378	0.660277	0.0480134	-0.0480137
MORPHOGENESIS	Sox8	-0.691573	1.26725	-0.0196704	-0.879803	0.782193	-1.04738	0.0196704	0.600226
MORPHOGENESIS	Lamc3	-0.515776	-0.576318	-0.63442	0.0608995	0.0589182	2.44044	1.7341	-0.0589182
MORPHOGENESIS	Gja5	-0.214422	-0.274963	-0.333066	-0.685052	0.360272	0.391299	0.214422	1.31283
MORPHOGENESIS	Mmp24	-0.442851	-0.503392	0.0234675	-0.913481	0.131844	0.16287	-0.0140073	0.0140071
MORPHOGENESIS	Dvl3	-0.500589	1.15769	-1.88227	-2.23425	2.40801	0.979601	-1.33478	0.500589
MORPHOGENESIS	Tbx4	-0.515776	0.271679	-0.63442	-0.986406	0.0589182	0.0899451	1.05057	-0.0589182
MORPHOGENESIS	Col2a1	0.136436	0.466512	0.556128	0.357198	-4.1116	-0.758645	-0.136436	-1.55136
MORPHOGENESIS	Esrrb	0.434215	0.504917	-0.185977	0.185977	0.523482	-2.61542	-0.470366	-1.08621
MORPHOGENESIS	Sema3c	-0.214422	-0.274963	-0.333066	-0.685052	0.360272	0.391299	0.214422	0.242436
MORPHOGENESIS	Rfx4	-0.214422	-0.274963	-0.333066	-0.685052	0.360272	0.769811	0.214422	0.242436
MORPHOGENESIS	Maf	-0.0162678	-0.272838	-0.201464	0.293171	0.321176	0.0162678	-0.552378	0.251319
MORPHOGENESIS	Myh6	-0.214422	-0.274963	-0.333066	-0.685052	1.73878	0.391299	0.214422	0.242436
MORPHOGENESIS	Stra6	-1.19293	-0.390977	0.273386	-0.168797	1.20773	-0.724714	0.168797	1.55938
MORPHOGENESIS	Elavl4	-0.442851	-0.503392	0.462351	-0.913481	0.131844	0.16287	-0.0140073	0.0140071
MORPHOGENESIS	Amot	0.24215	0.218762	-1.4091	-1.88414	0.380746	0.152129	-0.261607	-0.152129
MORPHOGENESIS	Foxd2	-2.30826	-2.3688	-2.4269	0.484147	-0.411635	0.997904	0.499098	0.411635
MORPHOGENESIS	Cdh3	-0.634964	-0.192503	0.0378053	-0.429658	0.153561	-0.0378051	0.420906	0.08635
MORPHOGENESIS	Traf6	-0.214422	-0.274963	-0.333066	-0.685052	0.360272	0.391299	0.214422	0.242436
MORPHOGENESIS	Plod3	-0.425114	-0.668134	-0.617008	-0.299714	0.394246	0.342574	0.299714	0.495929
MORPHOGENESIS	Mmp16	-0.0446336	2.29692	-0.511201	1.43227	0.0446336	0.0756605	-0.101217	-0.0732028
MORPHOGENESIS	Slc9a6	0.157581	-0.0164633	-0.0761702	0.00323796	0.391831	0.321847	-0.00323796	-0.0665007
MORPHOGENESIS	Cacna1f	-0.214422	-0.274963	-0.333066	-0.685052	0.360272	1.92735	0.214422	2.50547
MORPHOGENESIS	Cul1	-0.0783048	-0.18448	0.0733333	0.160017	0.121309	0.323402	-0.0733335	-0.175045
MORPHOGENESIS	Sulf1	-1.69789	-0.280385	-0.741247	-0.452313	0.88323	0.280385	0.711501	1.12654
MORPHOGENESIS	Pax6	-0.442851	1.30396	-0.561495	-0.913481	0.131844	0.16287	-0.0140073	0.0140071
MORPHOGENESIS	Bcl2l11	-0.368444	-0.364613	-0.602008	-0.259701	0.450002	0.428247	0.298486	0.259702
MORPHOGENESIS	Sgk3	0.0129042	0.0457196	-0.364437	-0.407542	0.246429	0.267896	-0.0129042	-0.146237
MORPHOGENESIS	Trps1	-0.515776	1.74561	2.10974	-0.986406	0.0589182	0.0899451	-0.0869327	-0.0589182
MORPHOGENESIS	Flt4	-0.00346315	-0.335877	-0.111137	-0.194633	0.571231	0.00346315	0.106203	0.0923969
MORPHOGENESIS	Ryr2	-0.214422	-0.274963	-0.333066	-0.547548	0.360272	0.391299	0.214422	0.242436
MORPHOGENESIS	Hif1a	-2.0158	0.868521	1.05143	1.19165	-1.4411	0.125978	-0.153993	-0.125978
MORPHOGENESIS	Dnmt3a	-0.791084	1.86354	0.312664	1.02122	-0.265299	0.265299	-0.947203	-0.919188
MORPHOGENESIS	Egfr	0.0035429	-0.141932	0.397155	0.368314	-0.00383472	0.245866	-0.00354266	-0.243661
MORPHOGENESIS	Slit3	-0.663236	-0.672247	-0.125043	0.0406315	-0.0406318	0.281548	0.251034	0.564656
MORPHOGENESIS	Mylk2	-0.214422	-0.274963	-0.333066	-0.685052	0.623307	0.391299	0.214422	0.242436
MORPHOGENESIS	Nodal	0.0965663	0.941388	-1.4144	-3.02942	-0.0965663	1.29486	0.718055	-1.6165
MORPHOGENESIS	Mapk8ip2	-0.214422	-0.274963	-0.333066	-0.685052	0.360272	0.391299	0.214422	0.242436
MORPHOGENESIS	Nf1	-1.01055	-1.2704	-0.164532	0.164532	0.391303	-0.428293	0.464093	0.206352
MORPHOGENESIS	Thra	0.113083	-0.493034	0.514094	0.306787	-0.113082	-0.222789	0.320304	-0.291662
MORPHOGENESIS	Ptch1	-0.200388	-0.0579543	-0.148852	-0.245536	0.0855164	0.0579538	0.430229	0.365161
MORPHOGENESIS	Zic3	-0.228429	-0.28897	-0.347073	-0.561555	1.77922	0.377292	1.12641	0.228429
MORPHOGENESIS	Nin	-1.47805	-1.53859	-1.59669	1.29925	1.98417	1.23201	1.02119	-1.02119
MORPHOGENESIS	Serpinh1	-0.257899	-0.348716	-0.0157518	-0.129745	0.0157518	0.144082	0.0523834	0.119164
MORPHOGENESIS	Tlr4	-1.22964	-0.405656	-3.31176	-1.59335	0.73208	0.62984	0.405656	0.496406
MORPHOGENESIS	Dscam	0.135324	-2.09514	-0.135324	-0.257304	-1.45991	0.772754	0.464631	2.06033
MORPHOGENESIS	Adamts1	0.00738168	-0.327336	-0.781523	-0.66525	-0.00738168	0.132401	0.0449271	0.0150726
MORPHOGENESIS	Gak	-0.0977478	-0.301777	0.130361	0.0386381	-0.0386372	-0.0624657	0.257328	0.116839
MORPHOGENESIS	Bsg	-0.214422	-0.274963	-0.333066	-0.685052	0.360272	0.391299	0.214422	0.242436
MORPHOGENESIS	Tgfbr3	-0.375194	-0.32786	-0.00827837	0.00827837	0.174887	-0.129766	0.708936	0.472087
MORPHOGENESIS	Gsn	0.476596	0.448327	-0.992329	-1.04782	0.207606	0.418192	-0.384921	-0.207606
MORPHOGENESIS	Pnn	-0.0899329	-0.358344	-0.0228627	0.0228627	-0.0238976	0.435223	0.131041	0.115825
MORPHOGENESIS	Lats1	0.0610859	0.432655	-1.08064	-0.631936	-0.586612	0.879352	-0.0610859	0.563031
MORPHOGENESIS	Notch4	-0.148354	-0.315866	-0.0934477	-0.326246	0.275709	0.0934482	0.25485	0.244671
MORPHOGENESIS	Cdh2	-0.30286	-0.363402	-0.421505	-0.77349	1.40934	0.30286	0.61141	1.87646
MORPHOGENESIS	Lhx6	-0.214422	-0.274963	-0.333066	-0.685052	0.360272	0.391299	0.214422	0.242436
MORPHOGENESIS	Klf5	-0.442851	-0.503392	1.3645	-0.913481	0.131844	0.16287	-0.0140073	0.0140071
MORPHOGENESIS	Bmp7	-0.221701	-0.215563	0.108068	0.033184	0.00250769	-0.00250769	-0.00257969	0.0772028
MORPHOGENESIS	Lrp5	-0.622586	-1.91876	0.208496	-1.05422	0.669174	-0.0367647	0.0921656	0.0367647
MORPHOGENESIS	Tnik	-0.590208	0.349251	-0.708852	-1.06084	-0.0155134	0.0155134	1.80211	0.245162
MORPHOGENESIS	Mapk9	-0.442851	1.12888	-0.561495	-0.913481	2.39488	0.16287	-0.0140073	0.0140071
MORPHOGENESIS	Pitx2	-0.0956616	-0.31342	-0.206003	-0.236557	0.381448	0.369863	0.300228	0.0956616
MORPHOGENESIS	Ache	-0.422073	0.316055	-0.0779828	-1.14366	0.0779828	-0.111256	0.932132	1.05286
MORPHOGENESIS	Sp1	-0.211683	-0.130206	0.239113	0.0100548	0.112616	-0.179817	-0.00494599	0.00494623
MORPHOGENESIS	Sox5	-0.240733	-0.425981	-0.0495985	-0.122374	0.113835	0.0670552	0.0634038	0.0495982
MORPHOGENESIS	Lrp8	-0.344355	-0.404897	-0.0844879	-0.814985	1.76639	0.261366	0.0844881	0.112503
MORPHOGENESIS	Cd44	-0.214422	-0.274963	-0.333066	-0.685052	0.360272	0.391299	0.214422	0.242436
MORPHOGENESIS	Tbx15	-0.442851	0.818536	-0.561495	-0.913481	0.131844	0.16287	-0.0140073	0.0140071
MORPHOGENESIS	Pacsin2	0.0459223	0.0735011	-0.143517	-0.109184	0.052053	0.0466251	-0.210378	-0.0459223
MORPHOGENESIS	Foxo1	-0.214422	-0.274963	-0.333066	-0.685052	0.360272	0.391299	0.214422	1.09043
MORPHOGENESIS	Cacna1a	0.00513411	1.68156	-0.698473	-0.372386	-0.00513411	2.13023	-0.150985	0.255541
MORPHOGENESIS	Atp8a2	-0.214422	-0.274963	-0.333066	-0.685052	0.360272	0.391299	0.214422	0.242436
MORPHOGENESIS	Ereg	-0.214422	-0.274963	-0.333066	-0.685052	0.360272	0.391299	0.214422	0.242436
MORPHOGENESIS	Mapk8ip3	-0.565732	-0.590941	0.0333847	0.5486	0.675061	-0.0333847	0.173066	-0.618347
MORPHOGENESIS	Arid5b	-0.228429	-0.28897	-0.347073	-0.699059	0.346265	0.377292	0.578926	0.228429
MORPHOGENESIS	Cdon	-0.728429	1.22989	-0.773073	-2.12506	-1.07973	1.71683	1.87875	0.728429
MORPHOGENESIS	Npy5r	-0.214422	-0.274963	-0.333066	-0.685052	0.360272	0.391299	0.214422	0.242436
MORPHOGENESIS	Naglu	-0.214422	-0.274963	-0.333066	-0.685052	0.360272	0.391299	0.214422	0.242436
MORPHOGENESIS	Pax1	-0.214422	-0.274963	-0.333066	-0.685052	0.360272	2.15683	0.214422	0.242436
MORPHOGENESIS	Btrc	-0.611626	0.00590467	-0.73027	0.550013	2.06741	-0.00590467	-0.182782	0.523304
MORPHOGENESIS	Mtnr1b	-0.442851	-0.503392	1.54284	-0.913481	0.131844	1.16287	-0.0140073	0.0140071
MORPHOGENESIS	Col1a1	-0.214422	-0.274963	-0.333066	-0.685052	0.360272	0.391299	0.214422	0.242436
MORPHOGENESIS	Atp7a	-0.135641	-0.353724	0.720624	0.442639	0.0729255	-1.13997	-0.0729255	0.550699
MORPHOGENESIS	Mmp28	-0.0969117	-0.420488	-0.47859	-0.830576	0.214748	0.245775	0.447409	0.0969117
MORPHOGENESIS	Disc1	-0.214422	-0.274963	-0.333066	-0.685052	0.430662	0.391299	0.214422	0.242436
MORPHOGENESIS	Hoxd12	-0.442851	-0.503392	2.02347	-0.913481	0.131844	0.16287	-0.0140073	0.0140071
MORPHOGENESIS	Cspg5	0.621791	-0.840113	0.713714	-0.334266	-1.02591	1.3174	0.243279	-0.243279
MORPHOGENESIS	Ep300	-0.0702577	-0.203718	0.0723901	0.0807862	-0.107827	-0.200436	0.0702577	0.118096
MORPHOGENESIS	Col8a1	-0.214422	-0.274963	-0.333066	-0.685052	0.497776	0.391299	0.214422	0.242436
MORPHOGENESIS	Dlgap1	0.427204	0.682922	0.765417	0.317572	-0.348599	-0.317572	-0.49445	-0.466435
MORPHOGENESIS	Trpc6	-0.590208	-0.650749	0.613076	0.524125	-0.0155134	0.0155134	-0.161364	1.29961
MORPHOGENESIS	Pax8	-0.214422	-0.274963	-0.333066	-0.685052	0.360272	0.391299	0.214422	0.242436
MORPHOGENESIS	Trp63	-0.214422	-0.274963	-0.333066	-0.685052	0.360272	0.391299	0.214422	0.242436
MORPHOGENESIS	Lif	-0.214422	-0.274963	-0.333066	-0.685052	0.360272	0.391299	0.214422	0.242436
MORPHOGENESIS	Thbs1	-0.214422	-0.274963	-0.333066	-0.685052	0.360272	0.391299	0.214422	0.242436
MORPHOGENESIS	Cybb	-0.214422	-0.274963	-0.333066	-0.685052	0.360272	0.391299	0.214422	0.242436
MORPHOGENESIS	Erbb4	-0.214422	-0.274963	-0.333066	-0.685052	0.360272	0.391299	0.214422	0.242436
MORPHOGENESIS	Cxcl10	0.322684	-0.503392	-0.561495	-0.913481	0.131844	0.16287	-0.0140073	0.0140071
MORPHOGENESIS	Tbx18	-0.214422	-0.274963	-0.333066	-0.685052	0.360272	0.391299	0.214422	0.242436
MORPHOGENESIS	Ace	-0.0290645	-0.159711	-0.278953	0.0290645	-0.339332	0.0612685	0.482874	0.563741
MORPHOGENESIS	Eomes	-0.756306	-1.49492	-1.55302	1.21601	0.905851	0.756306	-1.00553	1.53344
MORPHOGENESIS	Akt2	-0.214422	-0.274963	-0.333066	-0.685052	0.360272	1.5288	0.214422	0.242436
MORPHOGENESIS	Ncoa1	-0.214422	-0.274963	-0.333066	-0.685052	1.36027	1.59293	0.214422	0.242436
MORPHOGENESIS	Tshr	-0.561866	-0.622407	-0.68051	0.105008	0.597791	0.628818	1.7545	-0.105008
MORPHOGENESIS	Myh10	-0.230448	-0.187633	-0.198276	-0.294433	0.246402	0.187633	0.228299	0.405422
MORPHOGENESIS	Adam8	-0.514292	0.0574343	-0.632937	0.882974	0.867757	0.524388	-0.085449	-0.0574346
MORPHOGENESIS	Aqp2	-0.252902	-0.175941	-0.371547	-0.723532	0.584826	0.352818	0.175941	0.203955
MORPHOGENESIS	Gaa	-0.286617	-0.347158	-0.142227	-0.757247	0.288077	0.319104	0.142226	0.170241
MORPHOGENESIS	Nf2	-0.214422	-0.274963	-0.333066	-0.685052	0.360272	0.391299	0.214422	0.242436
MORPHOGENESIS	Mtss1	-0.214422	-0.274963	-0.333066	-0.685052	0.360272	0.391299	0.214422	0.242436
MORPHOGENESIS	Bmp10	-0.626306	1.79858	0.0205846	-1.09694	-0.0516114	-0.0205846	1.33859	2.98436
MORPHOGENESIS	Chl1	-0.397813	-0.458354	-0.0310304	-0.868443	0.176881	0.207908	0.0310304	0.0590448
MORPHOGENESIS	Angptl3	-0.442851	-0.503392	-0.561495	1.19086	2.13184	1.54138	-0.0140073	0.0140071
MORPHOGENESIS	Syne1	-0.214422	-0.274963	-0.333066	-0.685052	0.360272	0.391299	0.214422	0.242436
MORPHOGENESIS	Wee1	-0.214422	-0.274963	-0.333066	-0.685052	0.360272	2.97626	0.214422	1.8747
MORPHOGENESIS	Dnm3	-0.214422	-0.274963	-0.333066	-0.685052	2.99254	3.06937	0.214422	0.242436
MORPHOGENESIS	Slc39a1	-0.214422	-0.274963	-0.333066	-0.685052	0.360272	0.391299	0.214422	0.242436
MORPHOGENESIS	Kif17	-1.89175	0.379552	0.341078	-0.0109075	0.439673	-0.237119	-0.39015	0.0109075
MORPHOGENESIS	Bcar3	-0.233218	-1.89862	0.239673	0.134234	-0.00285792	0.00285792	0.300422	-0.279684
MORPHOGENESIS	Nrg3	-0.442851	-0.503392	-0.561495	1.12214	0.131844	2.3645	-0.0140073	0.0140071
MORPHOGENESIS	Arhgef6	-0.214422	-0.274963	-0.333066	-0.685052	0.360272	0.391299	0.214422	0.242436
MORPHOGENESIS	Pspn	-0.214422	-0.274963	-0.333066	-0.685052	0.360272	0.391299	0.214422	0.242436
MORPHOGENESIS	Rasip1	-0.214422	-0.274963	-0.333066	-0.685052	0.360272	0.391299	0.214422	0.242436
MORPHOGENESIS	Dscaml1	-0.228429	-0.28897	-0.347073	-0.699059	0.346265	0.377292	1.83268	0.228429
MORPHOGENESIS	Zpbp	-0.214422	-0.274963	-0.333066	-0.685052	0.360272	0.391299	0.214422	0.242436
MORPHOGENESIS	Ltbp3	-0.0391729	-0.478226	-0.398825	-0.888315	0.15701	1.86611	0.274193	0.0391731
MORPHOGENESIS	Ikbkap	-0.214422	-0.274963	-0.333066	-0.685052	0.360272	0.391299	0.214422	0.242436
MORPHOGENESIS	Gpc3	-0.214422	-0.274963	-0.333066	-0.685052	2.99254	0.769811	0.214422	0.242436
MORPHOGENESIS	Pdgfra	-0.742043	-0.171819	0.240398	0.00305557	0.402017	-0.00305557	0.37646	-1.53894
MORPHOGENESIS	En1	-0.981836	0.746119	0.247444	0.348631	-2.12961	-2.09858	0.424981	-0.247444
MORPHOGENESIS	Baz1b	0.588051	-0.895434	-0.0519406	-0.412438	0.580735	0.240314	0.0519406	-3.5639
MORPHOGENESIS	Gdf5	-1.25898	-1.31953	-1.37763	1.13828	2.40317	0.882789	0.802127	-0.802127
MORPHOGENESIS	Ssh1	-1.07262	0.199416	0.521456	0.489768	-2.93088	-0.199416	1.01919	-0.283184
MORPHOGENESIS	Ssbp1	-0.214422	-0.274963	-0.333066	-0.685052	0.497776	0.391299	0.214422	1.9649
MORPHOGENESIS	St14	-0.590208	-0.650749	1.25462	1.31767	-0.0155134	0.0155134	-0.161364	0.352077
MORPHOGENESIS	Mmp14	-2.68867	0.745555	-2.94482	0.136158	0.748523	-0.116113	-0.589973	0.116113
MORPHOGENESIS	Daam1	0.0669217	-1.88978	-2.31046	0.130116	-0.0669217	-0.535466	0.0735319	0.130116
MORPHOGENESIS	Als2	-0.214422	-0.274963	-0.333066	-0.685052	0.360272	0.391299	0.214422	0.242436
MORPHOGENESIS	Jmjd1c	-0.679527	0.259932	-1.38937	-0.0892746	0.114002	-0.609859	0.584822	0.0892746
MORPHOGENESIS	Insr	-1.3179	0.82319	1.12417	-1.78853	-0.743209	1.63832	0.743209	-0.861045
MORPHOGENESIS	Traf3ip1	-0.0376031	-0.212316	-1.47036	-1.0776	0.781713	0.487499	0.0376031	0.677052
MORPHOGENESIS	Ntn4	-0.14567	-0.343715	-0.401818	-0.753803	0.291521	0.322547	0.14567	0.173684
MORPHOGENESIS	Src	-0.0339465	-0.228235	0.42259	0.114403	-0.0863066	-0.12613	0.0339465	0.159758
MORPHOGENESIS	Acvrl1	-0.68046	0.168233	0.0265653	0.506308	-0.117543	0.152672	-0.216851	-0.0265653
MORPHOGENESIS	Sox2	-0.515776	2.74561	-0.63442	1.54965	0.0589182	0.0899451	-0.0869327	-0.0589182
MORPHOGENESIS	Zranb1	-0.219934	-0.182062	0.12736	0.0527635	-0.133859	-0.0527635	0.107094	0.158675
MORPHOGENESIS	Nfatc1	-0.287347	-0.347889	-0.405992	-0.757977	0.287347	3.50424	0.726459	2.80178
MORPHOGENESIS	Zic2	-0.214422	-0.274963	-0.333066	-0.685052	0.360272	0.391299	0.214422	0.242436
MORPHOGENESIS	Dbn1	0.0312419	-0.115974	-0.0500357	-0.140354	0.441259	0.133761	-0.0312421	0.0828428
MORPHOGENESIS	Phip	-0.188261	0.188261	-0.869842	-0.583227	0.64019	0.980055	0.733914	-0.245977
MORPHOGENESIS	Mst1r	0.0623691	0.0562754	-0.0562754	-0.912303	-0.603945	0.572513	-0.367925	0.188021
MORPHOGENESIS	Tcap	-0.214422	-0.274963	-0.333066	-0.685052	0.360272	0.391299	0.214422	0.242436
MORPHOGENESIS	Itgb8	-0.501769	-0.56231	-0.620413	2.22924	0.0729256	1.53691	-0.0729253	0.333601
MORPHOGENESIS	Egf	-0.497656	0.497656	1.61151	1.36875	1.22143	-1.81793	-0.924423	-1.58829
MORPHOGENESIS	Igfbp5	-0.195197	-0.421814	-0.473677	-0.550856	0.414007	0.377267	0.21556	0.195197
MORPHOGENESIS	Map3k14	0.308944	-0.137876	0.604126	0.726363	0.0524871	-0.327223	-0.336723	-0.0524871
MORPHOGENESIS	Col11a1	0.709034	0.479232	-0.0654954	0.280376	-1.89153	0.0654954	-0.921905	-2.00937
MORPHOGENESIS	Sox9	-0.214422	-0.274963	-0.333066	-0.685052	1.62331	0.391299	0.214422	0.37994
MORPHOGENESIS	Wnt5a	-0.442851	0.344604	-0.561495	-0.913481	0.131844	0.16287	-0.0140073	0.0140071
MORPHOGENESIS	Psen2	-0.0317144	-0.699509	0.331711	0.438686	0.0783472	0.0101056	-0.0101051	-0.275861
MORPHOGENESIS	Cdh1	0.0812149	0.0154643	0.247018	0.314053	-0.0446677	-0.0487542	-0.0154638	-0.201038
MORPHOGENESIS	Rtn4	-0.0435524	0.0758996	-0.46763	0.043906	0.134016	0.0435524	-0.0537026	-0.288056
MORPHOGENESIS	Nfkb1	-0.119656	0.531677	0.119656	0.446551	-1.20655	-0.581839	-0.122528	0.225176
MORPHOGENESIS	Col8a2	-0.517282	-0.577824	-0.635926	1.3906	2.77988	0.088439	-0.0884387	0.318087
MORPHOGENESIS	Dcc	-0.3515	0.225388	0.249227	0.537198	0.321758	-0.225388	-0.694032	-1.524
MORPHOGENESIS	Rab23	-0.526893	-0.30577	-0.137598	-0.522534	0.137598	0.143534	0.183614	0.178588
MORPHOGENESIS	Ephb2	-2.61555	-0.147712	-0.284887	0.179165	0.235985	0.147712	0.505172	-0.3997
MORPHOGENESIS	Dcn	-0.358928	-1.67663	0.358928	0.798906	0.601056	0.908207	-3.22287	-3.19485
MORPHOGENESIS	Satb1	-0.235378	-0.475243	-0.118972	-0.122608	0.329917	0.334777	0.118972	0.349156
MORPHOGENESIS	Glce	-0.214422	-0.274963	-0.333066	-0.685052	0.360272	0.391299	0.214422	0.242436
MORPHOGENESIS	Pdgfc	-1.084	-2.05881	-1.49542	0.369824	0.233541	-0.115704	0.373994	0.115704
MORPHOGENESIS	Slc8a1	-0.587227	-0.647768	1.67264	0.0125325	-0.0125327	0.0184941	-0.158384	1.45459
MORPHOGENESIS	Wwox	-0.302329	1.35334	-0.527889	0.302329	-1.21306	0.496037	-0.680841	0.806605
MORPHOGENESIS	Snx2	-0.0977659	-0.111358	-0.061348	-0.327544	0.126224	0.273555	0.15505	0.061348
MORPHOGENESIS	Kit	-0.553213	-0.597787	-0.240853	-0.206365	0.206365	0.411123	0.995512	0.833141
MORPHOGENESIS	Msn	-0.327672	-0.143295	-0.800947	-0.958969	0.229023	0.143295	0.429552	0.303309
MORPHOGENESIS	Rpgr	-0.228429	-0.28897	-0.347073	-0.699059	0.346265	0.377292	0.463449	0.228429
MORPHOGENESIS	Nphp3	-0.569775	0.163492	-0.374604	-0.804591	-0.00183821	0.00183821	0.660633	0.576068
MORPHOGENESIS	Cdh23	-1.24895	0.525081	0.369367	0.154885	-0.154885	-0.595927	-0.820111	0.658565
MORPHOGENESIS	Il7	-0.214422	-0.274963	-0.333066	-0.685052	0.360272	0.391299	0.214422	1.62095
MORPHOGENESIS	Fbn1	-0.214422	-0.274963	-0.333066	-0.685052	0.845699	0.391299	0.214422	0.242436
MORPHOGENESIS	Il7r	-0.442851	1.567	-0.561495	-0.913481	0.131844	0.16287	-0.0140073	0.0140071
MORPHOGENESIS	Ephb4	0.0658412	-0.0665197	0.238227	0.308683	-0.193664	-0.272209	0.0418515	-0.0418515
MORPHOGENESIS	Hgf	-0.503902	-0.355691	0.381766	0.230478	0.513636	0.20193	-0.690579	-0.20193
MORPHOGENESIS	Col9a1	-0.214422	-0.274963	-0.333066	-0.685052	0.360272	0.391299	0.214422	0.242436
MORPHOGENESIS	Bcl2l2	-0.305347	-0.503392	-0.561495	2.22402	1.89738	1.79514	-0.0140073	0.0140071
MORPHOGENESIS	Trp53	-0.00097084	-0.0588117	-0.0649672	-0.168835	0.0742974	0.271519	0.167119	0.00097084
MORPHOGENESIS	Mef2c	-0.368987	-0.329417	-0.0300336	-0.273009	0.305146	0.30424	0.0300336	0.046982
MORPHOGENESIS	Esr1	-0.511602	1.19339	-0.630247	-0.982232	0.0630918	1.09412	0.0547445	-0.0547447
MORPHOGENESIS	Lef1	-0.344355	-0.404897	-0.0844879	-0.814985	0.230339	0.261366	0.0844881	0.112503
MORPHOGENESIS	Ngfr	-0.214422	-0.274963	-0.333066	-0.685052	0.360272	0.391299	0.214422	0.242436
MORPHOGENESIS	Tcf7l2	-0.228429	-0.28897	-0.347073	-0.699059	0.346265	0.377292	2.16389	0.228429
MORPHOGENESIS	Nrg1	-0.473313	0.361349	-0.0162137	-0.0736568	0.0162137	-0.447967	1.23834	0.903243
MORPHOGENESIS	Foxo3	-0.73559	0.129868	-0.854234	-1.20622	0.424067	-0.129868	0.830757	1.95393
MORPHOGENESIS	Aldh1a3	-0.501769	-0.56231	-0.620413	1.97246	0.0729256	0.103952	-0.0729253	0.540052
MORPHOGENESIS	Nrp2	-0.214422	-0.274963	-0.333066	-0.685052	0.360272	0.391299	0.214422	0.242436
MORPHOGENESIS	Six3	-0.515776	0.349682	-0.63442	-0.986406	0.0589182	0.468457	1.29158	-0.0589182
MORPHOGENESIS	Fzd5	-0.214422	-0.274963	-0.333066	-0.685052	0.360272	0.391299	0.214422	0.242436
MORPHOGENESIS	Pcsk5	-0.344812	-0.235428	1.45029	1.0637	-0.407547	-0.502052	0.76853	0.235428
MORPHOGENESIS	Ptprd	-0.214422	-0.274963	-0.333066	-0.685052	0.360272	0.391299	0.214422	0.242436
MORPHOGENESIS	Uty	-0.442851	-0.503392	-0.561495	0.0865195	0.131844	0.16287	-0.0140073	0.0140071
MORPHOGENESIS	Adamts16	-0.896485	0.705938	-1.86313	-0.952078	0.315639	1.98225	-0.315639	0.390447
MORPHOGENESIS	Pbx1	-0.671432	-0.393977	0.108325	0.240882	-0.108325	-0.523701	0.478128	0.533888
MORPHOGENESIS	Robo1	-0.457121	-0.533459	0.0216522	0.091754	0.104422	-0.0216527	0.142714	-0.0912218
MORPHOGENESIS	Alx4	-1.17196	1.44557	-1.2906	0.393037	-0.111836	0.111836	1.74231	-0.130137
MORPHOGENESIS	Zfpm2	-0.590208	-0.650749	-0.708852	0.261091	-0.0155134	0.0155134	1.90902	0.86665
MORPHOGENESIS	Zswim6	-0.379599	-0.339354	0.310786	0.299486	-0.289628	-0.101682	0.110107	0.101683
MORPHOGENESIS	Enpp2	-1.04956	-0.110099	0.367851	1.28717	0.110099	-0.443836	0.701214	-0.329665
MORPHOGENESIS	Chrna7	0.0507486	0.127711	-0.389824	0.188928	-1.37456	0.0349812	-0.0349812	-1.49239
MORPHOGENESIS	Mdm4	0.0465291	0.0813124	-0.663003	-0.613371	0.463075	0.341121	-0.556512	-0.0465291
MORPHOGENESIS	Meis1	-1.06821	-0.62785	-0.0818813	0.50803	0.204832	-0.000581026	1.42713	0.000581026
MORPHOGENESIS	Ndst1	-0.590208	2.78221	0.361537	0.746517	-0.0155134	0.0155134	-0.161364	-0.13335
MORPHOGENESIS	Stk3	-0.214422	-0.274963	-0.333066	-0.685052	0.360272	0.391299	0.214422	0.242436
MORPHOGENESIS	Pcm1	-0.324893	0.513872	-0.0990918	0.653556	-0.833615	-0.0656223	0.461107	0.0656223
MORPHOGENESIS	Col5a2	-0.142954	0.142954	0.527982	1.2795	-0.890188	0.523308	-2.52147	-1.06049
MORPHOGENESIS	Itga6	-0.214422	-0.274963	-0.333066	-0.685052	0.360272	0.391299	0.214422	0.242436
MORPHOGENESIS	Hipk2	-0.42016	0.0727829	-0.0727829	-0.800277	0.453446	0.628863	0.703524	-0.327356
MORPHOGENESIS	Rax	-0.361874	-0.422416	-0.480519	-0.0669694	0.21282	0.243847	0.0669692	0.0949836
MORPHOGENESIS	Psen1	-0.214422	-0.274963	-0.333066	-0.685052	0.360272	0.391299	0.214422	0.242436
MORPHOGENESIS	Fmr1	-0.214422	-0.274963	-0.333066	-0.685052	0.360272	0.391299	0.214422	0.242436
MORPHOGENESIS	Vcam1	-1.00718	-0.967032	0.280491	0.19154	-3.4856	-0.19154	0.711955	0.93882
MORPHOGENESIS	Atp2b2	-0.442851	0.17468	-0.561495	-0.913481	0.131844	0.16287	-0.0140073	0.0140071
MORPHOGENESIS	Itgav	-0.515776	2.03249	-0.63442	2.52456	0.0589182	0.0899451	-0.0869327	-0.0589182
MORPHOGENESIS	Grid2	-0.515776	-0.576318	1.2531	1.64586	0.0589182	0.0899451	-0.0869327	-0.0589182
MORPHOGENESIS	Ss18	-0.228429	-0.28897	-0.347073	-0.699059	0.346265	0.377292	2.43308	0.228429
MORPHOGENESIS	Mapk8	-1.05321	1.93936	-1.17185	-1.52384	0.447486	-0.447486	1.41126	0.988613
MORPHOGENESIS	Sema5a	-0.590208	-0.0657868	1.25462	1.93916	-0.0155134	0.0155134	0.686632	-0.13335
MORPHOGENESIS	Ttn	-1.64968	0.055316	1.15768	1.39065	-0.490021	1.389	-1.22083	-0.055316
MORPHOGENESIS	Braf	-0.284968	-0.143876	-0.403612	-0.755598	0.289726	0.320753	0.143875	0.17189
MORPHOGENESIS	Ncoa2	-0.501769	-0.56231	-0.620413	3.25257	0.0729256	1.10395	-0.0729253	0.0925927
MORPHOGENESIS	Rpgrip1	-0.214422	-0.274963	-0.333066	-0.685052	0.360272	0.391299	0.214422	0.242436
MORPHOGENESIS	Reln	-1.2838	1.44225	-1.40245	-1.07636	-0.709108	0.857972	1.80039	0.709108
MORPHOGENESIS	Sox6	-2.39579	-1.53034	1.10615	0.411561	1.12376	-0.411561	1.69981	-1.93894
MORPHOGENESIS	Epha5	-0.214422	-0.274963	-0.333066	-0.685052	0.360272	0.391299	0.214422	0.242436
MORPHOGENESIS	Slit2	-0.825637	0.619349	0.303646	-0.0812538	-2.73637	-0.634953	0.0812538	0.565333
MORPHOGENESIS	Nfib	-0.652023	1.55047	0.0773292	0.0789804	-0.0773292	3.26113	-0.22318	-0.195166

## Sheet: Peptidase
PROCESS	GENES	3YS679(YS)	3YS679_REP(YS)	4YS682(YS)	4YS682_REP(YS)	7YS676(YS)	7YS676_REP(YS)	8YS669(YS)	8YS669_REP(YS)
PEPTIDASE ACTIVITY	Itih2	0.359239	0.375983	1.13716	1.2666	-1.0214	-0.359239	-1.39552	-0.519506
PEPTIDASE ACTIVITY	Thsd4	-0.207011	-0.481615	0.306057	0.160635	-0.314467	-0.160635	0.607596	0.449004
PEPTIDASE ACTIVITY	Serpina1d	0.157211	-0.236396	0.429407	0.391399	-0.0210028	0.0210028	-3.44355	-3.35376
PEPTIDASE ACTIVITY	Ret	-0.214422	-0.274963	-0.333066	-0.685052	0.360272	0.391299	0.214422	0.242436
PEPTIDASE ACTIVITY	Pappa	0.542495	-1.43861	-1.98214	-0.196624	0.196624	-1.25778	1.65281	0.915288
PEPTIDASE ACTIVITY	Serpinb13	-0.0766045	1.33234	-1.57376	-1.92575	0.751846	0.0766044	-1.02627	1.29452
PEPTIDASE ACTIVITY	Pcolce2	-2.78731	-1.71035	0.357082	0.141234	-0.676561	0.518853	-0.141234	1.22414
PEPTIDASE ACTIVITY	Gzmd	-1.88257	-1.90659	-0.952719	-0.612543	3.47011	3.5773	0.612543	0.631697
PEPTIDASE ACTIVITY	Wfdc1	0.294826	0.123627	0.309942	0.112853	-1.06473	-2.36998	-1.26888	-0.112853
PEPTIDASE ACTIVITY	Tasp1	-1.82333	-1.01714	-0.213522	0.213522	0.326865	-0.642108	0.367714	0.264882
PEPTIDASE ACTIVITY	Serpinb1a	-0.00783873	-0.167518	0.136551	0.120169	0.00783825	0.0825129	-0.241774	-0.416012
PEPTIDASE ACTIVITY	Pcsk9	-0.732886	-0.840221	0.287368	0.21344	-0.220927	-0.111898	0.341041	0.111898
PEPTIDASE ACTIVITY	Vtn	0.0645869	0.239424	0.0767899	0.123066	-0.0645869	-0.933033	-0.681067	-0.782336
PEPTIDASE ACTIVITY	Ambp	-0.0346003	-0.281969	0.401868	0.263527	0.0346012	0.149126	-0.325125	-0.456193
PEPTIDASE ACTIVITY	Proc	-0.00230503	0.0103889	0.175622	0.19624	0.00230455	-0.113288	-0.608668	-0.363566
PEPTIDASE ACTIVITY	Serpinf2	-0.0586042	-0.055521	0.288686	0.122719	0.055521	0.0559616	-0.227198	-0.274111
PEPTIDASE ACTIVITY	Serpina10	0.216314	0.050868	0.697139	0.395399	-0.185876	-0.050868	-0.142354	-0.243435
PEPTIDASE ACTIVITY	BC048546	0.371285	0.204848	-0.104069	-0.322363	0.104069	0.139843	-0.363511	-0.414876
PEPTIDASE ACTIVITY	Anpep	0.152005	0.0914631	0.804898	0.645953	-0.0914631	-0.194622	-0.451818	-0.649872
PEPTIDASE ACTIVITY	Ctsc	-0.23783	-0.413354	0.00562286	-0.133102	0.115176	0.112844	0.0635328	-0.00562286
PEPTIDASE ACTIVITY	Ggh	-1.14927	-1.20982	0.165041	-0.854369	1.21202	-0.165041	1.8765	1.52481
PEPTIDASE ACTIVITY	Cfi	0.00205708	0.0139942	0.356493	0.39863	-0.00205612	-0.0138683	-0.465461	-0.541206
PEPTIDASE ACTIVITY	Cpm	-0.153371	-0.312248	-0.334478	-0.304824	0.256017	0.153371	0.57154	0.492692
PEPTIDASE ACTIVITY	Tmprss7	-0.88442	0.192542	-1.00306	-1.35505	1.32254	0.6473	-0.192542	0.835472
PEPTIDASE ACTIVITY	Adam32	0.264391	0.1128	-0.153175	-0.1128	0.520546	0.714165	-0.128901	-0.264493
PEPTIDASE ACTIVITY	Cpa2	-0.732398	-0.0696661	0.0807142	0.17867	0.254368	0.0696661	-0.357889	-0.468609
PEPTIDASE ACTIVITY	Cpa1	1.21921	-0.449017	-0.811975	0.449017	-0.884171	1.49735	-1.03002	0.997993
PEPTIDASE ACTIVITY	Nkx3-1	-0.442851	1.75964	-0.561495	-0.913481	0.131844	0.16287	-0.0140073	0.0140071
PEPTIDASE ACTIVITY	C2	0.411818	0.0890899	0.426915	0.551708	-0.265859	-0.0890903	-0.154577	-0.122345
PEPTIDASE ACTIVITY	Psmb1	-0.260096	-0.234317	-0.290009	-0.193265	0.616044	0.491952	0.224402	0.193265
PEPTIDASE ACTIVITY	Gzmg	-0.471142	-0.531684	-0.589787	-0.941772	4.85844	4.00247	3.12763	0.471142
PEPTIDASE ACTIVITY	Prss23	-0.442851	-0.503392	-0.561495	1.01252	1.22495	0.16287	-0.0140073	0.0140071
PEPTIDASE ACTIVITY	Serpina1a	0.20073	0.282238	0.550958	0.764747	-0.20073	-0.611261	-3.68237	-3.64444
PEPTIDASE ACTIVITY	Vil1	-0.0822973	-0.70539	-0.00216198	0.00216198	0.0418501	-0.119552	0.321379	0.169483
PEPTIDASE ACTIVITY	Htra1	-1.87678	-2.19728	0.309219	0.25579	-0.293303	-0.102849	0.102849	0.123326
PEPTIDASE ACTIVITY	Prss35	-0.0176086	0.0176091	0.0883417	0.303975	-0.338758	-0.526937	0.268063	-0.153449
PEPTIDASE ACTIVITY	Kng1	0.51267	0.44798	0.825851	0.808541	-0.44798	-0.507446	-0.743598	-0.623744
PEPTIDASE ACTIVITY	Sfn	-0.0525028	-1.04593	0.441536	-0.546217	0.352267	0.200429	0.0525028	-0.588032
PEPTIDASE ACTIVITY	Serpina1c	0.251432	0.362103	0.435491	0.566941	-0.251432	-0.389277	-4.90909	-5.32853
PEPTIDASE ACTIVITY	Wfdc2	-0.189432	-0.130125	-0.245723	-0.39646	0.130125	0.210861	0.352698	0.244352
PEPTIDASE ACTIVITY	F10	0.0354943	0.0147133	0.142603	-0.0591531	-0.153175	-0.0631084	-0.0126204	0.0126204
PEPTIDASE ACTIVITY	Serpinb9f	-4.15246	-4.213	0.134888	-0.7162	2.23473	2.15647	0.258236	-0.134888
PEPTIDASE ACTIVITY	F5	-0.0227466	-0.167842	-0.192542	-0.0814064	0.0532222	0.472188	0.1623	0.0227466
PEPTIDASE ACTIVITY	Adamts7	-1.20274	0.427614	-1.05835	-0.427614	-2.4354	0.683089	1.14121	1.45575
PEPTIDASE ACTIVITY	Otud4	0.102455	0.0809441	0.0858598	0.0694299	-0.345452	-0.101003	-0.0694299	-0.0966497
PEPTIDASE ACTIVITY	Ggt7	-0.314453	1.19269	2.0994	0.314453	0.879151	-1.19416	-1.37104	-1.34302
PEPTIDASE ACTIVITY	Cts3	1.44291	0.76939	0.623824	-0.623824	-1.68284	-1.65181	0.656739	-1.80067
PEPTIDASE ACTIVITY	Ctsj	-2.72076	-2.7813	-0.207135	0.254868	3.24281	3.19603	-0.028881	0.028881
PEPTIDASE ACTIVITY	Ctla2b	-1.2593	-0.980635	-0.130931	0.283049	0.0592966	-0.0513377	0.0799067	0.0513377
PEPTIDASE ACTIVITY	Pgc	-0.144537	-0.0511408	-0.0859799	-0.0862718	0.0511408	0.232747	0.56837	0.692644
PEPTIDASE ACTIVITY	Rhbdl3	-0.214422	-0.274963	-0.333066	-0.685052	0.360272	0.391299	0.214422	0.242436
PEPTIDASE ACTIVITY	Ren1	-1.49677	0.547026	-1.03045	-0.456437	0.456437	0.831418	1.03641	-1.03991
PEPTIDASE ACTIVITY	Adamtsl2	-0.442851	-0.503392	-0.561495	1.3793	0.131844	0.16287	-0.0140073	0.0140071
PEPTIDASE ACTIVITY	Dpep1	-0.410845	-0.354029	0.0284405	-0.0284405	-0.0463679	0.112209	0.640884	0.563029
PEPTIDASE ACTIVITY	Cpa5	-0.622079	-1.48998	0.0764123	-1.90006	1.04142	0.90118	0.204523	-0.0764123
PEPTIDASE ACTIVITY	Crb2	-0.608149	0.179306	-0.463759	-1.07878	1.10405	0.845569	-0.179306	1.28167
PEPTIDASE ACTIVITY	Serpinb9g	-3.03775	-3.09829	-1.57143	-0.354571	2.37489	2.43587	0.354571	0.967548
PEPTIDASE ACTIVITY	Cryaa	0.24652	-2.48387	-0.24652	-1.26593	0.419852	-1.95511	0.300968	1.2606
PEPTIDASE ACTIVITY	Prtn3	-0.210696	0.0302353	0.40019	0.310592	-0.0302353	0.252839	-2.0798	-3.06773
PEPTIDASE ACTIVITY	Tmprss11c	0.328868	-0.547711	0.520563	0.284771	-0.0398544	-0.539342	0.0398544	-0.720627
PEPTIDASE ACTIVITY	Cst9	-0.214422	-0.274963	-0.333066	-0.685052	3.14687	0.391299	0.214422	0.242436
PEPTIDASE ACTIVITY	Igf1	-0.514877	-0.78019	-0.569432	-0.715997	0.518127	0.514877	0.761858	0.77662
PEPTIDASE ACTIVITY	F7	-0.0481105	-0.201845	0.0876884	-0.0996349	0.226734	0.30033	0.048111	-0.0874996
PEPTIDASE ACTIVITY	Kng2	0.36889	0.300371	0.656162	0.50596	-0.300371	-0.629801	-1.01446	-0.867748
PEPTIDASE ACTIVITY	Serpind1	0.263759	-0.0123515	0.175891	0.194244	0.0123515	-0.161434	-1.19552	-1.2656
PEPTIDASE ACTIVITY	Nradd	-0.427808	-0.722665	-0.275805	-0.367924	0.275805	0.33677	0.524486	0.436433
PEPTIDASE ACTIVITY	Usp26	-0.205025	-1.87438	0.205025	0.382292	-1.23914	-0.320588	1.57848	0.780527
PEPTIDASE ACTIVITY	Adamts2	-0.207794	-0.270564	0.565733	0.57574	0.0128922	0.0646372	-0.012892	-0.135621
PEPTIDASE ACTIVITY	Wnt9a	1.28469	0.320657	0.0230887	-0.0230887	-2.13157	-0.213018	0.792969	-0.571334
PEPTIDASE ACTIVITY	Cpz	-0.962762	0.424155	1.52525	1.57478	0.474429	-0.424155	-1.67142	-1.64341
PEPTIDASE ACTIVITY	Npepps	-0.720545	-0.781087	1.59377	1.96263	1.48642	-0.114824	-0.291702	0.114824
PEPTIDASE ACTIVITY	Bcl2l12	-0.303913	-0.513183	-0.11342	-0.393286	0.11342	0.355163	0.326092	0.29059
PEPTIDASE ACTIVITY	Naip2	0.132428	0.220355	0.345766	0.0641698	-0.486964	-0.0641698	-1.07504	-0.266804
PEPTIDASE ACTIVITY	Adamtsl4	-0.45849	0.728896	0.45849	-0.523127	-0.746292	-1.85277	1.15622	0.630636
PEPTIDASE ACTIVITY	Ecel1	-0.214422	-0.274963	-0.333066	-0.685052	0.360272	0.391299	0.214422	2.59293
PEPTIDASE ACTIVITY	Klk14	-0.590208	1.34925	1.52381	-1.06084	-0.0155134	0.0155134	2.44745	-0.13335
PEPTIDASE ACTIVITY	Pik3ip1	-0.0724444	0.491147	-0.914879	-1.2238	0.0194676	0.546452	-0.0194676	0.02562
PEPTIDASE ACTIVITY	Prss22	1.00739	1.36953	0.619554	1.37448	-0.650581	-0.619554	-0.796432	-0.768418
PEPTIDASE ACTIVITY	Serpini1	-0.30576	1.34794	0.276035	-0.606465	-0.176477	-0.145451	0.145451	0.259622
PEPTIDASE ACTIVITY	Vcpip1	-0.0988084	-0.448856	0.0419339	0.363448	0.314135	0.203986	-0.0419339	-0.276954
PEPTIDASE ACTIVITY	F2	0.114252	0.237794	0.232802	0.55812	-0.114253	-0.465615	-0.585387	-0.727006
PEPTIDASE ACTIVITY	Wnt3a	-0.214422	-0.274963	-0.333066	-0.685052	0.360272	0.391299	0.214422	0.242436
PEPTIDASE ACTIVITY	Spink2	1.93119	-0.56231	-0.620413	-0.972399	0.0729256	0.103952	-0.0729253	0.633161
PEPTIDASE ACTIVITY	Adamtsl1	-0.228429	-0.28897	-0.347073	-0.699059	0.346265	1.30329	0.337918	0.228429
PEPTIDASE ACTIVITY	Cav1	0.0849757	-0.804418	-0.478377	-0.611722	0.559937	0.388593	-0.084976	0.468412
PEPTIDASE ACTIVITY	C1rl	0.136793	0.262708	0.429142	0.328052	-0.271043	-0.136793	-0.49302	-0.457111
PEPTIDASE ACTIVITY	Capn8	0.471623	0.010119	0.450391	0.0272722	-0.891399	-0.010119	-0.997172	-0.589127
PEPTIDASE ACTIVITY	Agbl1	0.871896	-1.29418	-0.148411	-0.217003	0.148411	-1.11334	0.318587	0.184048
PEPTIDASE ACTIVITY	Serpinb12	0.238456	0.257349	-0.0231468	-0.345385	0.608791	0.0231468	-1.73869	-0.573175
PEPTIDASE ACTIVITY	Ctrc	2.10803	-1.303	-1.36111	1.1548	-0.289257	0.289257	-0.81362	1.28478
PEPTIDASE ACTIVITY	Cdkn2a	-0.109992	-0.225917	0.16604	0.109992	-0.424372	-0.333188	0.615605	0.514578
PEPTIDASE ACTIVITY	Col7a1	-0.321099	-3.27888	0.241955	0.0765654	-1.01138	-0.0765654	0.495906	0.424385
PEPTIDASE ACTIVITY	Dlc1	-0.249665	-0.0389786	-0.50997	-0.605616	0.0389786	0.262255	0.570013	0.480569
PEPTIDASE ACTIVITY	Itih5	0.152794	-0.0986907	0.396057	0.0986907	-2.10391	-1.40546	-1.35995	0.237683
PEPTIDASE ACTIVITY	Asprv1	-0.405783	-0.179444	0.573183	-0.216488	-0.0155134	0.0155134	0.134092	2.18201
PEPTIDASE ACTIVITY	Naaladl1	-0.0492845	-0.0577826	-0.0605566	-0.33816	0.179064	0.0492845	0.661654	0.579628
PEPTIDASE ACTIVITY	C3	-0.0826173	-0.06037	0.827826	0.91391	-0.114347	0.314844	-0.275941	0.06037
PEPTIDASE ACTIVITY	Serpinb6b	-0.103514	-0.531973	0.234658	0.268093	0.114346	-0.0472722	0.047272	-0.342076
PEPTIDASE ACTIVITY	Siah2	-0.205798	0.18504	0.190131	0.318657	-0.853496	-0.18504	-0.332771	0.502598
PEPTIDASE ACTIVITY	Fas	0.317623	-0.574761	-0.160064	0.160064	0.475513	0.370685	-0.269515	-0.998845
PEPTIDASE ACTIVITY	Capn6	-0.397295	-0.527578	-0.222166	-0.188841	0.437729	0.188841	0.896554	0.937858
PEPTIDASE ACTIVITY	Gzmb	-0.214422	-0.274963	-0.333066	-0.685052	0.360272	0.391299	0.214422	0.242436
PEPTIDASE ACTIVITY	Timp4	2.36613	-0.56231	-0.620413	-0.972399	0.0729256	0.103952	-0.0729253	0.803086
PEPTIDASE ACTIVITY	Prss3	0.514747	-1.72124	0.491963	0.518489	-2.62205	-0.453523	0.0394504	-0.0394504
PEPTIDASE ACTIVITY	Prepl	0.420597	-0.0916407	0.120345	0.230987	-2.22194	-2.19091	0.0916407	-1.07674
PEPTIDASE ACTIVITY	Lgmn	-0.32584	-0.507355	-0.510248	-0.5811	0.425747	0.32584	0.444253	0.431097
PEPTIDASE ACTIVITY	Napsa	-0.364709	0.078366	-1.84864	-1.21908	0.111805	0.539979	0.00603151	-0.00603151
PEPTIDASE ACTIVITY	Hgfac	0.138151	0.136503	0.485547	0.294373	-0.950728	-0.581704	-0.466173	-0.136503
PEPTIDASE ACTIVITY	Nod1	-0.054673	-0.435281	0.400417	0.109728	-0.00470662	0.00470662	0.351627	-0.287115
PEPTIDASE ACTIVITY	F2r	-0.268711	-0.412783	-0.148624	-0.284319	0.245731	0.148624	0.716815	0.578632
PEPTIDASE ACTIVITY	Col4a3	0.142112	-0.503392	-0.561495	-0.913481	0.131844	0.16287	-0.0140073	0.0140071
PEPTIDASE ACTIVITY	Tmprss13	1.31668	0.885304	-0.708852	1.37212	-0.0155134	0.0155134	-0.161364	-0.13335
PEPTIDASE ACTIVITY	Klk1b4	-1.01521	-0.192569	-0.268159	0.192228	1.78873	0.74251	0.551133	-0.192228
PEPTIDASE ACTIVITY	Rag1	-0.520506	0.382426	0.360849	1.6058	-0.360849	1.08521	-1.09166	-1.06365
PEPTIDASE ACTIVITY	Adamts13	0.250599	-0.648479	0.284907	-0.14603	0.588593	-1.14368	-0.481022	0.14603
PEPTIDASE ACTIVITY	Phex	0.618103	1.02534	-0.222241	0.222241	-0.606904	-1.52341	0.777759	-0.371104
PEPTIDASE ACTIVITY	Casp14	-0.214422	-0.274963	-0.333066	-0.685052	0.360272	0.391299	0.214422	3.16844
PEPTIDASE ACTIVITY	Serpina1e	0.749167	0.750421	0.199614	-0.0576669	0.0576669	-0.574271	-1.50829	-1.92959
PEPTIDASE ACTIVITY	Adamts19	-0.214422	-0.274963	-0.333066	-0.685052	2.36027	0.391299	0.214422	0.242436
PEPTIDASE ACTIVITY	Cfd	-2.28021	-0.0479733	0.771067	0.599654	-1.70552	0.0479733	1.03615	-0.560321
PEPTIDASE ACTIVITY	Ctsw	-0.30286	-0.363402	-0.421505	-0.77349	3.40934	0.30286	2.47648	1.00199
PEPTIDASE ACTIVITY	Cst12	-0.107466	1.52678	0.350679	-0.212811	0.467229	0.107466	-0.135	-1.44579
PEPTIDASE ACTIVITY	Hp	0.250831	-0.0591728	0.418218	0.0862244	0.0591728	-0.168203	-1.69502	-1.18969
PEPTIDASE ACTIVITY	Stfa1	0.250185	-0.2312	1.23223	1.2199	0.2312	-0.299965	-1.56673	-3.08303
PEPTIDASE ACTIVITY	Mmp10	-0.283174	-0.343715	-0.401818	-0.753803	0.969593	0.460051	0.283173	1.24407
PEPTIDASE ACTIVITY	Cpxm2	-0.214422	-0.274963	-0.333066	-0.685052	0.360272	0.391299	0.214422	0.242436
PEPTIDASE ACTIVITY	S100a8	-6.15627	-6.21681	-0.431933	-0.433126	0.879498	0.840053	0.761219	0.431933
PEPTIDASE ACTIVITY	Adam18	-0.214422	-0.274963	-0.333066	-0.685052	0.360272	0.391299	0.214422	0.242436
PEPTIDASE ACTIVITY	Wfdc6a	0.65685	-0.100299	-1.69446	-2.04644	0.261918	0.100299	0.575498	-1.11895
PEPTIDASE ACTIVITY	Psmb9	-0.744666	0.797242	0.180017	-0.561621	-0.0680922	0.480783	0.0680922	-2.0604
PEPTIDASE ACTIVITY	Capn11	1.0932	-0.503392	-0.561495	-0.913481	0.131844	0.16287	-0.0140073	0.0140071
PEPTIDASE ACTIVITY	Cntnap5a	-0.214422	-0.274963	-0.333066	-0.685052	0.360272	0.391299	0.214422	0.242436
PEPTIDASE ACTIVITY	Ctsl	-0.194634	-0.317055	-0.697086	-0.576636	0.194634	0.374279	0.52091	0.655065
PEPTIDASE ACTIVITY	Ctrb1	1.61143	-0.650749	2.41216	-1.06084	-0.0155134	0.0155134	-0.161364	1.12968
PEPTIDASE ACTIVITY	Serpinb6c	-0.659896	-1.1679	-0.489034	-1.41293	0.489034	0.913404	1.84695	2.06666
PEPTIDASE ACTIVITY	Il24	0.235318	-1.92956	-0.222129	1.20879	-1.29432	0.222129	0.447349	-1.41216
PEPTIDASE ACTIVITY	Usp44	-0.228429	-0.28897	-0.347073	-0.699059	0.346265	2.57893	1.63337	0.228429
PEPTIDASE ACTIVITY	Birc7	-0.214422	-0.274963	-0.333066	-0.685052	0.360272	0.391299	0.214422	1.8274
PEPTIDASE ACTIVITY	Otud1	-1.69415	-0.906699	1.07473	-1.48671	0.0180438	-0.0180438	1.64158	0.798327
PEPTIDASE ACTIVITY	Tnfaip3	-0.327658	0.149217	0.130241	0.34867	-0.195851	-0.641475	0.150695	-0.130241
PEPTIDASE ACTIVITY	Spock3	-0.214422	-0.274963	-0.333066	-0.685052	0.360272	0.391299	0.214422	0.242436
PEPTIDASE ACTIVITY	Klk13	0.204848	-0.503392	-0.561495	-0.913481	0.131844	0.16287	-0.0140073	0.0140071
PEPTIDASE ACTIVITY	Tpsab1	-0.287347	-0.347889	-0.405992	-0.757977	0.287347	0.318374	1.21189	1.97687
PEPTIDASE ACTIVITY	Cd46	-0.214422	-0.274963	-0.333066	-0.685052	0.360272	0.391299	0.214422	0.242436
PEPTIDASE ACTIVITY	Pga5	-0.363977	-1.09364	-2.80096	-2.64466	0.422548	0.363977	0.847108	0.548879
PEPTIDASE ACTIVITY	Serpinb9e	-0.658959	-0.719501	0.854664	0.738307	-0.0842652	0.0842652	-0.230116	1.23086
PEPTIDASE ACTIVITY	Tmprss3	1.36055	0.790993	1.41615	0.599328	-1.95228	-0.599328	-2.09813	-1.80709
PEPTIDASE ACTIVITY	Pax2	-0.442851	1.4035	-0.561495	-0.913481	0.131844	0.16287	-0.0140073	0.0140071
PEPTIDASE ACTIVITY	Mmp25	-0.714422	-0.912467	-0.97057	-1.32256	1.61029	1.71727	0.714422	2.1899
PEPTIDASE ACTIVITY	1810009J06Rik	-0.442851	-0.503392	-0.561495	0.408448	0.131844	0.16287	-0.0140073	0.0140071
PEPTIDASE ACTIVITY	Itih4	0.337761	0.0247499	0.873981	0.841795	-0.0247499	-1.07054	-1.67756	-1.59005
PEPTIDASE ACTIVITY	Prss29	-0.0128727	-0.677486	0.0128728	0.10146	0.928604	-0.333151	0.297326	-0.482014
PEPTIDASE ACTIVITY	Mmp12	-0.568768	0.64753	-0.961588	-0.473052	0.714877	0.795945	-1.2554	0.473052
PEPTIDASE ACTIVITY	Dhh	-0.0193963	0.122879	0.106221	-0.327175	0.0281396	0.0193963	-0.528396	-0.523746
PEPTIDASE ACTIVITY	Serpina3m	3.06811	-0.503392	-0.561495	-0.328518	0.131844	1.69892	-0.0140073	0.0140071
PEPTIDASE ACTIVITY	Ctsg	-0.228429	-0.28897	-0.347073	-0.699059	2.5479	3.12145	0.578926	0.228429
PEPTIDASE ACTIVITY	Acrbp	-0.18255	-0.132486	-0.504554	-0.405556	0.562707	0.694801	0.308172	0.132486
PEPTIDASE ACTIVITY	Adamts8	0.0676271	-2.03105	0.789993	-1.13997	0.0636176	0.0757855	-0.0636176	-0.51365
PEPTIDASE ACTIVITY	Hspa1b	-0.313732	0.0738722	0.065266	0.13257	-0.065266	0.166458	-2.09134	-1.71314
PEPTIDASE ACTIVITY	Serpinb9d	-1.19415	-1.2547	-1.3128	0.990568	0.103006	-0.103006	0.305078	0.871513
PEPTIDASE ACTIVITY	Wfdc3	-0.297181	-1.94268	-2.00079	-0.389299	1.27751	1.40165	0.434225	0.297181
PEPTIDASE ACTIVITY	Usp34	-2.89049	0.464006	-3.27217	0.966807	1.00613	-2.5478	0.73475	-0.464006
PEPTIDASE ACTIVITY	Spink6	-0.214422	-0.274963	-0.333066	-0.685052	0.360272	0.391299	0.214422	0.242436
PEPTIDASE ACTIVITY	Serpinb9	-0.214422	-0.274963	-0.333066	-0.685052	0.360272	0.391299	0.214422	0.242436
PEPTIDASE ACTIVITY	Adam7	-0.822542	-0.883083	-0.941186	-1.29317	0.822542	1.26861	2.26165	2.48231
PEPTIDASE ACTIVITY	Psma1	-0.515776	-0.576318	-0.63442	0.446554	0.0589182	0.0899451	1.49803	-0.0589182
PEPTIDASE ACTIVITY	Ovch2	-0.228429	-0.28897	-0.347073	-0.699059	0.346265	0.377292	1.04841	0.228429
PEPTIDASE ACTIVITY	Casp4	-0.375094	-0.0022192	0.0022192	-0.123631	0.973092	1.18044	1.23867	-0.130389
PEPTIDASE ACTIVITY	Naalad2	-0.214422	-0.274963	-0.333066	-0.685052	0.360272	0.391299	0.214422	0.620947
PEPTIDASE ACTIVITY	Nr4a1	-0.214422	-0.274963	-0.333066	-0.685052	0.360272	0.391299	0.214422	0.242436
PEPTIDASE ACTIVITY	Cst8	-0.214422	-0.274963	-0.333066	-0.685052	0.945235	0.391299	0.214422	0.242436
PEPTIDASE ACTIVITY	Adam28	-0.214422	-0.274963	-0.333066	-0.685052	0.360272	1.02357	0.214422	0.242436
PEPTIDASE ACTIVITY	Adam25	-0.214422	-0.274963	-0.333066	-0.685052	0.360272	0.391299	0.214422	0.242436
PEPTIDASE ACTIVITY	F11	-0.214422	-0.274963	-0.333066	-0.685052	0.360272	0.391299	0.214422	0.242436
PEPTIDASE ACTIVITY	Adora2a	-0.287347	-0.347889	-0.405992	-0.757977	0.287347	0.318374	1.67755	3.03741
PEPTIDASE ACTIVITY	Tll2	-0.287347	-0.347889	-0.405992	-0.757977	0.287347	0.950642	1.24583	1.80178
PEPTIDASE ACTIVITY	Serpinb1c	-0.214422	-0.274963	-0.333066	-0.685052	0.360272	0.391299	0.214422	0.242436
PEPTIDASE ACTIVITY	Klk5	-0.214422	-0.274963	-0.333066	-0.685052	0.738784	0.391299	0.214422	0.242436
PEPTIDASE ACTIVITY	Serpina3b	-0.214422	-0.274963	-0.333066	-0.685052	0.360272	0.391299	0.214422	0.242436
PEPTIDASE ACTIVITY	Serpina3f	-1.26669	-0.132582	0.19963	0.597378	0.355312	0.132582	-2.52234	-2.97976
PEPTIDASE ACTIVITY	Klk1b11	-0.300624	-0.361166	-0.156234	-0.771254	0.595998	0.305097	0.613646	0.156234
PEPTIDASE ACTIVITY	Klk1b21	-0.214422	-0.274963	-0.333066	-0.685052	0.360272	0.391299	0.214422	0.242436
PEPTIDASE ACTIVITY	Klk1b5	-0.554047	0.311411	-0.672691	-0.0986769	2.13612	1.84522	0.0971889	-0.0971889
PEPTIDASE ACTIVITY	Klk1b1	-0.214422	-0.274963	-0.333066	-0.685052	0.360272	0.391299	0.214422	0.242436
PEPTIDASE ACTIVITY	Klk1b8	-0.214422	-0.274963	-0.333066	-0.685052	0.360272	0.391299	0.214422	0.827398
PEPTIDASE ACTIVITY	Ctsm	-0.214422	-0.274963	-0.333066	-0.685052	0.360272	0.391299	0.214422	0.242436
PEPTIDASE ACTIVITY	Mep1a	-0.214422	-0.274963	-0.333066	-0.685052	2.6822	0.391299	0.214422	0.242436
PEPTIDASE ACTIVITY	Klk12	-0.214422	-0.274963	-0.333066	-0.685052	0.360272	0.391299	0.214422	0.242436
PEPTIDASE ACTIVITY	Mcpt4	-0.214422	-0.274963	-0.333066	-0.685052	0.360272	1.3913	0.214422	2.12996
PEPTIDASE ACTIVITY	Adamts14	-0.214422	-0.274963	-0.333066	-0.685052	0.360272	0.391299	0.214422	0.242436
PEPTIDASE ACTIVITY	Tmprss9	-0.214422	-0.274963	-0.333066	-0.685052	0.360272	0.391299	0.214422	0.242436
PEPTIDASE ACTIVITY	Serpina3a	-0.214422	-0.274963	-0.333066	-0.685052	0.360272	0.391299	0.214422	0.242436
PEPTIDASE ACTIVITY	Serpinb5	-0.214422	-0.274963	-0.333066	-0.685052	0.360272	0.391299	0.214422	0.242436
PEPTIDASE ACTIVITY	Ltf	-0.467502	0.313526	-0.313526	-1.28921	0.463335	-0.657641	0.702916	0.983573
PEPTIDASE ACTIVITY	Mmp21	-0.287347	-0.347889	-0.405992	-0.757977	0.287347	0.318374	0.819568	2.01751
PEPTIDASE ACTIVITY	Try10	-0.214422	-0.274963	-0.333066	-0.685052	0.360272	0.391299	0.214422	0.242436
PEPTIDASE ACTIVITY	Capn9	-0.214422	-0.274963	-0.333066	-0.685052	0.360272	0.391299	0.214422	0.242436
PEPTIDASE ACTIVITY	Klk6	0.281405	0.951256	-2.59623	-1.18923	-0.281405	-0.402381	1.70203	1.13681
PEPTIDASE ACTIVITY	Fetub	0.184375	-1.91179	-1.96989	-0.184375	-1.27655	2.04725	0.46512	0.83827
PEPTIDASE ACTIVITY	1700074P13Rik	-0.214422	-0.274963	-0.333066	-0.685052	0.360272	0.391299	0.214422	0.242436
PEPTIDASE ACTIVITY	Mmp3	-0.214422	-0.274963	-0.333066	-0.685052	0.360272	0.391299	0.214422	0.242436
PEPTIDASE ACTIVITY	Tmprss11e	-0.214422	-0.274963	-0.333066	-0.685052	0.360272	0.391299	0.214422	0.242436
PEPTIDASE ACTIVITY	Serpina3g	0.354493	-0.14935	-0.349114	-0.027328	-1.04809	0.027328	1.66404	1.56199
PEPTIDASE ACTIVITY	Serpinb3d	-0.14567	-0.343715	-0.401818	-0.753803	0.291521	1.55521	0.14567	1.24407
PEPTIDASE ACTIVITY	Aph1c	1.35624	-0.591831	-0.649934	-1.00192	0.528832	0.0744317	1.33051	-0.0744317
PEPTIDASE ACTIVITY	Nlrp3	-0.214422	-0.274963	-0.333066	-0.685052	0.360272	1.71323	0.214422	0.242436
PEPTIDASE ACTIVITY	Cpa6	-0.792271	-0.0454576	-0.910915	-1.2629	0.0454576	0.983375	2.65449	1.09755
PEPTIDASE ACTIVITY	Serpine1	-0.214422	-0.274963	-0.333066	-0.685052	0.360272	0.391299	0.214422	0.242436
PEPTIDASE ACTIVITY	Uchl4	-0.214422	-0.274963	-0.333066	-0.685052	0.945235	0.391299	0.214422	0.242436
PEPTIDASE ACTIVITY	2210010C04Rik	-0.214422	-0.274963	-0.333066	-0.685052	0.623307	1.5288	0.214422	2.12996
PEPTIDASE ACTIVITY	Tnfsf15	-0.214422	-0.274963	-0.333066	-0.685052	0.360272	0.391299	0.214422	0.242436
PEPTIDASE ACTIVITY	S100a9	-0.214422	-0.274963	-0.333066	-0.685052	0.945235	0.391299	0.214422	0.242436
PEPTIDASE ACTIVITY	Rbp3	-0.214422	-0.274963	-0.333066	-0.685052	0.360272	0.391299	0.214422	0.242436
PEPTIDASE ACTIVITY	Spint4	-0.214422	-0.274963	-0.333066	-0.685052	0.360272	0.391299	0.214422	0.242436
PEPTIDASE ACTIVITY	Mmp8	-0.214422	-0.274963	-0.333066	-0.685052	0.360272	0.391299	0.214422	0.242436
PEPTIDASE ACTIVITY	Clca2	-0.214422	-0.274963	-0.333066	-0.685052	0.360272	0.391299	0.214422	0.242436
PEPTIDASE ACTIVITY	Nrip2	-0.442851	-0.503392	-0.561495	1.12214	0.131844	2.0504	-0.0140073	0.0140071
PEPTIDASE ACTIVITY	Adam21	-0.214422	-0.274963	-0.333066	-0.685052	0.360272	0.391299	0.214422	0.242436
PEPTIDASE ACTIVITY	Nlrp2	-0.214422	-0.274963	-0.333066	-0.685052	0.360272	0.391299	0.214422	0.242436
PEPTIDASE ACTIVITY	Fabp1	-0.214422	-0.274963	-0.333066	-0.685052	0.360272	0.391299	0.214422	0.242436
PEPTIDASE ACTIVITY	Tfpi2	-0.214422	-0.274963	-0.333066	-0.685052	0.360272	0.876726	0.214422	0.242436
PEPTIDASE ACTIVITY	Serpinb7	-0.214422	-0.274963	-0.333066	-0.685052	0.360272	0.391299	0.214422	0.242436
PEPTIDASE ACTIVITY	Serpinb3b	-0.214422	-0.274963	-0.333066	-0.685052	0.360272	0.391299	0.214422	0.242436
PEPTIDASE ACTIVITY	Cflar	-0.214422	-0.274963	-0.333066	-0.685052	0.360272	0.391299	0.214422	0.242436
PEPTIDASE ACTIVITY	Serpinb2	-0.228429	-0.28897	-0.347073	-0.699059	0.346265	0.377292	2.16389	0.228429
PEPTIDASE ACTIVITY	Serpinb3a	-0.214422	-0.274963	-0.333066	-0.685052	0.360272	0.391299	0.214422	0.242436
PEPTIDASE ACTIVITY	Mug2	-0.214422	-0.274963	-0.333066	-0.685052	0.360272	0.391299	0.214422	0.242436
PEPTIDASE ACTIVITY	Pparg	-2.67735	-0.680557	-0.647894	-0.898	0.647894	0.913676	0.6867	1.05387
PEPTIDASE ACTIVITY	Htra4	-0.214422	-0.274963	-0.333066	-0.685052	0.497776	0.391299	0.214422	0.242436
PEPTIDASE ACTIVITY	Wap	-0.214422	-0.274963	-0.333066	-0.685052	0.360272	0.391299	0.214422	0.242436
PEPTIDASE ACTIVITY	Trhde	-0.214422	-0.274963	-0.333066	-0.685052	0.360272	0.391299	0.214422	0.242436
PEPTIDASE ACTIVITY	Mmp1b	-0.214422	-0.274963	-0.333066	-0.685052	0.360272	0.391299	0.214422	0.242436
PEPTIDASE ACTIVITY	Nlrp12	-0.214422	-0.274963	-0.333066	-0.685052	0.360272	0.391299	0.214422	0.242436
PEPTIDASE ACTIVITY	Prss28	-0.214422	-0.274963	-0.333066	-0.685052	0.360272	0.391299	0.214422	0.242436
PEPTIDASE ACTIVITY	Cyct	-0.214422	-0.274963	-0.333066	-0.685052	0.360272	0.391299	0.214422	0.242436
PEPTIDASE ACTIVITY	Casp8ap2	-0.214422	-0.274963	-0.333066	-0.685052	0.360272	0.391299	0.214422	0.242436
PEPTIDASE ACTIVITY	Capns2	-0.214422	-0.274963	-0.333066	-0.685052	0.360272	0.391299	0.214422	0.242436
PEPTIDASE ACTIVITY	Klk1b9	-0.214422	-0.274963	-0.333066	-0.685052	0.360272	0.391299	0.214422	0.242436
PEPTIDASE ACTIVITY	Cpvl	-0.214422	-0.274963	-0.333066	-0.685052	0.360272	0.391299	0.214422	0.242436
PEPTIDASE ACTIVITY	Tll1	-0.214422	-0.274963	-0.333066	-0.685052	0.360272	0.391299	0.214422	0.242436
PEPTIDASE ACTIVITY	Klk4	-0.228429	-0.28897	-0.347073	-0.699059	0.346265	0.377292	2.30475	0.228429
PEPTIDASE ACTIVITY	Usp50	-0.214422	-0.274963	-0.333066	-0.685052	0.360272	0.391299	0.214422	1.77849
PEPTIDASE ACTIVITY	Mmel1	-0.214422	-0.274963	-0.333066	-0.685052	1.8457	0.391299	0.214422	0.242436
PEPTIDASE ACTIVITY	Serpinb9b	-0.214422	-0.274963	-0.333066	-0.685052	0.360272	0.391299	0.214422	0.242436
PEPTIDASE ACTIVITY	Gzmc	-0.214422	-0.274963	-0.333066	-0.685052	0.360272	0.391299	0.214422	0.242436
PEPTIDASE ACTIVITY	Wfdc15b	-0.255916	-0.316458	-0.172927	-0.726546	0.318778	0.349805	0.172927	1.30528
PEPTIDASE ACTIVITY	Serpinb10	-0.361874	-0.422416	-0.480519	-0.0669694	0.21282	1.24385	0.0669692	0.0949836
PEPTIDASE ACTIVITY	Stfa2	-0.214422	-0.274963	-0.333066	-0.685052	0.360272	0.391299	0.214422	0.242436
PEPTIDASE ACTIVITY	Cma2	-0.214422	-0.274963	-0.333066	-0.685052	0.360272	0.391299	0.214422	0.242436
PEPTIDASE ACTIVITY	Unc5cl	1.52603	1.80135	0.930334	-0.543642	0.2722	-1.09532	-0.2722	-1.38169
PEPTIDASE ACTIVITY	F9	-0.30286	-0.363402	-0.421505	-0.77349	1.53487	0.30286	1.61141	2.18962
PEPTIDASE ACTIVITY	Mmp20	-0.228429	-0.28897	-0.347073	-0.699059	0.346265	0.377292	1.46345	0.228429
PEPTIDASE ACTIVITY	Wfdc12	-0.214422	-0.274963	-0.333066	-0.685052	0.360272	0.391299	0.214422	0.242436
PEPTIDASE ACTIVITY	Usp27x	-0.214422	-0.274963	-0.333066	-0.685052	0.360272	0.391299	0.214422	0.242436
PEPTIDASE ACTIVITY	Masp2	0.184873	-0.184873	0.524627	0.937447	0.578238	-0.722357	-0.205043	-2.02503
PEPTIDASE ACTIVITY	Klk9	-0.214422	-0.274963	-0.333066	-0.685052	0.360272	2.42692	0.214422	0.242436
PEPTIDASE ACTIVITY	Wfdc6b	-0.214422	-0.274963	-0.333066	-0.685052	0.360272	0.391299	0.214422	0.242436
PEPTIDASE ACTIVITY	Adam2	-0.214422	-0.274963	-0.333066	-0.685052	0.360272	0.391299	0.214422	0.242436
PEPTIDASE ACTIVITY	Adam29	-0.214422	-0.274963	-0.333066	-0.685052	0.360272	0.391299	0.214422	0.242436
PEPTIDASE ACTIVITY	Scrn3	-0.214422	-0.274963	-0.333066	-0.685052	1.49778	0.391299	0.214422	0.242436
PEPTIDASE ACTIVITY	Mug1	-0.214422	-0.274963	-0.333066	-0.685052	0.360272	0.391299	0.214422	0.242436
PEPTIDASE ACTIVITY	Rest	0.00513411	-0.64037	-0.698473	-1.05046	-0.00513411	0.0258927	0.919404	1.41308
PEPTIDASE ACTIVITY	Ctsq	-0.214422	-0.274963	-0.333066	-0.685052	0.360272	0.391299	0.214422	0.242436
PEPTIDASE ACTIVITY	Mefv	-0.214422	-0.274963	-0.333066	-0.685052	0.360272	0.391299	0.214422	0.242436
PEPTIDASE ACTIVITY	Serpina3c	-0.287347	-0.347889	-0.405992	-0.757977	0.287347	0.318374	1.21189	3.27385
PEPTIDASE ACTIVITY	Prss32	-0.214422	-0.274963	-0.333066	-0.685052	0.360272	0.391299	0.214422	0.242436
PEPTIDASE ACTIVITY	Serpini2	-0.214422	-0.274963	-0.333066	-0.685052	0.360272	0.391299	0.214422	0.242436
PEPTIDASE ACTIVITY	Serpinb1b	-0.214422	-0.274963	-0.333066	-0.685052	1.8457	0.391299	0.214422	0.242436
PEPTIDASE ACTIVITY	Tnf	-0.214422	-0.274963	-0.333066	-0.685052	0.360272	0.391299	0.214422	0.242436
PEPTIDASE ACTIVITY	Slpi	-2.83664	-0.38622	-0.323017	0.745841	0.323017	1.29264	-1.92237	0.956501
PEPTIDASE ACTIVITY	Adam5	1.83899	-0.782266	2.24709	1.63546	-0.147031	0.147031	-0.292882	-0.264867
PEPTIDASE ACTIVITY	Dpep3	0.19557	-0.712969	-0.771072	-1.12306	1.64473	1.76065	1.77642	-0.19557
PEPTIDASE ACTIVITY	Cts8	-0.214422	-0.274963	-0.333066	-0.685052	0.360272	0.391299	0.214422	0.242436
PEPTIDASE ACTIVITY	Wfdc13	-0.214422	-0.274963	-0.333066	-0.685052	0.360272	0.391299	0.214422	0.242436
PEPTIDASE ACTIVITY	Acr	-0.214422	-0.274963	-0.333066	-0.685052	0.360272	1.65433	0.214422	2.50547
PEPTIDASE ACTIVITY	Ddi1	-0.214422	-0.274963	-0.333066	-0.685052	0.360272	0.391299	0.214422	0.242436
PEPTIDASE ACTIVITY	Pzp	-0.214422	-0.274963	-0.333066	-0.685052	0.360272	0.391299	0.214422	0.242436
PEPTIDASE ACTIVITY	Klk11	-0.214422	-0.274963	-0.333066	-0.685052	0.360272	0.391299	0.214422	0.242436
PEPTIDASE ACTIVITY	Dpp10	-0.214422	-0.274963	-0.333066	-0.685052	0.360272	0.391299	0.214422	0.242436
PEPTIDASE ACTIVITY	Spink5	-0.214422	-0.274963	-0.333066	-0.685052	0.360272	0.391299	0.214422	0.242436
PEPTIDASE ACTIVITY	Tmem27	-0.21181	-0.295464	0.468308	0.483168	0.39256	0.21181	-0.881495	-0.919157
PEPTIDASE ACTIVITY	Klk10	-0.515776	0.189217	0.213577	-0.986406	0.0589182	1.16033	-0.0869327	-0.0589182
PEPTIDASE ACTIVITY	Psma8	1.4018	-0.29815	-1.47173	-2.08675	1.09608	0.42256	0.29815	-1.15926
PEPTIDASE ACTIVITY	Avp	-0.294745	-0.355287	-0.41339	-0.279949	0.279949	0.310976	1.67015	1.01011
PEPTIDASE ACTIVITY	F12	-0.228429	-0.28897	-0.347073	-0.699059	0.346265	0.377292	0.93738	0.228429
PEPTIDASE ACTIVITY	Prss12	-0.273814	-0.199026	-0.879978	-1.11729	0.444345	0.199026	1.41657	1.46069
PEPTIDASE ACTIVITY	Serpina6	-0.30286	-0.363402	-0.421505	-0.77349	2.7828	0.30286	0.804055	1.87646
PEPTIDASE ACTIVITY	Capn13	-0.228429	-0.28897	-0.347073	-0.699059	2.27226	2.22529	1.63337	0.228429
PEPTIDASE ACTIVITY	Egfbp2	1.50144	0.341367	-0.787125	-0.416645	-0.0233972	-0.13676	0.0233971	0.788377
PEPTIDASE ACTIVITY	Spink10	-0.228429	-0.28897	-0.347073	-0.699059	0.346265	0.377292	0.965949	0.228429
PEPTIDASE ACTIVITY	Try4	-0.214422	-0.274963	-0.333066	-0.685052	0.360272	0.391299	0.214422	0.242436
PEPTIDASE ACTIVITY	Ctss	0.208091	-0.508496	0.896801	-0.208091	-1.59573	0.757228	1.08624	-0.787564
PEPTIDASE ACTIVITY	Il6	-0.228429	-0.28897	-0.347073	-0.699059	0.346265	0.377292	2.04841	0.228429
PEPTIDASE ACTIVITY	Serpina5	-0.228429	-0.28897	-0.347073	-0.699059	0.346265	0.377292	1.40205	0.228429
PEPTIDASE ACTIVITY	Prss2	-0.658959	0.912767	-0.777604	-1.12959	-0.0842652	0.0842652	0.148396	0.868288
PEPTIDASE ACTIVITY	AF366264	-1.74102	0.0915202	0.69053	-2.51651	0.917087	0.25374	-1.53457	-0.0915202
PEPTIDASE ACTIVITY	Erap1	-0.315668	-0.113175	-0.434313	-0.786298	0.259026	0.290053	0.113175	0.14119
PEPTIDASE ACTIVITY	Serpina11	-0.214422	-0.274963	-0.333066	-0.685052	0.360272	0.391299	0.214422	0.242436
PEPTIDASE ACTIVITY	Cst11	-0.665744	0.647594	-0.333727	0.00112939	-0.848193	-0.00112939	0.31564	0.598469
PEPTIDASE ACTIVITY	P2rx1	-0.291454	0.0838332	-0.0838335	-0.155565	0.193642	-0.275357	0.168086	0.549869
PEPTIDASE ACTIVITY	Acvr1c	-0.214422	-0.274963	-0.333066	-0.685052	1.28627	0.391299	0.214422	0.242436
PEPTIDASE ACTIVITY	Cd27	-0.807784	0.202063	-0.926429	1.5494	1.39918	-0.202063	2.28402	-0.350927
PEPTIDASE ACTIVITY	Usp43	-0.0224272	-0.463791	0.0224272	0.535512	0.746354	0.392297	-0.419817	-0.191504
PEPTIDASE ACTIVITY	Itih1	0.261865	0.0138645	0.899455	1.10831	-0.0138645	-0.592604	-1.06456	-2.15373
PEPTIDASE ACTIVITY	Serpina3k	-0.214422	-0.274963	-0.333066	-0.685052	0.360272	0.391299	0.214422	2.37994
PEPTIDASE ACTIVITY	Usp46	-0.0444307	0.0198879	-1.45473	-1.02779	0.0957742	0.176001	0.0568378	-0.0198879
PEPTIDASE ACTIVITY	Mcpt9	-0.214422	-0.274963	-0.333066	-0.685052	0.360272	0.391299	0.214422	0.242436
PEPTIDASE ACTIVITY	Klk15	0.307639	0.0477889	0.726652	-1.79526	0.176065	-0.718908	-0.0477889	-0.867771
PEPTIDASE ACTIVITY	Gzmn	0.520776	-1.50229	-0.338001	-3.87585	0.966484	0.338001	0.534582	-0.810862
PEPTIDASE ACTIVITY	Klk1b27	-0.705526	-0.271303	-2.54664	0.271303	1.68896	1.98508	-1.11162	0.461825
PEPTIDASE ACTIVITY	Tmprss11a	0.166098	-1.5383	1.42597	-0.404067	-0.166098	1.18686	1.29686	-2.28393
PEPTIDASE ACTIVITY	Mmp9	-0.989845	-0.551581	-0.205787	0.205787	-0.210793	1.2216	0.573647	0.671371
PEPTIDASE ACTIVITY	Psmb11	-0.362477	0.362477	0.470623	0.434666	0.472084	-0.834758	-0.596599	-1.83162
PEPTIDASE ACTIVITY	Agbl2	-0.986252	-1.04679	0.380531	-1.45688	1.35398	-0.380531	2.91508	1.39661
PEPTIDASE ACTIVITY	Cd109	-0.532201	-1.49706	-0.762207	-1.27413	0.610872	0.532201	0.968992	1.03378
PEPTIDASE ACTIVITY	Akt1	0.483053	-0.362266	0.448387	0.355136	-1.75874	-1.6346	0.0465003	-0.0465003
PEPTIDASE ACTIVITY	Cma1	-0.939626	-1.00017	0.829255	0.333905	-0.364932	-0.333905	1.47107	1.34505
PEPTIDASE ACTIVITY	Ift57	-0.364265	1.41344	-0.620413	-0.972399	0.0729256	1.64001	-0.0729253	0.803086
PEPTIDASE ACTIVITY	Alg13	-0.165685	-0.406048	-0.330134	0.635148	0.00892162	0.0838914	-0.00892162	0.0593564
PEPTIDASE ACTIVITY	Xdh	0.208131	0.0194325	-0.412263	-0.230398	-0.503479	-0.0194325	0.231523	0.457844
PEPTIDASE ACTIVITY	Usp18	-0.267865	-1.7801	0.102238	0.608043	0.692484	0.886161	-0.111394	-0.102238
PEPTIDASE ACTIVITY	Foxl2	-1.20821	-0.0881811	0.0881811	-0.193415	-0.452945	0.916883	0.837303	0.589683
PEPTIDASE ACTIVITY	Ggt6	0.40124	0.586381	0.794732	-0.131585	0.131585	-1.32719	-0.582927	-0.262462
PEPTIDASE ACTIVITY	Cfb	0.295393	0.432322	0.267352	0.996874	-0.432288	-0.368685	-0.267352	-0.290563
PEPTIDASE ACTIVITY	Spink11	-0.53602	0.666473	-0.0697014	-1.00665	1.84603	0.0697014	0.892824	-0.0791619
PEPTIDASE ACTIVITY	Klk1	0.329746	0.226858	-0.599238	-0.226858	0.855941	0.408921	-0.802723	-1.3509
PEPTIDASE ACTIVITY	Serpinb3c	-0.214422	-0.274963	-0.333066	-0.685052	0.360272	0.391299	0.214422	0.242436
PEPTIDASE ACTIVITY	Umodl1	0.328657	-0.994919	-0.46806	-1.40501	0.405851	-0.328657	1.5988	1.87298
PEPTIDASE ACTIVITY	Spink12	-0.214422	-0.274963	-0.333066	-0.685052	0.360272	0.391299	0.214422	1.6754
PEPTIDASE ACTIVITY	Spink8	0.711004	0.951775	1.34835	1.72509	-0.711004	-0.995332	-1.33702	-1.90319
PEPTIDASE ACTIVITY	Lap3	0.339667	-2.6084	-1.90097	0.119015	1.19676	-0.942137	-0.119015	0.287511
PEPTIDASE ACTIVITY	Pi16	-0.508143	-0.568684	0.051285	-0.978772	1.20406	0.0975785	1.18374	-0.0512848
PEPTIDASE ACTIVITY	Ctla2a	-0.717065	-0.582695	0.629485	0.325971	-0.325971	-0.517336	0.618064	0.591817
PEPTIDASE ACTIVITY	Adamts15	0.590511	0.486592	0.0949824	0.403456	-0.0949826	-0.830466	-0.461602	-0.844844
PEPTIDASE ACTIVITY	Serpina1f	-0.228429	-0.28897	-0.347073	-0.699059	0.346265	0.377292	1.57893	0.228429
PEPTIDASE ACTIVITY	Ngp	-0.515776	2.51115	-0.63442	-0.986406	0.0589182	0.0899451	2.20585	-0.0589182
PEPTIDASE ACTIVITY	Hc	2.80211	-0.650749	1.13914	-1.06084	-0.0155134	0.0155134	-0.161364	1.71465
PEPTIDASE ACTIVITY	Spink4	1.51413	-0.650749	-0.708852	-1.06084	-0.0155134	0.0155134	2.04027	0.937039
PEPTIDASE ACTIVITY	Gzmk	-0.501769	2.80226	-0.620413	-0.972399	0.0729256	0.103952	-0.0729253	0.633161
PEPTIDASE ACTIVITY	Ctsk	-3.63136	-0.299586	0.513028	-0.175993	0.236114	0.175993	0.464237	-0.387908
PEPTIDASE ACTIVITY	Usp49	-1.20084	-1.26138	-0.734522	0.734522	1.11801	1.62211	0.993538	-0.743983
PEPTIDASE ACTIVITY	4930486L24Rik	-0.0877223	-0.670685	-0.18822	-0.487094	0.990546	0.443037	0.8187	0.0877223
PEPTIDASE ACTIVITY	Mmp23	-0.188611	0.355227	0.518414	0.683646	-0.216581	0.0595579	-3.38035	-0.0595579
PEPTIDASE ACTIVITY	8030411F24Rik	-0.0103792	0.832403	-0.360349	0.775331	-0.332592	0.0103792	-2.0145	0.151023
PEPTIDASE ACTIVITY	Prss27	-0.63854	-0.699081	0.0638456	-1.10917	-0.0638456	1.40014	1.59766	2.00946
PEPTIDASE ACTIVITY	Klk7	-3.24519	-0.477915	0.412267	0.181418	-0.782973	-0.128509	0.128509	0.709916
PEPTIDASE ACTIVITY	Klk1b16	-0.228429	-0.28897	-0.347073	-0.699059	2.06873	0.377292	2.71138	0.228429
PEPTIDASE ACTIVITY	Ggt1	0.352157	0.187637	0.61716	0.0311396	-0.819701	-0.373636	-0.0311396	-0.905828
PEPTIDASE ACTIVITY	Sfrp2	-0.590208	2.23678	-0.708852	-1.06084	-0.0155134	0.0155134	2.72616	1.58912
PEPTIDASE ACTIVITY	Plau	0.138075	-0.248695	-1.26855	-1.11016	0.232143	0.174209	0.0424974	-0.0424972
PEPTIDASE ACTIVITY	Pcsk1n	0.127786	-1.61348	-3.43711	-0.452816	1.35215	-0.127786	0.460871	0.530705
PEPTIDASE ACTIVITY	Nrip3	-0.114983	-0.619333	-0.321719	-0.502593	0.114983	0.171321	1.22844	0.91506
PEPTIDASE ACTIVITY	Pycard	0.354734	0.15234	0.365235	-4.73261e-05	4.73261e-05	-1.35666	-0.726179	-1.05486
PEPTIDASE ACTIVITY	Cst3	-0.342621	-0.420203	-0.203529	-0.372573	0.316075	0.237988	0.203529	0.256621
PEPTIDASE ACTIVITY	Ctsr	0.505724	-0.24203	-0.324795	-0.604024	1.30498	0.24203	0.493995	-0.285345
PEPTIDASE ACTIVITY	Pip	-0.214422	-0.274963	-0.333066	-0.685052	0.360272	0.391299	0.214422	0.242436
PEPTIDASE ACTIVITY	Cck	-0.165613	0.165613	0.632601	0.803114	-3.23477	-1.61879	-1.70255	0.32546
PEPTIDASE ACTIVITY	Tmprss11b	-0.419418	-0.13962	0.833305	0.511692	-1.85802	-1.41196	0.380792	0.13962
PEPTIDASE ACTIVITY	Serpinb9c	-0.795014	-0.451165	-2.67919	0.734356	-1.98585	0.451165	0.63383	0.457024
PEPTIDASE ACTIVITY	2010005H15Rik	-0.515776	-0.576318	-0.63442	1.30638	0.0589182	0.0899451	2.72042	-0.0589182
PEPTIDASE ACTIVITY	Adamts20	0.665603	0.93521	-1.84536	-2.19734	1.26752	1.56831	-0.665603	-1.26986
PEPTIDASE ACTIVITY	Asrgl1	-0.214422	-0.274963	-0.333066	-0.685052	0.360272	2.85073	0.214422	0.242436
PEPTIDASE ACTIVITY	Adam24	-0.214422	-0.274963	-0.333066	-0.685052	2.12581	3.21912	0.214422	1.00797
PEPTIDASE ACTIVITY	Ctsd	0.00128675	0.107148	0.0450101	0.437246	-0.653969	-0.929045	-0.910002	-0.00128675
PEPTIDASE ACTIVITY	Nek5	-1.5174	0.54544	-1.23395	0.135352	-0.135352	0.430712	-0.895913	1.1765
PEPTIDASE ACTIVITY	Ctsh	-0.160332	-0.457989	-0.196499	-0.295573	0.37742	0.348585	0.196784	0.160331
PEPTIDASE ACTIVITY	Serpina1b	-0.0101433	-0.0758247	0.166077	0.0441084	0.0101433	0.0343208	-3.18839	-3.16362
PEPTIDASE ACTIVITY	Alox12	0.0212007	-0.821496	0.420304	0.530733	-0.0212007	0.0234094	-1.0331	-1.11967
PEPTIDASE ACTIVITY	Pcsk2	-0.442851	-0.0179653	-0.561495	0.852054	0.131844	0.16287	-0.0140073	0.0140071
PEPTIDASE ACTIVITY	Sfrp1	0.182577	0.621769	0.628622	0.459609	-0.236034	-0.982615	-0.182577	-0.394513
PEPTIDASE ACTIVITY	Adamts12	-0.515776	0.423682	0.131114	-0.986406	0.0589182	0.0899451	-0.0869327	-0.0589182
PEPTIDASE ACTIVITY	Cpb1	-0.515776	2.23104	-0.63442	-0.986406	0.0589182	0.0899451	0.49803	-0.0589182
PEPTIDASE ACTIVITY	Plg	-0.442851	-0.503392	-0.561495	0.519479	0.269347	0.16287	-0.0140073	0.0140071
PEPTIDASE ACTIVITY	Epha7	-0.714023	-0.978923	0.00926805	-2.00568	-0.00926805	0.931962	0.728367	0.457858
PEPTIDASE ACTIVITY	Mmp24	-0.442851	-0.503392	0.0234675	-0.913481	0.131844	0.16287	-0.0140073	0.0140071
PEPTIDASE ACTIVITY	Agtpbp1	-0.515776	0.271679	-0.63442	-0.986406	0.0589182	0.0899451	1.29158	-0.0589182
PEPTIDASE ACTIVITY	Ky	-0.214422	-0.274963	-0.333066	-0.685052	0.360272	0.391299	0.214422	0.242436
PEPTIDASE ACTIVITY	Serping1	-1.01962	-0.672795	0.000733852	-0.0110583	0.0766888	0.320709	0.0831695	-0.000733852
PEPTIDASE ACTIVITY	Usp19	-0.590208	1.31272	0.217147	2.00955	-0.0155134	0.0155134	-0.161364	-0.13335
PEPTIDASE ACTIVITY	Adam12	-0.442851	-0.503392	-0.561495	0.622572	0.131844	0.16287	-0.0140073	0.0140071
PEPTIDASE ACTIVITY	Malt1	-0.94248	-1.85102	-1.90912	0.683752	-0.0782788	0.0782789	1.52589	0.803885
PEPTIDASE ACTIVITY	Tpp2	-0.0739169	-0.383192	0.612774	0.81341	0.216584	0.0204735	-0.119244	-0.020474
PEPTIDASE ACTIVITY	Hip1	-0.0554311	0.0554311	-0.581734	-0.0726957	0.129163	-0.135794	0.199041	0.423453
PEPTIDASE ACTIVITY	Mmp16	-0.0446336	2.29692	-0.511201	1.43227	0.0446336	0.0756605	-0.101217	-0.0732028
PEPTIDASE ACTIVITY	Adam11	-0.517282	0.644569	-0.635926	-0.987912	1.25905	0.088439	-0.0884387	0.733125
PEPTIDASE ACTIVITY	Adam23	-1.53034	-1.59088	1.07348	-2.00097	1.27702	1.27702	1.27702	-1.07348
PEPTIDASE ACTIVITY	Mbtps1	-0.147275	0.0833185	0.720576	0.45632	-0.0833185	0.138757	-1.21646	-0.482175
PEPTIDASE ACTIVITY	Mme	-0.378272	2.07903	-0.63442	-0.986406	0.0589182	0.0899451	1.76106	-0.0589182
PEPTIDASE ACTIVITY	Spock1	-0.442851	-0.503392	-0.561495	2.33445	0.131844	0.16287	-0.0140073	0.0140071
PEPTIDASE ACTIVITY	Bcl2l11	-0.368444	-0.364613	-0.602008	-0.259701	0.450002	0.428247	0.298486	0.259702
PEPTIDASE ACTIVITY	Proz	0.133496	-0.133496	0.844927	1.47935	0.386262	-2.43071	-0.607585	-0.509182
PEPTIDASE ACTIVITY	Itih3	-0.175377	-0.00690746	0.0783281	0.0798006	0.0944171	0.00690746	-0.281369	-0.328052
PEPTIDASE ACTIVITY	Usp29	-0.635357	-1.18133	1.76057	0.54609	-0.54609	1.52056	-0.691941	1.44041
PEPTIDASE ACTIVITY	Nodal	0.0965663	0.941388	-1.4144	-3.02942	-0.0965663	1.29486	0.718055	-1.6165
PEPTIDASE ACTIVITY	Map2k5	-0.247961	-0.199621	-0.00661612	-0.060595	0.00661612	0.0987797	0.382831	0.464663
PEPTIDASE ACTIVITY	Htra3	-1.99155	-2.01533	0.0483081	-0.0483081	-0.344254	0.0522909	0.634873	0.918802
PEPTIDASE ACTIVITY	Serpinh1	-0.257899	-0.348716	-0.0157518	-0.129745	0.0157518	0.144082	0.0523834	0.119164
PEPTIDASE ACTIVITY	Adamts1	0.00738168	-0.327336	-0.781523	-0.66525	-0.00738168	0.132401	0.0449271	0.0150726
PEPTIDASE ACTIVITY	Gsn	0.476596	0.448327	-0.992329	-1.04782	0.207606	0.418192	-0.384921	-0.207606
PEPTIDASE ACTIVITY	Bok	-0.228429	-0.28897	-0.347073	-0.699059	2.77922	0.514796	0.463449	0.228429
PEPTIDASE ACTIVITY	Serpina7	-1.03129	0.586241	-0.664507	0.498081	0.865333	-0.425568	-0.602446	0.425568
PEPTIDASE ACTIVITY	Eif2ak3	-2.70851	-0.160244	0.696406	0.185431	-2.13382	0.160244	0.256385	-0.364129
PEPTIDASE ACTIVITY	Mapk9	-0.442851	1.12888	-0.561495	-0.913481	2.39488	0.16287	-0.0140073	0.0140071
PEPTIDASE ACTIVITY	BC051665	-0.214422	-0.274963	-0.333066	-0.685052	0.360272	0.391299	0.214422	0.242436
PEPTIDASE ACTIVITY	Cd44	-0.214422	-0.274963	-0.333066	-0.685052	0.360272	0.391299	0.214422	0.242436
PEPTIDASE ACTIVITY	Gzme	-0.214422	-0.274963	-0.333066	-0.685052	3.73878	3.37315	0.214422	0.242436
PEPTIDASE ACTIVITY	Prss16	-0.442851	-0.503392	-0.561495	1.46503	0.131844	2.23326	-0.0140073	0.0140071
PEPTIDASE ACTIVITY	Bcl10	-0.112185	-0.367094	0.0199633	-0.00273609	0.101515	0.00273657	0.0402546	-0.0237064
PEPTIDASE ACTIVITY	Mmp28	-0.0969117	-0.420488	-0.47859	-0.830576	0.214748	0.245775	0.447409	0.0969117
PEPTIDASE ACTIVITY	F8	-0.94024	-1.11524	0.0752809	-0.0646944	0.0646944	0.517548	0.426139	-0.0806229
PEPTIDASE ACTIVITY	Ep300	-0.0702577	-0.203718	0.0723901	0.0807862	-0.107827	-0.200436	0.0702577	0.118096
PEPTIDASE ACTIVITY	Hsf1	-0.214422	-0.274963	-0.333066	-0.685052	0.360272	0.391299	0.214422	0.242436
PEPTIDASE ACTIVITY	Ctse	-0.442851	0.496608	-0.561495	-0.913481	0.131844	0.16287	-0.0140073	0.0140071
PEPTIDASE ACTIVITY	Thbs1	-0.214422	-0.274963	-0.333066	-0.685052	0.360272	0.391299	0.214422	0.242436
PEPTIDASE ACTIVITY	Adam8	-0.514292	0.0574343	-0.632937	0.882974	0.867757	0.524388	-0.085449	-0.0574346
PEPTIDASE ACTIVITY	Pcsk1	-0.442851	-0.503392	-0.561495	0.622572	0.394878	0.16287	-0.0140073	0.0140071
PEPTIDASE ACTIVITY	Aebp1	-0.228429	-0.28897	-0.347073	-0.699059	0.346265	1.7558	0.463449	0.228429
PEPTIDASE ACTIVITY	Folh1	-0.670114	-0.730656	-0.788759	-1.14074	0.670114	2.8425	1.02176	2.75022
PEPTIDASE ACTIVITY	Cradd	-0.442851	1.72927	-0.561495	-0.913481	0.131844	0.16287	-0.0140073	0.0140071
PEPTIDASE ACTIVITY	Taf2	-0.872167	0.205773	0.438954	0.11859	0.0287548	-0.0287548	-0.214793	-0.470172
PEPTIDASE ACTIVITY	Pmaip1	-0.214422	-0.274963	-0.333066	-0.685052	0.360272	0.391299	0.214422	0.242436
PEPTIDASE ACTIVITY	4930444G20Rik	-0.214422	-0.274963	-0.333066	-0.685052	0.360272	0.391299	0.214422	0.242436
PEPTIDASE ACTIVITY	Usp53	-0.214422	-0.274963	-0.333066	-0.685052	0.360272	0.391299	0.214422	0.242436
PEPTIDASE ACTIVITY	Trp63	-0.214422	-0.274963	-0.333066	-0.685052	0.360272	0.391299	0.214422	0.242436
PEPTIDASE ACTIVITY	Akt2	-0.214422	-0.274963	-0.333066	-0.685052	0.360272	1.5288	0.214422	0.242436
PEPTIDASE ACTIVITY	Klkb1	-0.590208	0.486754	2.19804	2.17182	-0.0155134	0.0155134	-0.161364	-0.13335
PEPTIDASE ACTIVITY	Ace	-0.0290645	-0.159711	-0.278953	0.0290645	-0.339332	0.0612685	0.482874	0.563741
PEPTIDASE ACTIVITY	Tmprss6	-0.214422	-0.274963	-0.333066	-0.685052	0.360272	0.391299	0.214422	0.242436
PEPTIDASE ACTIVITY	Snca	-0.220979	0.220979	1.21837	1.31837	-1.49428	-1.46326	0.464204	-1.61212
PEPTIDASE ACTIVITY	Psmb3	-0.241096	-0.357775	-0.045227	-0.253461	0.302582	0.242397	0.267927	0.045228
PEPTIDASE ACTIVITY	Gpc3	-0.214422	-0.274963	-0.333066	-0.685052	2.99254	0.769811	0.214422	0.242436
PEPTIDASE ACTIVITY	Bid	-2.52392	0.585464	1.46025	-0.206053	0.206053	-2.0557	-0.30658	1.17395
PEPTIDASE ACTIVITY	Sox7	-0.363416	-0.869473	-0.488761	-0.468656	0.363415	0.467179	0.863906	0.808041
PEPTIDASE ACTIVITY	Tmprss5	-0.228429	-0.28897	-0.347073	-0.699059	0.346265	0.377292	1.87849	0.228429
PEPTIDASE ACTIVITY	St14	-0.590208	-0.650749	1.25462	1.31767	-0.0155134	0.0155134	-0.161364	0.352077
PEPTIDASE ACTIVITY	Mmp14	-2.68867	0.745555	-2.94482	0.136158	0.748523	-0.116113	-0.589973	0.116113
PEPTIDASE ACTIVITY	Casp3	-2.15544	0.320071	0.973843	1.22193	-1.58075	-1.54972	0.506064	-0.320071
PEPTIDASE ACTIVITY	Src	-0.0339465	-0.228235	0.42259	0.114403	-0.0863066	-0.12613	0.0339465	0.159758
PEPTIDASE ACTIVITY	Tmprss4	1.20192	1.15945	-2.48962	-2.8416	0.14858	0.69418	-1.94213	-0.14858
PEPTIDASE ACTIVITY	Bcl2a1d	-0.741507	1.20884	0.487772	0.0102552	-0.751775	-0.0102552	0.730405	-1.42215
PEPTIDASE ACTIVITY	Sox2	-0.515776	2.74561	-0.63442	1.54965	0.0589182	0.0899451	-0.0869327	-0.0589182
PEPTIDASE ACTIVITY	Zranb1	-0.219934	-0.182062	0.12736	0.0527635	-0.133859	-0.0527635	0.107094	0.158675
PEPTIDASE ACTIVITY	2010111I01Rik	-0.214422	-0.274963	-0.333066	-0.685052	0.360272	0.528803	0.214422	1.24244
PEPTIDASE ACTIVITY	Psmb8	-0.124135	-0.302514	-0.423352	0.552988	-1.89994	0.235425	0.124135	1.15215
PEPTIDASE ACTIVITY	Adamts9	-0.231136	-0.411495	-0.13615	-0.0186138	0.0186143	0.0986533	0.202883	0.284584
PEPTIDASE ACTIVITY	Wfikkn2	0.424154	-0.0735964	-0.0330149	-0.535679	1.13378	0.667305	-0.4975	0.0330149
PEPTIDASE ACTIVITY	Mbtps2	0.319008	-0.159561	-0.451073	-0.10316	0.757542	0.244864	-0.173675	0.10316
PEPTIDASE ACTIVITY	Psen2	-0.0317144	-0.699509	0.331711	0.438686	0.0783472	0.0101056	-0.0101051	-0.275861
PEPTIDASE ACTIVITY	Cdh1	0.0812149	0.0154643	0.247018	0.314053	-0.0446677	-0.0487542	-0.0154638	-0.201038
PEPTIDASE ACTIVITY	Dhcr24	-0.195896	-0.42446	-0.260814	-0.292449	0.250328	0.200312	0.195896	0.24278
PEPTIDASE ACTIVITY	Plat	-0.214422	-0.274963	-0.333066	-0.685052	0.360272	0.391299	0.214422	0.242436
PEPTIDASE ACTIVITY	Scrn1	-0.844547	-0.0466434	0.495013	0.0466434	0.423308	0.199616	-0.362755	-0.283667
PEPTIDASE ACTIVITY	Capn2	-0.158092	0.316443	0.034972	0.390945	-0.0424757	-0.0349717	0.312572	-0.110625
PEPTIDASE ACTIVITY	Dpp6	-0.515776	0.883114	0.851006	-0.986406	0.0589182	0.0899451	-0.0869327	-0.0589182
PEPTIDASE ACTIVITY	Adam15	-0.493114	-0.553656	-0.611758	0.0362561	0.0815802	0.598034	0.198764	-0.0362563
PEPTIDASE ACTIVITY	Crim1	-0.112132	-0.079564	0.079564	0.412421	-0.933366	-0.377678	0.939642	0.464635
PEPTIDASE ACTIVITY	Map3k5	-1.45031	1.41514	1.43104	0.844592	-0.875619	-0.844592	1.58734	-0.993455
PEPTIDASE ACTIVITY	App	-0.341194	-0.576288	-0.0743179	-0.153755	0.081387	0.139751	0.250777	0.0743179
PEPTIDASE ACTIVITY	Mep1b	-0.201061	0.0928284	1.41543	-0.0928284	1.33664	-0.144233	1.06355	-0.293096
PEPTIDASE ACTIVITY	Hgf	-0.503902	-0.355691	0.381766	0.230478	0.513636	0.20193	-0.690579	-0.20193
PEPTIDASE ACTIVITY	Lef1	-0.344355	-0.404897	-0.0844879	-0.814985	0.230339	0.261366	0.0844881	0.112503
PEPTIDASE ACTIVITY	Pcsk5	-0.344812	-0.235428	1.45029	1.0637	-0.407547	-0.502052	0.76853	0.235428
PEPTIDASE ACTIVITY	Casp12	-0.323253	1.84569	0.582764	1.02056	0.200815	-1.25359	-1.43046	-0.200815
PEPTIDASE ACTIVITY	Usp15	-0.214422	-0.274963	-0.333066	-0.685052	0.360272	0.391299	0.214422	0.242436
PEPTIDASE ACTIVITY	Usp33	-0.442851	0.566997	-0.561495	-0.913481	0.131844	0.16287	-0.0140073	0.0140071
PEPTIDASE ACTIVITY	Usp14	-0.228429	-0.28897	-0.347073	-0.699059	0.346265	0.377292	1.52234	0.228429
PEPTIDASE ACTIVITY	Mgmt	-0.214422	-0.274963	-0.333066	-0.685052	0.360272	0.391299	0.214422	0.242436
PEPTIDASE ACTIVITY	Usp9x	-0.515776	1.18922	1.13111	-0.607894	0.0589182	0.0899451	-0.0869327	-0.0589182
PEPTIDASE ACTIVITY	Adamts16	-0.896485	0.705938	-1.86313	-0.952078	0.315639	1.98225	-0.315639	0.390447
PEPTIDASE ACTIVITY	Igbp1	-0.214422	-0.274963	-0.333066	-0.685052	0.360272	0.391299	0.214422	0.242436
PEPTIDASE ACTIVITY	Dpep2	-0.590208	1.02732	-0.708852	0.202197	-0.0155134	0.0155134	-0.161364	2.35208
PEPTIDASE ACTIVITY	Robo1	-0.457121	-0.533459	0.0216522	0.091754	0.104422	-0.0216527	0.142714	-0.0912218
PEPTIDASE ACTIVITY	Crbn	-0.515776	-0.576318	0.435969	-0.986406	0.0589182	0.0899451	1.1147	-0.0589182
PEPTIDASE ACTIVITY	H13	-0.222968	-0.316035	0.0916879	-0.155328	0.41905	-0.0916882	0.908435	0.815786
PEPTIDASE ACTIVITY	Tfpi	-0.214422	-0.274963	-0.333066	-0.685052	0.360272	0.391299	0.214422	0.242436
PEPTIDASE ACTIVITY	Psen1	-0.214422	-0.274963	-0.333066	-0.685052	0.360272	0.391299	0.214422	0.242436
PEPTIDASE ACTIVITY	Usp25	-0.620595	-0.244696	-0.308605	0.289095	0.257086	-0.207519	0.361502	0.207519
PEPTIDASE ACTIVITY	Adam22	-0.501769	-0.56231	0.305586	-0.972399	0.0729256	0.951949	-0.0729253	0.633161
PEPTIDASE ACTIVITY	Birc6	-0.995795	2.048	1.86741	0.4211	-0.421101	1.288	-0.566952	-0.538937
PEPTIDASE ACTIVITY	Reln	-1.2838	1.44225	-1.40245	-1.07636	-0.709108	0.857972	1.80039	0.709108

## Sheet: Ca+_Signaling
PROCESS	GENES	3YS679(YS)	3YS679_REP(YS)	4YS682(YS)	4YS682_REP(YS)	7YS676(YS)	7YS676_REP(YS)	8YS669(YS)	8YS669_REP(YS)
REGULATION OF CALCIUM-MEDIATED SIGNALING	Hap1	0.504408	0.892535	-1.60519	-0.0407001	-0.400891	-0.474833	1.16726	0.0407002
REGULATION OF CALCIUM-MEDIATED SIGNALING	Gstm7	0.0974798	0.522365	-0.173168	-0.182009	-0.327826	-0.0951655	0.0951655	0.333947
REGULATION OF CALCIUM-MEDIATED SIGNALING	Cd24a	-0.269821	-0.236951	-0.194614	-0.313401	0.194614	0.429311	0.995717	1.06632
REGULATION OF CALCIUM-MEDIATED SIGNALING	Rgn	-0.433936	-0.778271	-0.405739	0.0295459	0.26414	0.171785	0.454338	-0.0295459
REGULATION OF CALCIUM-MEDIATED SIGNALING	Actn3	-0.214422	-0.274963	-0.239957	-0.685052	0.360272	0.391299	0.214422	1.19353
REGULATION OF CALCIUM-MEDIATED SIGNALING	Fkbp1a	-0.160173	-0.192197	-0.431389	-0.539454	0.325498	0.327037	0.160173	0.207934
REGULATION OF CALCIUM-MEDIATED SIGNALING	P2rx4	-0.123108	-0.121592	-0.266979	-0.229774	0.176706	0.252071	0.178405	0.121593
REGULATION OF CALCIUM-MEDIATED SIGNALING	Igf1	-0.514877	-0.78019	-0.569432	-0.715997	0.518127	0.514877	0.761858	0.77662
REGULATION OF CALCIUM-MEDIATED SIGNALING	Atp2b4	0.274862	0.422686	0.589816	-0.0175641	-0.0345247	-0.805558	0.0175641	-0.0401514
REGULATION OF CALCIUM-MEDIATED SIGNALING	Rcan1	0.161231	-0.271875	-1.60324	-1.45562	0.779853	0.706871	0.0472212	-0.0472207
REGULATION OF CALCIUM-MEDIATED SIGNALING	Lmcd1	-3.23676	-3.2973	-0.913565	-0.439353	0.447854	0.439353	0.514013	0.883065
REGULATION OF CALCIUM-MEDIATED SIGNALING	Cd3e	-0.442851	-0.503392	-0.561495	1.20753	1.05784	2.18079	-0.0140073	0.0140071
REGULATION OF CALCIUM-MEDIATED SIGNALING	Akap6	-0.426864	-0.00197887	-0.545509	-0.897494	0.14783	0.178857	0.00197911	0.0299935
REGULATION OF CALCIUM-MEDIATED SIGNALING	Ccl4	-0.214422	-0.274963	-0.333066	-0.685052	0.360272	0.391299	0.214422	0.242436
REGULATION OF CALCIUM-MEDIATED SIGNALING	Jsrp1	-0.515776	-0.576318	2.27247	-0.986406	0.0589182	3.08995	0.49803	-0.0589182
REGULATION OF CALCIUM-MEDIATED SIGNALING	Zap70	-0.659708	0.723356	-1.17428	-1.8673	1.21364	0.659708	1.14765	-0.939816
REGULATION OF CALCIUM-MEDIATED SIGNALING	Rcan2	0.308336	-1.30802	-2.10309	-0.443103	1.03209	-0.308336	1.53751	1.18023
REGULATION OF CALCIUM-MEDIATED SIGNALING	Jph2	0.0970674	0.214863	-1.86351	0.369465	-1.22567	-2.05971	0.115927	-0.0970674
REGULATION OF CALCIUM-MEDIATED SIGNALING	Tmem100	-0.326338	-0.207838	-1.29298	-1.42592	0.211793	0.269238	0.334151	0.207838
REGULATION OF CALCIUM-MEDIATED SIGNALING	Lhcgr	-0.214422	-0.274963	-0.333066	-0.685052	0.360272	0.391299	0.214422	1.09043
REGULATION OF CALCIUM-MEDIATED SIGNALING	Trat1	-0.214422	-0.274963	-0.333066	-0.685052	0.360272	0.391299	0.214422	0.920508
REGULATION OF CALCIUM-MEDIATED SIGNALING	Cd8a	-0.214422	-0.274963	-0.333066	-0.685052	0.360272	0.391299	0.214422	0.242436
REGULATION OF CALCIUM-MEDIATED SIGNALING	Gpr143	-0.214422	-0.274963	-0.333066	-0.685052	3.06071	0.391299	0.214422	0.242436
REGULATION OF CALCIUM-MEDIATED SIGNALING	Casq2	-0.228429	-0.28897	-0.347073	-0.699059	0.346265	0.377292	0.578926	0.228429
REGULATION OF CALCIUM-MEDIATED SIGNALING	Trem2	-2.49579	-0.668811	-2.61444	-0.0788994	0.0788994	0.977823	0.196083	0.0985665
REGULATION OF CALCIUM-MEDIATED SIGNALING	Drd4	-0.501769	-0.56231	-0.620413	1.0276	0.0729256	1.95195	-0.0729253	2.36108
REGULATION OF CALCIUM-MEDIATED SIGNALING	Cdh13	-0.214422	-0.274963	-0.333066	-0.685052	0.360272	0.391299	0.214422	0.242436
REGULATION OF CALCIUM-MEDIATED SIGNALING	Pln	-0.214422	-0.274963	-0.333066	-0.685052	0.360272	0.769811	0.214422	0.242436
REGULATION OF CALCIUM-MEDIATED SIGNALING	Ada	-1.81577	-1.48903	-0.147307	-0.188623	0.205505	0.1535	0.147307	0.160054
REGULATION OF CALCIUM-MEDIATED SIGNALING	Kdr	-1.2851	0.54188	-1.40375	-1.75573	2.97889	-0.541879	1.49424	1.30926
REGULATION OF CALCIUM-MEDIATED SIGNALING	Neurod2	-1.70654	1.48085	-1.82518	0.282264	-1.13184	-0.100817	0.100817	0.335282
REGULATION OF CALCIUM-MEDIATED SIGNALING	Cd4	-0.590208	2.3311	0.492782	2.45012	-0.0155134	0.0155134	-0.161364	-0.13335
REGULATION OF CALCIUM-MEDIATED SIGNALING	Itpr1	-0.166161	-0.399084	0.145148	0.0969	-0.0422006	-0.0803714	0.283971	0.042201
REGULATION OF CALCIUM-MEDIATED SIGNALING	Sla2	-0.878539	-1.45365	-0.364915	-0.74036	0.46169	0.595079	0.654641	0.364915
REGULATION OF CALCIUM-MEDIATED SIGNALING	Cmya5	-0.214422	-0.274963	-0.333066	-0.685052	0.360272	0.391299	0.214422	0.242436
REGULATION OF CALCIUM-MEDIATED SIGNALING	Fcer1a	-0.442851	0.344604	-0.561495	-0.913481	0.131844	0.16287	-0.0140073	0.0140071
REGULATION OF CALCIUM-MEDIATED SIGNALING	Myo5a	-0.442851	1.46008	-0.561495	-0.235409	0.131844	0.16287	-0.0140073	0.0140071
REGULATION OF CALCIUM-MEDIATED SIGNALING	Adora3	-1.88031	0.129538	2.3586	-0.149306	0.730008	-1.27459	-0.129538	0.927045
REGULATION OF CALCIUM-MEDIATED SIGNALING	Nrg1	-0.473313	0.361349	-0.0162137	-0.0736568	0.0162137	-0.447967	1.23834	0.903243
REGULATION OF CALCIUM-MEDIATED SIGNALING	Slc12a1	-0.442851	0.698242	-0.561495	-0.913481	0.131844	0.16287	-0.0140073	0.0140071
REGULATION OF CALCIUM-MEDIATED SIGNALING	Dmd	-0.214422	-0.274963	-0.333066	-0.685052	0.360272	0.391299	0.214422	0.242436

## Sheet: Heart_Contraction
PROCESS	GENES	3YS679(YS)	3YS679_REP(YS)	4YS682(YS)	4YS682_REP(YS)	7YS676(YS)	7YS676_REP(YS)	8YS669(YS)	8YS669_REP(YS)
REGULATION OF HEART CONTRACTION	Dsp	0.177332	0.0576005	-0.0918195	0.313449	-0.146842	-0.141151	-0.0576003	0.0908985
REGULATION OF HEART CONTRACTION	Tnni3k	-0.228429	-0.28897	-0.347073	-0.699059	0.346265	1.22529	0.878486	0.228429
REGULATION OF HEART CONTRACTION	Hopx	-0.324924	-0.376987	-0.756791	-0.702065	0.324924	0.571904	0.761535	0.535
REGULATION OF HEART CONTRACTION	Pde5a	0.539185	-0.49439	-0.0594528	0.0594528	-0.221724	0.416985	0.537788	-0.561953
REGULATION OF HEART CONTRACTION	Edn1	-0.0224047	-0.23315	-0.950026	-1.16657	0.968947	0.680473	0.0224049	0.120607
REGULATION OF HEART CONTRACTION	P2rx4	-0.123108	-0.121592	-0.266979	-0.229774	0.176706	0.252071	0.178405	0.121593
REGULATION OF HEART CONTRACTION	Atp2b4	0.274862	0.422686	0.589816	-0.0175641	-0.0345247	-0.805558	0.0175641	-0.0401514
REGULATION OF HEART CONTRACTION	Scn5a	-0.214422	-0.274963	-0.333066	-0.685052	0.360272	1.82426	0.214422	0.242436
REGULATION OF HEART CONTRACTION	Drd2	0.0452656	0.481291	0.696753	0.298118	-0.3689	-1.07484	-0.0452656	-3.18718
REGULATION OF HEART CONTRACTION	Crhr2	0.0947465	-3.1223	0.444088	0.630842	-0.0947465	0.148825	-0.263681	-0.167495
REGULATION OF HEART CONTRACTION	Cav1	0.0849757	-0.804418	-0.478377	-0.611722	0.559937	0.388593	-0.084976	0.468412
REGULATION OF HEART CONTRACTION	Hey2	0.759896	-0.721784	-2.3406	-0.259628	0.259628	1.75532	0.585398	-1.7651
REGULATION OF HEART CONTRACTION	Adora1	0.730529	-0.633705	0.536547	0.202299	-1.42517	-0.384804	-0.103097	0.103097
REGULATION OF HEART CONTRACTION	Cacna1d	0.26404	0.257715	0.832237	0.872901	-0.376114	-0.257714	-0.346791	-0.391568
REGULATION OF HEART CONTRACTION	Irx5	-0.590208	0.349251	-0.708852	-1.06084	-0.0155134	0.0155134	0.838636	2.09931
REGULATION OF HEART CONTRACTION	Hcn2	-1.38887	-0.023145	-0.317688	0.023145	0.116563	-0.497745	0.7124	0.112384
REGULATION OF HEART CONTRACTION	Tgfb2	0.474924	0.685683	0.387041	0.654107	-1.63844	-0.51055	-0.486609	-0.387041
REGULATION OF HEART CONTRACTION	Prkca	-0.268919	-0.297925	0.312263	0.0179932	-0.0241454	0.399199	-0.0179932	0.872969
REGULATION OF HEART CONTRACTION	Dsc2	-0.0690336	-0.359385	0.0594151	-0.604514	0.123022	-0.0594153	0.343869	0.251588
REGULATION OF HEART CONTRACTION	Chga	-0.214422	-0.274963	-0.333066	-0.685052	0.912813	0.391299	0.214422	0.242436
REGULATION OF HEART CONTRACTION	Epas1	-0.053304	0.053304	-1.30795	-0.777018	0.268306	-0.0602658	0.15481	0.579568
REGULATION OF HEART CONTRACTION	Akap6	-0.426864	-0.00197887	-0.545509	-0.897494	0.14783	0.178857	0.00197911	0.0299935
REGULATION OF HEART CONTRACTION	Kcne1l	-1.98161	-1.45719	-0.731018	0.0502634	0.938862	1.48209	-0.0502634	0.316553
REGULATION OF HEART CONTRACTION	Nppa	-0.214422	-0.274963	-0.333066	-0.685052	0.360272	0.391299	0.214422	0.242436
REGULATION OF HEART CONTRACTION	S100a1	-0.331168	-0.429299	-0.460826	-0.537698	0.331168	0.333592	1.16488	1.01006
REGULATION OF HEART CONTRACTION	Cacna1b	-0.214422	-0.274963	-0.333066	-0.685052	0.360272	0.391299	0.214422	0.242436
REGULATION OF HEART CONTRACTION	Stc1	-1.44966	-1.42404	0.279692	0.196894	-0.196894	-0.889027	1.76417	1.36853
REGULATION OF HEART CONTRACTION	Csrp3	-1.38357	-0.0655967	-1.50221	-1.43916	0.0655966	0.485189	0.630239	0.78111
REGULATION OF HEART CONTRACTION	Dmpk	-0.237858	-0.2984	-0.218999	-0.708488	0.59987	0.367863	1.95652	0.218999
REGULATION OF HEART CONTRACTION	Atp1a2	0.146783	0.334168	-0.649934	-1.00192	0.969404	0.0744317	-0.102446	-0.0744317
REGULATION OF HEART CONTRACTION	Avpr1a	-0.214422	-0.274963	-0.333066	-0.685052	0.360272	0.391299	0.214422	0.242436
REGULATION OF HEART CONTRACTION	Hcn4	-0.214422	-0.274963	-0.333066	-0.685052	0.360272	0.391299	0.214422	0.242436
REGULATION OF HEART CONTRACTION	Ifng	-0.214422	-0.274963	-0.333066	-0.685052	0.360272	0.391299	0.214422	0.242436
REGULATION OF HEART CONTRACTION	Apln	-0.287347	-0.347889	-0.405992	-0.757977	0.287347	0.318374	3.32736	1.84758
REGULATION OF HEART CONTRACTION	Adra1d	-0.214422	-0.274963	-0.333066	-0.685052	0.360272	0.391299	0.214422	0.242436
REGULATION OF HEART CONTRACTION	Pmch	-0.214422	-0.274963	-0.333066	-0.685052	0.360272	0.391299	0.214422	0.242436
REGULATION OF HEART CONTRACTION	Uts2	-0.214422	-0.274963	-0.333066	-0.685052	0.360272	0.391299	0.214422	0.242436
REGULATION OF HEART CONTRACTION	Ctnna3	-0.214422	-0.274963	-0.333066	-0.685052	0.360272	0.391299	0.214422	0.242436
REGULATION OF HEART CONTRACTION	Edn2	-0.287347	-0.347889	-0.405992	-0.757977	0.287347	0.318374	3.00939	1.97687
REGULATION OF HEART CONTRACTION	Thrb	-0.214422	-0.274963	-0.333066	-0.685052	0.360272	0.391299	0.214422	0.242436
REGULATION OF HEART CONTRACTION	Jup	-0.214422	-0.274963	-0.333066	-0.685052	0.360272	0.391299	0.214422	1.72786
REGULATION OF HEART CONTRACTION	Glp1r	0.0895834	0.380805	0.11105	-0.0895836	-0.0919561	0.352592	-0.351265	-0.179798
REGULATION OF HEART CONTRACTION	Casq2	-0.228429	-0.28897	-0.347073	-0.699059	0.346265	0.377292	0.578926	0.228429
REGULATION OF HEART CONTRACTION	Nos3	-0.498844	-0.626775	-0.310689	-0.285265	0.285264	0.338953	0.589914	0.636583
REGULATION OF HEART CONTRACTION	Nos1	0.619933	-0.619933	-2.44357	-0.90803	-1.61273	0.791757	1.13954	1.09541
REGULATION OF HEART CONTRACTION	Cav3	-0.214422	-0.274963	-0.333066	-0.685052	0.360272	0.391299	0.214422	0.242436
REGULATION OF HEART CONTRACTION	Agtr2	-0.0440505	-0.0472591	0.534742	0.0440505	0.450473	-0.647783	-0.301099	0.0859969
REGULATION OF HEART CONTRACTION	Cacna1g	-0.214422	-0.274963	-0.333066	-0.685052	0.360272	0.391299	0.214422	0.242436
REGULATION OF HEART CONTRACTION	Sp4	0.257328	0.204765	0.21907	0.203068	-0.203068	-0.210811	-0.785983	-0.365299
REGULATION OF HEART CONTRACTION	Npff	-1.97878	-2.03932	-2.09742	0.783255	0.521918	0.626945	1.96103	-0.521918
REGULATION OF HEART CONTRACTION	Kcna5	-0.214422	-0.274963	-0.333066	-0.685052	0.360272	0.391299	0.214422	0.242436
REGULATION OF HEART CONTRACTION	Oxt	-1.35334	-1.41388	-0.887019	-0.753578	1.87671	1.86119	0.753578	1.33618
REGULATION OF HEART CONTRACTION	Rnf207	-1.22054	0.872719	1.77351	0.975582	-0.645851	-0.614824	-0.791702	0.614824
REGULATION OF HEART CONTRACTION	Ucn	1.1305	-0.56231	-0.620413	-0.972399	0.0729256	0.782024	-0.0729253	1.80309
REGULATION OF HEART CONTRACTION	Pln	-0.214422	-0.274963	-0.333066	-0.685052	0.360272	0.769811	0.214422	0.242436
REGULATION OF HEART CONTRACTION	Ada	-1.81577	-1.48903	-0.147307	-0.188623	0.205505	0.1535	0.147307	0.160054
REGULATION OF HEART CONTRACTION	Smad7	-0.228429	-0.28897	-0.347073	-0.699059	0.346265	0.377292	0.965949	0.228429
REGULATION OF HEART CONTRACTION	Zc3h12a	0.12359	-1.97798	-0.32713	0.0814183	0.899332	-0.0814183	-0.516608	0.511406
REGULATION OF HEART CONTRACTION	Th	-0.14567	-0.343715	-0.401818	-0.753803	0.291521	1.08808	0.14567	0.173684
REGULATION OF HEART CONTRACTION	Myl3	-0.128299	-0.351112	-2.12346	-2.24663	0.128299	0.395321	0.205387	0.552704
REGULATION OF HEART CONTRACTION	Kcne2	0.655689	1.04877	-0.764746	0.14392	-0.0714077	-0.144004	-1.14755	0.0714077
REGULATION OF HEART CONTRACTION	Fxyd1	0.383372	0.329301	0.519635	-0.191432	-0.741563	0.191432	-0.985446	-0.236332
REGULATION OF HEART CONTRACTION	Scn10a	0.525473	-0.764551	-0.451816	-1.07842	-1.12931	0.901712	0.451816	0.649755
REGULATION OF HEART CONTRACTION	Tac1	-0.214422	-0.274963	-0.333066	-0.685052	0.360272	0.391299	0.214422	0.242436
REGULATION OF HEART CONTRACTION	Myh7	-0.590208	1.61229	0.776575	-1.06084	-0.0155134	0.0155134	0.976139	-0.13335
REGULATION OF HEART CONTRACTION	Cxadr	-0.185196	-0.081166	0.0953307	-0.0371962	1.0372	0.337002	0.0371962	-0.123476
REGULATION OF HEART CONTRACTION	Sema3a	-0.900049	-0.960591	0.613574	0.69971	-0.325355	-0.294328	0.294329	2.06777
REGULATION OF HEART CONTRACTION	Gja5	-0.214422	-0.274963	-0.333066	-0.685052	0.360272	0.391299	0.214422	1.31283
REGULATION OF HEART CONTRACTION	Bves	-0.50641	0.683785	-0.141538	0.0362562	0.473267	-0.655577	0.0864085	-0.0362562
REGULATION OF HEART CONTRACTION	Myh6	-0.214422	-0.274963	-0.333066	-0.685052	1.73878	0.391299	0.214422	0.242436
REGULATION OF HEART CONTRACTION	Prkg1	-0.314507	-1.84453	-2.28115	-0.122172	1.33819	1.58072	0.886925	0.122172
REGULATION OF HEART CONTRACTION	Ryr2	-0.214422	-0.274963	-0.333066	-0.547548	0.360272	0.391299	0.214422	0.242436
REGULATION OF HEART CONTRACTION	Thra	0.113083	-0.493034	0.514094	0.306787	-0.113082	-0.222789	0.320304	-0.291662
REGULATION OF HEART CONTRACTION	Kcnq1	-0.630293	-1.89247	1.25106	-1.81713	0.630293	-1.22621	1.20573	1.69532
REGULATION OF HEART CONTRACTION	Adrb1	-0.214422	-0.274963	-0.333066	-0.685052	0.360272	1.2393	0.214422	0.242436
REGULATION OF HEART CONTRACTION	Bmp10	-0.626306	1.79858	0.0205846	-1.09694	-0.0516114	-0.0205846	1.33859	2.98436
REGULATION OF HEART CONTRACTION	Gaa	-0.286617	-0.347158	-0.142227	-0.757247	0.288077	0.319104	0.142226	0.170241
REGULATION OF HEART CONTRACTION	Slc1a1	-0.178897	0.272623	0.178897	0.63941	-0.220874	0.512072	-0.405719	-1.70955
REGULATION OF HEART CONTRACTION	Scn3b	-0.214422	-0.274963	-0.333066	-0.685052	0.360272	0.391299	0.214422	0.242436
REGULATION OF HEART CONTRACTION	Cacna1e	-0.490639	0.0337815	-0.609284	0.0387309	1.40598	0.115082	-0.061796	-0.0337815
REGULATION OF HEART CONTRACTION	Rgs2	0.39471	-0.591831	-0.51243	-1.00192	0.969404	0.0744317	0.382981	-0.0744317
REGULATION OF HEART CONTRACTION	Nup155	-0.395032	-2.17804	-0.700089	0.279769	-0.279769	0.414223	2.0447	0.33936
REGULATION OF HEART CONTRACTION	Edn3	-0.442851	1.42261	-0.561495	-0.650446	0.131844	0.16287	-0.0140073	0.0140071
REGULATION OF HEART CONTRACTION	Snta1	-0.306127	-0.248563	0.148751	0.240237	-0.148751	-0.241595	0.149811	0.275122
REGULATION OF HEART CONTRACTION	Adra1b	-0.214422	-0.274963	-0.333066	-0.685052	1.28627	0.391299	0.214422	0.242436
REGULATION OF HEART CONTRACTION	Slc8a1	-0.587227	-0.647768	1.67264	0.0125325	-0.0125327	0.0184941	-0.158384	1.45459
REGULATION OF HEART CONTRACTION	Calca	-0.863286	0.495398	-0.16661	0.16661	0.564367	-0.527325	-0.337146	0.174801
REGULATION OF HEART CONTRACTION	Cacna1c	-0.442851	0.262143	-0.182983	-0.913481	2.13184	0.16287	-0.0140073	0.0140071
REGULATION OF HEART CONTRACTION	Sumo1	-0.214422	-0.274963	-0.333066	-0.685052	0.360272	0.769811	0.214422	0.242436
REGULATION OF HEART CONTRACTION	Dmd	-0.214422	-0.274963	-0.333066	-0.685052	0.360272	0.391299	0.214422	0.242436
REGULATION OF HEART CONTRACTION	Trpm4	-0.456114	-0.516655	-0.574758	-0.000744104	0.118581	0.149607	1.17436	0.000744104
REGULATION OF HEART CONTRACTION	Chrna7	0.0507486	0.127711	-0.389824	0.188928	-1.37456	0.0349812	-0.0349812	-1.49239
REGULATION OF HEART CONTRACTION	Mdm4	0.0465291	0.0813124	-0.663003	-0.613371	0.463075	0.341121	-0.556512	-0.0465291
REGULATION OF HEART CONTRACTION	Pde4b	-0.214422	-0.274963	-0.333066	-0.685052	0.360272	0.391299	0.214422	0.242436

[truncated: 3 more sheets: Leukocyte_Immunity, Lymphocyte_Immunity, TGFB_Pathway]
