# Supplementary material for: Rudhira/BCAS3 is essential for mouse development and cardiovascular patterning
Source: Sci Rep. 2018 Apr 4;8:5632. doi: 10.1038/s41598-018-24014-w (PMC5884795; doi:10.1038/s41598-018-24014-w)
Supplement: Supplementary file 6 — S6 [file 41598_2018_24014_MOESM6_ESM.xls]

## Sheet: BCAS3_Pathway_Genes
Gene Symbol	p Value in Mutant Vs Wildtype	FC in Mutant Vs Wildtype	Gene Name
ACTB	0	1.55	actin, beta
BCAS3	0	-2.38	breast carcinoma amplified sequence 3
CDC42	0.01	-1.28	cell division cycle 42 (GTP binding protein, 25kDa); cell division cycle 42 pseudogene 2
PTK2	0.08	1.16	PTK2 protein tyrosine kinase 2
PTK2B	0.13	-1.26	PTK2B protein tyrosine kinase 2 beta
TGFB	0.09	1.24	transforming growth factor, beta 1
TGFBR	0.23	1.11	transforming growth factor, beta receptor 1
VEGFA	0.24	1.14	vascular endothelial growth factor A
VEGFR	0.04	4.88	kinase insert domain receptor
VIM	0	1.59	vimentin
